# Supplementary material for: Transcriptional Profiling of Immune and Inflammatory Responses in the Context of SARS-CoV-2 Fungal Superinfection in a Human Airway Epithelial Model
Source: Microorganisms. 2020 Dec 11;8(12):1974. doi: 10.3390/microorganisms8121974 (PMC7764715; doi:10.3390/microorganisms8121974)
Supplement: Supplementary file 1 [file microorganisms-08-01974-s001.zip]

Archive with 3 entries (3 files):
- microorganisms-1006524-supplementary.docx
- Supplementary Data File 1.xlsx
- Supplementary Data File 2.xlsx
