# Supplementary material for: Transcriptional Profiling of Immune and Inflammatory Responses in the Context of SARS-CoV-2 Fungal Superinfection in a Human Airway Epithelial Model
Source: Microorganisms. 2020 Dec 11;8(12):1974. doi: 10.3390/microorganisms8121974 (PMC7764715; doi:10.3390/microorganisms8121974)
Supplement: Supplementary file 1 [file microorganisms-08-01974-s001.zip › Supplementary Data File 1.xlsx]

## Sheet: INF_NASAL
baseMean	log2FoldChange	lfcSE	pvalue	padj	FC	absFC	gid	symbol	protein_names	outlier	low
18.81	-0.172918	0.354757	0.478451	0.600155	-1.12734	1.12734	1	A1BG	Alpha-1B-glycoprotein (Alpha-1-B glycoprotein)	FALSE	FALSE
1.08279	-0.0473392	0.46162	0.678588	NA	-1.03336	1.03336	10	NAT2	Arylamine N-acetyltransferase 2 (EC 2.3.1.5) (Arylamide acetylase 2) (N-acetyltransferase type 2) (NAT-2) (Polymorphic arylamine N-acetyltransferase) (PNAT)	FALSE	TRUE
42.4558	0.250342	0.321705	0.305302	0.428406	1.18949	1.18949	100	ADA	Adenosine deaminase (EC 3.5.4.4) (Adenosine aminohydrolase)	FALSE	FALSE
68.4219	0.394624	0.332327	0.119607	0.201847	1.3146	1.3146	1000	CDH2	Cadherin-2 (CDw325) (Neural cadherin) (N-cadherin) (CD antigen CD325)	FALSE	FALSE
136.555	0.0670336	0.248469	0.753378	0.831065	1.04756	1.04756	10000	AKT3	RAC-gamma serine/threonine-protein kinase (EC 2.7.11.1) (Protein kinase Akt-3) (Protein kinase B gamma) (PKB gamma) (RAC-PK-gamma) (STK-2)	FALSE	FALSE
0	NA	NA	NA	NA	NA	NA	100008586	GAGE12F	NA	FALSE	FALSE
513.048	-0.0109826	0.115276	0.920741	0.950571	-1.00764	1.00764	10001	MED6	Mediator of RNA polymerase II transcription subunit 6 (Activator-recruited cofactor 33 kDa component) (ARC33) (Mediator complex subunit 6) (hMed6) (Renal carcinoma antigen NY-REN-28)	FALSE	FALSE
6.02868	-0.0799039	0.424537	0.685703	0.779237	-1.05695	1.05695	10002	NR2E3	Photoreceptor-specific nuclear receptor (Nuclear receptor subfamily 2 group E member 3) (Retina-specific nuclear receptor)	FALSE	FALSE
5.96704	-0.0482244	0.428447	0.793652	0.861642	-1.03399	1.03399	10003	NAALAD2	N-acetylated-alpha-linked acidic dipeptidase 2 (EC 3.4.17.21) (Glutamate carboxypeptidase III) (GCPIII) (N-acetylated-alpha-linked acidic dipeptidase II) (NAALADase II)	FALSE	FALSE
0	NA	NA	NA	NA	NA	NA	100033411	DUXB	NA	FALSE	FALSE
8.12624	0.0752542	0.406594	0.727537	0.811651	1.05355	1.05355	100037417	DDTL	D-dopachrome decarboxylase-like protein (EC 4.1.1.-) (D-dopachrome tautomerase-like protein)	FALSE	FALSE
9.28652	-0.351007	0.479276	0.181416	0.283395	-1.27545	1.27545	10004	NAALADL1	Aminopeptidase NAALADL1 (EC 3.4.11.-) (100 kDa ileum brush border membrane protein) (I100) (Ileal dipeptidylpeptidase) (N-acetylated-alpha-linked acidic dipeptidase-like protein) (NAALADase L)	FALSE	FALSE
0.419281	0.0492516	0.475155	0.48396	NA	1.03473	1.03473	100049587	SIGLEC14	Sialic acid-binding Ig-like lectin 14 (Siglec-14)	FALSE	TRUE
275.951	-0.361981	0.128169	0.00324622	0.00869939	-1.28519	1.28519	10005	ACOT8	Acyl-coenzyme A thioesterase 8 (Acyl-CoA thioesterase 8) (EC 3.1.2.1) (EC 3.1.2.11) (EC 3.1.2.2) (EC 3.1.2.3) (EC 3.1.2.5) (Choloyl-coenzyme A thioesterase) (EC 3.1.2.27) (HIV-Nef-associated acyl-CoA thioesterase) (Peroxisomal acyl-CoA thioesterase 2) (PTE-2) (Peroxisomal acyl-coenzyme A thioester hydrolase 1) (PTE-1) (Peroxisomal long-chain acyl-CoA thioesterase 1) (Thioesterase II) (hACTE-III) …	FALSE	FALSE
2418.94	0.176318	0.0648813	0.00606668	0.0153106	1.13	1.13	10006	ABI1	Abl interactor 1 (Abelson interactor 1) (Abi-1) (Abl-binding protein 4) (AblBP4) (Eps8 SH3 domain-binding protein) (Eps8-binding protein) (Nap1-binding protein) (Nap1BP) (Spectrin SH3 domain-binding protein 1) (e3B1)	FALSE	FALSE
438.554	0.588609	0.111993	6.24755e-08	3.54759e-07	1.5038	1.5038	10007	GNPDA1	Glucosamine-6-phosphate isomerase 1 (EC 3.5.99.6) (Glucosamine-6-phosphate deaminase 1) (GNPDA 1) (GlcN6P deaminase 1) (Oscillin)	FALSE	FALSE
716.692	-0.990262	0.144871	1.50472e-12	1.39835e-11	-1.98655	1.98655	10008	KCNE3	Potassium voltage-gated channel subfamily E member 3 (MinK-related peptide 2) (Minimum potassium ion channel-related peptide 2) (Potassium channel subunit beta MiRP2)	FALSE	FALSE
1281.17	-0.0278043	0.094799	0.765802	0.840908	-1.01946	1.01946	10009	ZBTB33	Transcriptional regulator Kaiso (Zinc finger and BTB domain-containing protein 33)	FALSE	FALSE
4124.83	0.668253	0.0897746	3.49716e-14	3.76657e-13	1.58915	1.58915	1001	CDH3	Cadherin-3 (Placental cadherin) (P-cadherin)	FALSE	FALSE
1151.04	0.493709	0.0894788	1.84674e-08	1.11635e-07	1.40806	1.40806	10010	TANK	TRAF family member-associated NF-kappa-B activator (TRAF-interacting protein) (I-TRAF)	FALSE	FALSE
1144.68	0.343796	0.101799	0.000530362	0.00166634	1.26909	1.26909	100101267	POM121C	NA	FALSE	FALSE
224.057	-0.19683	0.13939	0.138357	0.227119	-1.14618	1.14618	100101467	ZSCAN30	Zinc finger and SCAN domain-containing protein 30 (ZNF-WYM) (Zinc finger protein 397 opposite strand) (Zinc finger protein 397OS)	FALSE	FALSE
279.639	-0.105242	0.129848	0.398476	0.525795	-1.07567	1.07567	10011	SRA1	Steroid receptor RNA activator 1 (Steroid receptor RNA activator protein) (SRAP)	FALSE	FALSE
66.3593	-0.0530552	0.227544	0.78917	0.858341	-1.03746	1.03746	100113407	TMEM170B	Transmembrane protein 170B	FALSE	FALSE
41.1839	0.927543	0.339038	0.0010531	0.00312773	1.90203	1.90203	100125288	ZGLP1	GATA-type zinc finger protein 1 (GATA-like protein 1) (GLP-1)	FALSE	FALSE
0	NA	NA	NA	NA	NA	NA	100126572	GJE1	NA	FALSE	FALSE
10.0277	0.54946	0.586555	0.0728494	0.132756	1.46354	1.46354	100127206	MINAR2	Major intrinsically disordered NOTCH2-binding receptor 1-like (Membrane integral NOTCH2-associated receptor 2)	FALSE	FALSE
6.66375	-0.112885	0.417106	0.597016	0.705455	-1.08139	1.08139	100127983	C8orf88	Uncharacterized protein C8orf88	FALSE	FALSE
8.68746	-0.227344	0.445103	0.328056	0.45293	-1.17068	1.17068	100128071	FAM229A	Protein FAM229A	FALSE	FALSE
0.536511	0.0375115	0.469592	0.608488	NA	1.02634	1.02634	100128108	LOC100128108	NA	FALSE	TRUE
0	NA	NA	NA	NA	NA	NA	100128124	HGC6.3	HGC6.3 protein	FALSE	FALSE
22.2897	0.304909	0.361193	0.233964	0.3477	1.23534	1.23534	100128327	TRAPPC3L	Trafficking protein particle complex subunit 3-like protein (TRAPPC3-like protein) (BET3-like protein)	FALSE	FALSE
98.6565	0.687158	0.32096	0.00863494	0.0209229	1.61011	1.61011	100128553	CTAGE4	NA	FALSE	FALSE
4.21869	-0.13901	0.444915	0.478301	0.600062	-1.10115	1.10115	100128569	C19orf71	Uncharacterized protein C19orf71	FALSE	FALSE
878.798	-0.229055	0.0888339	0.00856258	0.0207825	-1.17207	1.17207	100128731	OST4	Dolichyl-diphosphooligosaccharide--protein glycosyltransferase subunit 4	FALSE	FALSE
1.55666	0.0522172	0.462058	0.650568	0.749138	1.03686	1.03686	100128908	LMLN2	NA	FALSE	FALSE
388.341	0.165569	0.12795	0.178601	0.279851	1.12161	1.12161	100128927	ZBTB42	Zinc finger and BTB domain-containing protein 42	FALSE	FALSE
0	NA	NA	NA	NA	NA	NA	100129094	BTNL10	NA	FALSE	FALSE
0.529886	0.0292166	0.470297	0.660295	NA	1.02046	1.02046	100129128	KHDC1L	Putative KHDC1-like protein	FALSE	TRUE
0	NA	NA	NA	NA	NA	NA	100129216	DEFB131B	Beta-defensin 131B (Defensin, beta 131)	FALSE	FALSE
0	NA	NA	NA	NA	NA	NA	100129239	CXorf51A	NA	FALSE	FALSE
31.995	-0.684372	0.41645	0.0232375	0.0501575	-1.607	1.607	100129250	SMIM27	NA	FALSE	FALSE
0.129008	-0.0251749	0.472517	0.925699	NA	-1.0176	1.0176	100129271	C1orf68	Skin-specific protein 32	FALSE	TRUE
0	NA	NA	NA	NA	NA	NA	100129278	TDRD15	Tudor domain-containing protein 15	FALSE	FALSE
0.133411	-0.0254188	0.472539	0.925208	NA	-1.01778	1.01778	100129307	LOC100129307	NA	FALSE	TRUE
445.327	-0.499583	0.107623	1.78749e-06	8.38182e-06	-1.41381	1.41381	100129361	SMIM10L1	Small integral membrane protein 10-like protein 1	FALSE	FALSE
0	NA	NA	NA	NA	NA	NA	100129385	C9orf92	Putative uncharacterized protein C9orf92	FALSE	FALSE
0.384688	0.0374891	0.474136	0.558773	NA	1.02633	1.02633	100129396	FAM106C	Protein FAM106C (FAM106C pseudogene)	FALSE	TRUE
0	NA	NA	NA	NA	NA	NA	100129407	FAM236A	NA	FALSE	FALSE
140.048	0.0842467	0.196388	0.638224	0.739596	1.06013	1.06013	100129480	MKRN2OS	MKRN2 opposite strand protein (MKRN2 antisense RNA 1) (MKRN2 antisense gene protein 1)	FALSE	FALSE
38.8809	-0.489179	0.310544	0.0491979	0.0955838	-1.40365	1.40365	100129484	LOC100129484	NA	FALSE	FALSE
0	NA	NA	NA	NA	NA	NA	100129515	ETDB	NA	FALSE	FALSE
0.426843	-0.0461106	0.474557	0.583162	NA	-1.03248	1.03248	100129520	TEX13C	Putative testis-expressed protein 13C	FALSE	TRUE
1.86439	0.0289653	0.457681	0.810154	0.874765	1.02028	1.02028	100129543	ZNF730	Putative zinc finger protein 730	FALSE	FALSE
590.121	-1.31233	0.114667	3.18729e-31	1.24156e-29	-2.48342	2.48342	100129583	FAM47E	NA	FALSE	FALSE
10.4036	-0.295226	0.447392	0.243616	0.359082	-1.22708	1.22708	100129654	TCF24	Transcription factor 24 (TCF-24)	FALSE	FALSE
0	NA	NA	NA	NA	NA	NA	100129669	IZUMO3	Izumo sperm-egg fusion protein 3	FALSE	FALSE
0	NA	NA	NA	NA	NA	NA	100129697	LOC100129697	cDNA FLJ26728 fis, clone PNC06635	FALSE	FALSE
15.3948	-0.023021	0.3545	0.920357	0.950512	-1.01608	1.01608	100129792	CCDC152	Coiled-coil domain-containing protein 152	FALSE	FALSE
0	NA	NA	NA	NA	NA	NA	100129836	COL4A2-AS2	cDNA FLJ26619 fis, clone MPB09660	FALSE	FALSE
192.371	-0.248118	0.172668	0.121466	0.204342	-1.18766	1.18766	100129842	ZNF737	Zinc finger protein 737 (Zinc finger protein 102)	FALSE	FALSE
9.02085	-0.134344	0.406662	0.551208	0.665564	-1.09759	1.09759	100129924	TMEM269	NA	FALSE	FALSE
0	NA	NA	NA	NA	NA	NA	100129969	FAM205C	Protein FAM205C (FAM205C pseudogene)	FALSE	FALSE
802.866	-0.199548	0.131915	0.114131	0.194207	-1.14834	1.14834	10013	HDAC6	Histone deacetylase 6 (HD6) (EC 3.5.1.98) (Tubulin-lysine deacetylase HDAC6) (EC 3.5.1.-)	FALSE	FALSE
3.91278	-4.47255	2.70997	0.00099382	0.00297003	-22.2009	22.2009	100130086	HSFX2	NA	FALSE	FALSE
0.129573	-0.0252152	0.472521	0.925208	NA	-1.01763	1.01763	100130274	CCDC166	Coiled-coil domain-containing protein 166	FALSE	TRUE
4.3637	-0.0705884	0.441761	0.679066	0.77358	-1.05014	1.05014	100130301	C8orf89	Putative uncharacterized protein C8orf89	FALSE	FALSE
0	NA	NA	NA	NA	NA	NA	100130302	SUPT20HL1	NA	FALSE	FALSE
48.6716	-0.807406	0.317483	0.00238293	0.00659088	-1.75006	1.75006	100130311	C17orf107	Uncharacterized protein C17orf107	FALSE	FALSE
0.132287	-0.0253406	0.472532	0.926159	NA	-1.01772	1.01772	100130348	TMEM262	Transmembrane protein 262	FALSE	TRUE
14.004	3.49258	0.739479	2.4804e-07	1.29998e-06	11.2557	11.2557	100130361	CXorf49	NA	FALSE	FALSE
5.46276	0.0435097	0.431752	0.811622	0.876053	1.03062	1.03062	100130519	TMEM221	Transmembrane protein 221	FALSE	FALSE
0	NA	NA	NA	NA	NA	NA	100130520	CD300H	Protein CD300H (CD300 antigen-like family member H)	FALSE	FALSE
3.00484	0.180409	0.476655	0.318816	0.443106	1.1332	1.1332	100130613	PRR32	Proline-rich protein 32	FALSE	FALSE
19.1742	0.122752	0.342868	0.610728	0.716777	1.08881	1.08881	100130705	ATP6V1FNB	Protein ATP6V1FNB (ATP6V1F neighbor gene protein)	FALSE	FALSE
6.70349	-0.717557	0.924114	0.0362266	0.0735105	-1.6444	1.6444	100130733	LRRC70	Leucine-rich repeat-containing protein 70 (Synleurin)	FALSE	FALSE
4.34683	0.00392273	0.427303	0.984637	0.990447	1.00272	1.00272	100130742	LRRC69	Leucine-rich repeat-containing protein 69	FALSE	FALSE
758.291	-1.31773	0.160351	4.83129e-17	6.59736e-16	-2.49274	2.49274	100130771	EFCAB10	NA	FALSE	FALSE
0.788901	-0.000114329	0.463014	0.99961	NA	-1.00008	1.00008	100130827	SBK3	Uncharacterized serine/threonine-protein kinase SBK3 (EC 2.7.11.1) (SH3-binding domain kinase family member 3) (Sugen kinase 110)	FALSE	TRUE
38.1955	-0.43933	0.307027	0.0731184	0.133152	-1.35597	1.35597	100130890	TSTD3	Thiosulfate sulfurtransferase/rhodanese-like domain-containing protein 3 (Rhodanese domain-containing protein 3)	FALSE	FALSE
3.41042	0.165224	0.473051	0.343514	0.469327	1.12134	1.12134	100130933	SMIM6	Small integral membrane protein 6	FALSE	FALSE
23.2102	-0.361541	0.375738	0.169631	0.268504	-1.2848	1.2848	100130958	SYCE1L	Synaptonemal complex central element protein 1-like (Meiosis-related protein)	FALSE	FALSE
0	NA	NA	NA	NA	NA	NA	100130988	SPATA48	NA	FALSE	FALSE
657.753	-0.0173979	0.0963196	0.852674	0.904355	-1.01213	1.01213	100131017	ZNF316	Zinc finger protein 316	FALSE	FALSE
1.5246	-0.0389456	0.459945	0.736669	0.818459	-1.02736	1.02736	100131107	LOC100131107	NA	FALSE	FALSE
0	NA	NA	NA	NA	NA	NA	100131137	BSPH1	Binder of sperm protein homolog 1 (Bovine seminal plasma protein homolog 1) (Bovine seminal plasma protein-like 1)	FALSE	FALSE
412.699	-1.0045	0.136911	4.07497e-14	4.34463e-13	-2.00625	2.00625	100131187	TSTD1	Thiosulfate:glutathione sulfurtransferase (TST) (EC 2.8.1.-)	FALSE	FALSE
93.6211	-0.124812	0.204547	0.497397	0.617133	-1.09037	1.09037	100131211	NEMP2	Nuclear envelope integral membrane protein 2	FALSE	FALSE
0	NA	NA	NA	NA	NA	NA	100131244	ANKRD63	Ankyrin repeat domain-containing protein 63	FALSE	FALSE
0.192212	0.0310442	0.473129	0.705959	NA	1.02175	1.02175	100131303	DPEP2NB	DPEP2 neighbor protein	FALSE	TRUE
35.9849	0.237952	0.302228	0.316298	0.440599	1.17932	1.17932	100131378	C11orf91	Uncharacterized protein C11orf91	FALSE	FALSE
0	NA	NA	NA	NA	NA	NA	100131390	SP9	Transcription factor Sp9	FALSE	FALSE
1.51678	0.137137	0.486345	0.248441	0.364668	1.09972	1.09972	100131439	CD300LD	CMRF35-like molecule 5 (CLM-5) (CD300 antigen-like family member D) (CMRF35-A4) (CD antigen CD300d)	FALSE	FALSE
2.32185	0.178277	0.495829	0.227116	0.339336	1.13153	1.13153	100131539	ZNF705E	Putative zinc finger protein 705E	FALSE	FALSE
0	NA	NA	NA	NA	NA	NA	100131608	PRR23D1	NA	FALSE	FALSE
84.4607	-0.452569	0.233409	0.0269808	0.057049	-1.36847	1.36847	100131755	ARMCX4	Armadillo repeat-containing X-linked protein 4	FALSE	FALSE
394.164	-0.311363	0.130727	0.0129003	0.0299226	-1.24088	1.24088	100131801	PET100	Protein PET100 homolog, mitochondrial	FALSE	FALSE
107.599	-0.244858	0.193719	0.164167	0.261999	-1.18498	1.18498	100131827	ZNF717	NA	FALSE	FALSE
0.325869	0.00679882	0.469964	0.881708	NA	1.00472	1.00472	100131897	INSYN2B	Protein INSYN2B (Inhibitory synaptic factor family member 2B)	FALSE	TRUE
0	NA	NA	NA	NA	NA	NA	100131902	KRTAP25-1	Keratin-associated protein 25-1	FALSE	FALSE
0	NA	NA	NA	NA	NA	NA	100131980	ZNF705G	Putative zinc finger protein 705G	FALSE	FALSE
0	NA	NA	NA	NA	NA	NA	100132015	TEX13D	NA	FALSE	FALSE
88.1034	-0.314551	0.218479	0.104165	0.18015	-1.24362	1.24362	100132074	FOXO6	Forkhead box protein O6	FALSE	FALSE
0.955907	0.0897374	0.47796	0.296768	NA	1.06418	1.06418	100132146	FAM240A	Protein FAM240A	FALSE	TRUE
0	NA	NA	NA	NA	NA	NA	100132202	LOC100132202	NA	FALSE	FALSE
774.637	0.310897	0.305341	0.196535	0.302364	1.24048	1.24048	100132247	NPIPB5	Nuclear pore complex-interacting protein family member B5	FALSE	FALSE
0	NA	NA	NA	NA	NA	NA	100132285	KIR2DS2	Killer cell immunoglobulin-like receptor 2DS2 (CD158 antigen-like family member J) (MHC class I NK cell receptor) (NK receptor 183 ActI) (Natural killer-associated transcript 5) (NKAT-5) (p58 natural killer cell receptor clone CL-49) (p58 NK receptor CL-49) (CD antigen CD158j)	FALSE	FALSE
0	NA	NA	NA	NA	NA	NA	100132304	FAM236B	NA	FALSE	FALSE
0.129317	-0.0251969	0.472519	0.92543	NA	-1.01762	1.01762	100132386	KRTAP4-9	Keratin-associated protein 4-9 (Keratin-associated protein 4.9) (Ultrahigh sulfur keratin-associated protein 4.9)	FALSE	TRUE
0	NA	NA	NA	NA	NA	NA	100132396	ZNF705B	Putative zinc finger protein 705B	FALSE	FALSE
0	NA	NA	NA	NA	NA	NA	100132399	GAGE12D	NA	FALSE	FALSE
838.976	0.586947	0.114839	1.36693e-07	7.46255e-07	1.50206	1.50206	100132406	NBPF10	Neuroblastoma breakpoint family member 10	FALSE	FALSE
3.19646	0.00692998	0.445588	0.964931	0.977321	1.00482	1.00482	100132463	CLDN24	Putative claudin-24 (Claudin-21)	FALSE	FALSE
0	NA	NA	NA	NA	NA	NA	100132476	KRTAP4-7	NA	FALSE	FALSE
1.75416	0.126798	0.486991	0.223209	0.334698	1.09187	1.09187	100132565	GOLGA8F	NA	FALSE	FALSE
5.03173	-0.0509555	0.428357	0.783225	0.85338	-1.03595	1.03595	100132911	DPH3P1	Putative DPH3 homolog B (CSL-type zinc finger-containing protein 1)	FALSE	FALSE
0.48456	-0.00575418	0.468844	0.934544	NA	-1.004	1.004	100132916	SHISAL2B	Protein shisa-like-2B	FALSE	TRUE
0.20062	0.0313334	0.473169	0.70578	NA	1.02196	1.02196	100132963	SMIM9	Small integral membrane protein 9	FALSE	TRUE
14.004	3.49258	0.739479	2.4804e-07	1.29998e-06	11.2557	11.2557	100132994	CXorf49B	NA	FALSE	FALSE
0	NA	NA	NA	NA	NA	NA	100133053	CXorf51B	NA	FALSE	FALSE
0.462881	-0.00673687	0.468984	0.940646	NA	-1.00468	1.00468	100133093	FAM25G	NA	FALSE	TRUE
27.8075	-0.459523	0.358945	0.0847329	0.151075	-1.37509	1.37509	100133204	C9orf147	NA	FALSE	FALSE
8.6258	0.32615	0.517954	0.174441	0.274418	1.25366	1.25366	100133220	GOLGA6L3	NA	FALSE	FALSE
0	NA	NA	NA	NA	NA	NA	100133251	PRR23D2	NA	FALSE	FALSE
0	NA	NA	NA	NA	NA	NA	100133267	DEFB130B	NA	FALSE	FALSE
29239.6	-0.382573	0.0596358	8.74698e-11	6.77453e-10	-1.30366	1.30366	100133941	CD24	Signal transducer CD24 (Small cell lung carcinoma cluster 4 antigen) (CD antigen CD24)	FALSE	FALSE
18.7213	3.46532	0.641739	6.93579e-09	4.39313e-08	11.045	11.045	100134444	KCNJ18	Inward rectifier potassium channel 18 (Inward rectifier K(+) channel Kir2.6) (Potassium channel, inwardly rectifying subfamily J member 18)	FALSE	FALSE
179.835	-0.109683	0.164002	0.474327	0.596619	-1.07899	1.07899	100134934	TEN1	CST complex subunit TEN1 (Protein telomeric pathways with STN1 homolog) (Telomere length regulation protein TEN1 homolog)	FALSE	FALSE
1690.92	0.594882	0.291792	0.0142976	0.0327375	1.51035	1.51035	100134938	UPK3BL1	NA	FALSE	FALSE
234.616	-0.42117	0.164881	0.00627671	0.0157678	-1.33901	1.33901	100137047	JMJD7	Bifunctional peptidase and (3S)-lysyl hydroxylase JMJD7 (EC 1.14.11.63) (EC 3.4.-.-) (JmjC domain-containing protein 7) (Jumonji domain-containing protein 7) (L-lysine (3S)-hydroxylase JMJD7)	FALSE	FALSE
127.19	0.0289023	0.223509	0.884697	0.926236	1.02024	1.02024	100137049	PLA2G4B	NA	FALSE	FALSE
763.078	-0.46891	0.0899456	1.04756e-07	5.80094e-07	-1.38406	1.38406	10014	HDAC5	Histone deacetylase 5 (HD5) (EC 3.5.1.98) (Antigen NY-CO-9)	FALSE	FALSE
1.13346	0.0787314	0.471228	0.437875	0.562429	1.05609	1.05609	100141515	C17orf99	Protein IL-40 (Interleukin-40) (IL-40)	FALSE	FALSE
124.352	0.680061	0.266917	0.00317287	0.00852444	1.60221	1.60221	100142659	CTAGE8	cTAGE family member 8 (Protein cTAGE-8)	FALSE	FALSE
108.092	-1.33	0.262573	4.65333e-08	2.68562e-07	-2.51403	2.51403	100144748	KLLN	Killin	FALSE	FALSE
5003.99	-0.334763	0.0622385	5.58722e-08	3.18976e-07	-1.26117	1.26117	10015	PDCD6IP	Programmed cell death 6-interacting protein (PDCD6-interacting protein) (ALG-2-interacting protein 1) (ALG-2-interacting protein X) (Hp95)	FALSE	FALSE
0	NA	NA	NA	NA	NA	NA	100151643	KRTAP20-4	NA	FALSE	FALSE
1250.73	-0.112684	0.0835646	0.170278	0.269286	-1.08124	1.08124	10016	PDCD6	Programmed cell death protein 6 (Apoptosis-linked gene 2 protein homolog) (ALG-2)	FALSE	FALSE
0	NA	NA	NA	NA	NA	NA	100169851	PATE3	Prostate and testis expressed protein 3 (Acrosomal vesicle protein HEL-127) (PATE-like protein DJ) (PATE-DJ)	FALSE	FALSE
11.2262	0.0805855	0.402501	0.713552	0.801349	1.05745	1.05745	10017	BCL2L10	Bcl-2-like protein 10 (Bcl2-L-10) (Anti-apoptotic protein NrH) (Apoptosis regulator Bcl-B)	FALSE	FALSE
4.81259	-0.129089	0.45334	0.473442	0.595994	-1.0936	1.0936	100170229	SRRM5	Serine/arginine repetitive matrix protein 5	FALSE	FALSE
0.2002	0.0313152	0.473166	0.706001	NA	1.02194	1.02194	100170765	ERICH4	Glutamate-rich protein 4	FALSE	TRUE
77.3341	1.71993	0.281381	8.4987e-11	6.59513e-10	3.29421	3.29421	100170841	EPOP	Elongin BC and Polycomb repressive complex 2-associated protein (Proline-rich protein 28)	FALSE	FALSE
824.237	0.179799	0.0960726	0.0558105	0.106336	1.13273	1.13273	10018	BCL2L11	Bcl-2-like protein 11 (Bcl2-L-11) (Bcl2-interacting mediator of cell death)	FALSE	FALSE
902.108	0.0293489	0.080465	0.711975	0.799919	1.02055	1.02055	100188893	TOMM6	Mitochondrial import receptor subunit TOM6 homolog (Overexpressed breast tumor protein) (Translocase of outer membrane 6 kDa subunit homolog)	FALSE	FALSE
484.016	0.495143	0.120303	2.00813e-05	8.06174e-05	1.40946	1.40946	10019	SH2B3	SH2B adapter protein 3 (Lymphocyte adapter protein) (Lymphocyte-specific adapter protein Lnk) (Signal transduction protein Lnk)	FALSE	FALSE
1.0469	-0.0750629	0.473542	0.404507	NA	-1.05341	1.05341	100190949	C5orf52	Uncharacterized protein C5orf52	FALSE	TRUE
5.25135	-0.142468	0.445639	0.469099	0.592031	-1.10379	1.10379	100191040	C2CD4D	C2 calcium-dependent domain-containing protein 4D	FALSE	FALSE
2.87424	0.20924	0.493815	0.248119	0.364432	1.15608	1.15608	1002	CDH4	Cadherin-4 (Retinal cadherin) (R-CAD) (R-cadherin)	FALSE	FALSE
2643.19	0.216368	0.107663	0.0391164	0.0785399	1.1618	1.1618	10020	GNE	Bifunctional UDP-N-acetylglucosamine 2-epimerase/N-acetylmannosamine kinase (UDP-GlcNAc-2-epimerase/ManAc kinase) [Includes: UDP-N-acetylglucosamine 2-epimerase (hydrolyzing) (EC 3.2.1.183) (UDP-GlcNAc-2-epimerase) (Uridine diphosphate-N-acetylglucosamine-2-epimerase)
67.5606	-1.44072	0.275531	1.90062e-08	1.14747e-07	-2.71456	2.71456	10021	HCN4	Potassium/sodium hyperpolarization-activated cyclic nucleotide-gated channel 4	FALSE	FALSE
1.43569	-0.0244389	0.457013	0.83877	0.893553	-1.01708	1.01708	10022	INSL5	Insulin-like peptide INSL5 (Insulin-like peptide 5) [Cleaved into: Insulin-like peptide INSL5 B chain
165.094	-0.620192	0.189928	0.000403532	0.00129427	-1.53708	1.53708	10023	FRAT1	Proto-oncogene FRAT1 (Frequently rearranged in advanced T-cell lymphomas 1) (FRAT-1)	FALSE	FALSE
43.4946	0.276071	0.271287	0.219333	0.330264	1.21089	1.21089	10024	TROAP	Tastin (Trophinin-assisting protein) (Trophinin-associated protein)	FALSE	FALSE
633.289	-0.215987	0.0976498	0.023398	0.0504765	-1.1615	1.1615	10025	MED16	Mediator of RNA polymerase II transcription subunit 16 (Mediator complex subunit 16) (Thyroid hormone receptor-associated protein 5) (Thyroid hormone receptor-associated protein complex 95 kDa component) (Trap95) (Vitamin D3 receptor-interacting protein complex 92 kDa component) (DRIP92)	FALSE	FALSE
541.872	-0.287582	0.119594	0.0126974	0.0294865	-1.22059	1.22059	10026	PIGK	GPI-anchor transamidase (GPI transamidase) (EC 3.-.-.-) (GPI8 homolog) (hGPI8) (Phosphatidylinositol-glycan biosynthesis class K protein) (PIG-K)	FALSE	FALSE
64.2069	-0.739991	0.256498	0.00104363	0.00310485	-1.67017	1.67017	100271715	ARHGEF33	Rho guanine nucleotide exchange factor 33	FALSE	FALSE
1.49438	0.0208315	0.452493	0.876817	0.92125	1.01454	1.01454	100271846	ERVV-2	Endogenous retrovirus group V member 2 Env polyprotein (HERV-V_19q13.41 provirus ancestral Env polyprotein 2)	FALSE	FALSE
19.1728	-0.0489029	0.46257	0.657273	0.754768	-1.03448	1.03448	100271849	MEF2B	MADS box transcription enhancer factor 2, polypeptide B (Myocyte enhancer factor 2B), isoform CRA_a	FALSE	FALSE
52.2849	-0.303561	0.300835	0.202517	0.310063	-1.23419	1.23419	100271927	RASA4B	Ras GTPase-activating protein 4B	FALSE	FALSE
98.2424	-0.745478	0.222783	0.000224655	0.000757161	-1.67653	1.67653	100272147	CMC4	Cx9C motif-containing protein 4 (Mature T-cell proliferation 1 neighbor protein) (Mature T-cell proliferation-1 type A) (MTCP-1 type A) (Protein p8 MTCP-1) (p8MTCP1)	FALSE	FALSE
0.962052	-0.0215246	0.46047	0.841986	NA	-1.01503	1.01503	100287036	LOC100287036	cDNA FLJ59013	FALSE	TRUE
0	NA	NA	NA	NA	NA	NA	100287045	FAM90A26	NA	FALSE	FALSE
0	NA	NA	NA	NA	NA	NA	100287144	USP17L10	Ubiquitin carboxyl-terminal hydrolase 17-like protein 10 (EC 3.4.19.12)	FALSE	FALSE
191.569	0.0272304	0.146967	0.84631	0.89935	1.01905	1.01905	100287171	WASHC1	WASH complex subunit 1 (CXYorf1-like protein on chromosome 9) (Protein FAM39E) (WAS protein family homolog 1)	FALSE	FALSE
0	NA	NA	NA	NA	NA	NA	100287178	USP17L11	Ubiquitin carboxyl-terminal hydrolase 17-like protein 11 (EC 3.4.19.12)	FALSE	FALSE
0	NA	NA	NA	NA	NA	NA	100287205	USP17L12	Ubiquitin carboxyl-terminal hydrolase 17-like protein 12 (EC 3.4.19.12)	FALSE	FALSE
0	NA	NA	NA	NA	NA	NA	100287226	ZNF729	Zinc finger protein 729	FALSE	FALSE
0	NA	NA	NA	NA	NA	NA	100287238	USP17L13	Ubiquitin carboxyl-terminal hydrolase 17-like protein 13 (EC 3.4.19.12)	FALSE	FALSE
2.10186	0.0293046	0.455678	0.818541	0.880406	1.02052	1.02052	100287284	MANSC4	MANSC domain-containing protein 4	FALSE	FALSE
0	NA	NA	NA	NA	NA	NA	100287327	USP17L17	Ubiquitin carboxyl-terminal hydrolase 17-like protein 17 (EC 3.4.19.12)	FALSE	FALSE
0	NA	NA	NA	NA	NA	NA	100287364	USP17L18	Ubiquitin carboxyl-terminal hydrolase 17-like protein 18 (EC 3.4.19.12)	FALSE	FALSE
0	NA	NA	NA	NA	NA	NA	100287399	POTEB2	POTE ankyrin domain family member B (POTE ankyrin domain family member B2) (POTEB protein)	FALSE	FALSE
0	NA	NA	NA	NA	NA	NA	100287404	USP17L19	Ubiquitin carboxyl-terminal hydrolase 17-like protein 19 (EC 3.4.19.12)	FALSE	FALSE
0	NA	NA	NA	NA	NA	NA	100287441	USP17L20	Ubiquitin carboxyl-terminal hydrolase 17-like protein 20 (EC 3.4.19.12)	FALSE	FALSE
0	NA	NA	NA	NA	NA	NA	100287478	USP17L21	Ubiquitin carboxyl-terminal hydrolase 17-like protein 21 (EC 3.4.19.12)	FALSE	FALSE
76.1031	-1.3501	0.309191	1.38244e-06	6.60752e-06	-2.5493	2.5493	100287482	SMKR1	Small lysine-rich protein 1	FALSE	FALSE
0	NA	NA	NA	NA	NA	NA	100287513	USP17L22	Ubiquitin carboxyl-terminal hydrolase 17-like protein 22 (EC 3.4.19.12)	FALSE	FALSE
0	NA	NA	NA	NA	NA	NA	100287520	GLYATL1B	NA	FALSE	FALSE
707.643	-1.37439	0.11929	1.21138e-31	4.86209e-30	-2.59258	2.59258	100287718	ANKRD66	Ankyrin repeat domain-containing protein 66	FALSE	FALSE
176.889	-0.72584	0.166321	3.80457e-06	1.69432e-05	-1.65386	1.65386	100287896	LOC100287896	Similar to Cytochrome c, somatic	FALSE	FALSE
24.806	-0.85653	0.505167	0.0133501	0.030871	-1.81068	1.81068	100287898	TTC34	Tetratricopeptide repeat protein 34 (TPR repeat protein 34)	FALSE	FALSE
958.878	0.119683	0.0840448	0.147868	0.239948	1.0865	1.0865	100287932	TIMM23	Mitochondrial import inner membrane translocase subunit Tim23	FALSE	FALSE
13.3658	-1.01525	0.677817	0.0130065	0.0301548	-2.02126	2.02126	100288072	SDR42E2	NA	FALSE	FALSE
142.701	0.099901	0.164128	0.516843	0.6349	1.0717	1.0717	100288142	NBPF20	Neuroblastoma breakpoint family member 20	FALSE	FALSE
0	NA	NA	NA	NA	NA	NA	100288287	KRTAP22-2	Keratin-associated protein 22-2	FALSE	FALSE
0	NA	NA	NA	NA	NA	NA	100288323	KRTAP21-3	Keratin-associated protein 21-3	FALSE	FALSE
867.194	-0.633765	0.0937706	5.35517e-12	4.71934e-11	-1.55161	1.55161	100288332	NPIPA5	Nuclear pore complex-interacting protein family member A5	FALSE	FALSE
38.7653	0.369283	0.322118	0.13827	0.226999	1.29171	1.29171	100288413	ERVMER34-1	Endogenous retroviral envelope protein HEMO (Endogenous retrovirus group MER34 member 1 Env polyprotein) (HERV-MER_4q12 provirus ancestral Env polyprotein) (Human endogenous MER34 (medium-reiteration-frequency-family-34) open reading frame) (Human endogenous MER34 ORF) (HEMO) [Cleaved into: Endogenous retroviral envelope protein HEMO, secreted form (Endogenous retroviral envelope protein HEMO, 48…	FALSE	FALSE
2.26288	0.121885	0.470383	0.398587	0.525854	1.08816	1.08816	100288485	MTRNR2L7	Humanin-like 7 (HN7) (MT-RNR2-like protein 7)	FALSE	FALSE
0.922251	-0.0908686	0.482708	0.252838	NA	-1.06501	1.06501	100288520	USP17L15	Ubiquitin carboxyl-terminal hydrolase (EC 3.4.19.12)	FALSE	TRUE
0.255574	0.0333734	0.473468	0.68051	NA	1.0234	1.0234	100288687	DUX4	Double homeobox protein 4 (Double homeobox protein 10)	FALSE	TRUE
2.62476	0.131551	0.498777	0.0395905	0.079311	1.09547	1.09547	100288695	LIMS4	NA	FALSE	FALSE
2.05994	0.0469571	0.455292	0.72552	0.810478	1.03308	1.03308	100288797	TMEM239	Transmembrane protein 239	FALSE	FALSE
0.400901	0.0377367	0.474184	0.549747	NA	1.0265	1.0265	100288801	FRG2C	Protein FRG2-like-2 (FSHD region gene 2 protein family member C) (HSA3-FRG2)	FALSE	TRUE
0.680867	0.0159881	0.46632	0.841009	NA	1.01114	1.01114	100288814	CLDN34	Claudin-34	FALSE	TRUE
0	NA	NA	NA	NA	NA	NA	100288966	LOC100288966	NA	FALSE	FALSE
0	NA	NA	NA	NA	NA	NA	100289087	TSPY10	NA	FALSE	FALSE
14.9566	-0.0607421	0.359802	0.794769	0.862544	-1.043	1.043	100289187	TMEM225B	Transmembrane protein 225B	FALSE	FALSE
1.21188	-0.00449555	0.465393	0.956515	0.971964	-1.00312	1.00312	100289462	DEFB4B	NA	FALSE	FALSE
26.9981	-0.311798	0.328865	0.20993	0.318864	-1.24125	1.24125	100289561	LOC100289561	NA	FALSE	FALSE
326.771	-0.164353	0.135731	0.207147	0.315659	-1.12066	1.12066	100289635	ZNF605	Zinc finger protein 605	FALSE	FALSE
133.211	0.482509	0.28505	0.0405429	0.0810041	1.39717	1.39717	100289678	ZNF783	Protein ZNF783	FALSE	FALSE
148.935	0.0317497	0.161889	0.835619	0.891634	1.02225	1.02225	100293516	ZNF587B	Zinc finger protein 587B	FALSE	FALSE
182.988	0.347618	0.576778	0.117588	0.199171	1.27246	1.27246	100293534	C4B_2	NA	FALSE	FALSE
0.20054	0.0313299	0.473168	0.705823	NA	1.02195	1.02195	1003	CDH5	Cadherin-5 (7B4 antigen) (Vascular endothelial cadherin) (VE-cadherin) (CD antigen CD144)	FALSE	TRUE
10.1043	0.0479447	0.476507	0.0707626	0.129516	1.03379	1.03379	100302652	GPR75-ASB3	NA	FALSE	FALSE
108.188	0.414736	0.209077	0.0271927	0.0573995	1.33305	1.33305	100302736	TMED7-TICAM2	Protein TMED7-TICAM2	FALSE	FALSE
131.497	-0.0309464	0.183515	0.853718	0.905164	-1.02168	1.02168	100303755	PET117	Protein PET117 homolog, mitochondrial	FALSE	FALSE
0.133034	-0.0253944	0.472536	0.925441	NA	-1.01776	1.01776	100310812	SPDYE2B	Speedy protein E2B	FALSE	TRUE
0.996158	0.0297347	0.462758	0.770598	NA	1.02082	1.02082	100310846	ANKRD61	Ankyrin repeat domain-containing protein 61	FALSE	TRUE
38.5491	0.14408	0.313902	0.54516	0.66098	1.10503	1.10503	100316904	SAP25	Histone deacetylase complex subunit SAP25 (25 kDa Sin3-associated polypeptide) (Sin3 corepressor complex subunit SAP25)	FALSE	FALSE
0.983104	0.0201258	0.464578	0.824379	NA	1.01405	1.01405	100329135	TRPC5OS	Putative uncharacterized protein TRPC5OS (TRPC5 opposite strand protein) (TRPC5-antisense RNA 1)	FALSE	TRUE
291.836	0.378709	0.133864	0.00308835	0.00832557	1.30018	1.30018	10036	CHAF1A	Chromatin assembly factor 1 subunit A (CAF-1 subunit A) (Chromatin assembly factor I p150 subunit) (CAF-I 150 kDa subunit) (CAF-I p150) (hp150)	FALSE	FALSE
335.373	-0.103499	0.12323	0.383552	0.510608	-1.07438	1.07438	10038	PARP2	Poly [ADP-ribose] polymerase 2 (PARP-2) (hPARP-2) (EC 2.4.2.30) (ADP-ribosyltransferase diphtheria toxin-like 2) (ARTD2) (DNA ADP-ribosyltransferase PARP2) (EC 2.4.2.-) (NAD(+) ADP-ribosyltransferase 2) (ADPRT-2) (Poly[ADP-ribose] synthase 2) (pADPRT-2) (Protein poly-ADP-ribosyltransferase PARP2) (EC 2.4.2.-)	FALSE	FALSE
289.485	0.00784343	0.143557	0.955501	0.971183	1.00545	1.00545	100381270	ZBED6	Zinc finger BED domain-containing protein 6	FALSE	FALSE
513.949	0.224436	0.114092	0.0423451	0.0841173	1.16832	1.16832	10039	PARP3	Protein mono-ADP-ribosyltransferase PARP3 (EC 2.4.2.-) (ADP-ribosyltransferase diphtheria toxin-like 3) (ARTD3) (DNA ADP-ribosyltransferase PARP3) (EC 2.4.2.-) (IRT1) (NAD(+) ADP-ribosyltransferase 3) (ADPRT-3) (Poly [ADP-ribose] polymerase 3) (PARP-3) (hPARP-3) (Poly[ADP-ribose] synthase 3) (pADPRT-3)	FALSE	FALSE
146.828	0.467551	0.253163	0.0314122	0.0650236	1.38276	1.38276	1004	CDH6	Cadherin-6 (Kidney cadherin) (K-cadherin)	FALSE	FALSE
776.354	-0.226969	0.0951198	0.0146856	0.0335483	-1.17037	1.17037	10040	TOM1L1	TOM1-like protein 1 (Src-activating and signaling molecule protein) (Target of Myb-like protein 1)	FALSE	FALSE
0	NA	NA	NA	NA	NA	NA	100419008	PRR20G	NA	FALSE	FALSE
387.564	0.0427781	0.187392	0.805116	0.87122	1.0301	1.0301	10042	HMGXB4	HMG domain-containing protein 4 (HMG box-containing protein 4) (High mobility group protein 2-like 1) (Protein HMGBCG)	FALSE	FALSE
0.218768	0.031906	0.473249	0.70578	NA	1.02236	1.02236	100423062	IGLL5	Immunoglobulin lambda-like polypeptide 5 (G lambda-1) (Germline immunoglobulin lambda 1)	FALSE	TRUE
1008.25	-0.125727	0.0801142	0.110993	0.19001	-1.09106	1.09106	10043	TOM1	Target of Myb protein 1	FALSE	FALSE
0	NA	NA	NA	NA	NA	NA	100431172	KLRF2	Killer cell lectin-like receptor subfamily F member 2 (Lectin-like receptor F2) (Activating coreceptor NKp65)	FALSE	FALSE
20.9552	-0.0473906	0.330323	0.839815	0.8943	-1.03339	1.03339	10044	SH2D3C	SH2 domain-containing protein 3C (Cas/HEF1-associated signal transducer) (Chat-H) (Novel SH2-containing protein 3) (SH2 domain-containing Eph receptor-binding protein 1) (SHEP1)	FALSE	FALSE
515.56	0.636293	0.10432	4.07161e-10	2.93415e-09	1.55433	1.55433	10045	SH2D3A	SH2 domain-containing protein 3A (Novel SH2-containing protein 1)	FALSE	FALSE
31.1783	0.1554	0.305524	0.511245	0.629243	1.11373	1.11373	10046	MAMLD1	Mastermind-like domain-containing protein 1 (F18) (Protein CG1)	FALSE	FALSE
16344.2	0.556072	0.0614611	7.03326e-20	1.23074e-18	1.47026	1.47026	100462977	MTRNR2L1	Humanin-like 1 (HN1) (MT-RNR2-like protein 1)	FALSE	FALSE
25300.9	0.642988	0.0560348	9.02745e-31	3.43216e-29	1.56156	1.56156	100462981	MTRNR2L2	Humanin-like 2 (HN2) (MT-RNR2-like protein 2)	FALSE	FALSE
1.15503	-0.112201	0.480199	0.290307	0.412449	-1.08088	1.08088	100462983	MTRNR2L3	Humanin-like 3 (HN3) (MT-RNR2-like protein 3)	FALSE	FALSE
225.395	0.557409	0.165601	0.000335739	0.00109455	1.47162	1.47162	100463285	MTRNR2L4	Humanin-like 4 (HN4) (MT-RNR2-like protein 4)	FALSE	FALSE
2.02855	0.0137958	0.451336	0.920083	0.950389	1.00961	1.00961	100463289	MTRNR2L5	Humanin-like 5 (HN5) (MT-RNR2-like protein 5)	FALSE	FALSE
1579.79	0.596888	0.0779417	8.15309e-15	9.25261e-14	1.51245	1.51245	100463482	MTRNR2L6	Humanin-like 6 (HN6) (MT-RNR2-like protein 6)	FALSE	FALSE
63775.9	0.565526	0.058047	8.99831e-23	1.9489e-21	1.47993	1.47993	100463486	MTRNR2L8	Humanin-like 8 (HN8) (MT-RNR2-like protein 8)	FALSE	FALSE
38.3682	-0.314466	0.286505	0.175801	0.276256	-1.24355	1.24355	100463487	MTRNR2L9	Humanin-like 9 (HN9) (MT-RNR2-like protein 9)	FALSE	FALSE
219.615	0.452118	0.190513	0.0095299	0.0228401	1.36805	1.36805	100463488	MTRNR2L10	Humanin-like 10 (HN10) (MT-RNR2-like protein 10)	FALSE	FALSE
0	NA	NA	NA	NA	NA	NA	10047	CST8	Cystatin-8 (Cystatin-related epididymal spermatogenic protein)	FALSE	FALSE
1560.66	0.132944	0.0686288	0.0502323	0.0973098	1.09653	1.09653	10048	RANBP9	Ran-binding protein 9 (RanBP9) (BPM-L) (BPM90) (Ran-binding protein M) (RanBPM) (RanBP7)	FALSE	FALSE
2850.24	0.000707829	0.0686063	0.991958	0.995033	1.00049	1.00049	10049	DNAJB6	DnaJ homolog subfamily B member 6 (HHDJ1) (Heat shock protein J2) (HSJ-2) (MRJ) (MSJ-1)	FALSE	FALSE
708.563	-1.05477	0.165935	3.43916e-11	2.77337e-10	-2.07738	2.07738	100499483	CCDC180	Coiled-coil domain-containing protein 180	FALSE	FALSE
10.8099	0.290322	0.452263	0.245344	0.361158	1.22291	1.22291	1005	CDH7	Cadherin-7	FALSE	FALSE
0	NA	NA	NA	NA	NA	NA	10050	SLC17A4	Probable small intestine urate exporter (Solute carrier family 17 member 4)	FALSE	FALSE
0	NA	NA	NA	NA	NA	NA	100500938	CCDC179	Coiled-coil domain-containing protein 179	FALSE	FALSE
84.1723	0.593122	0.236334	0.00447948	0.0116882	1.50851	1.50851	100505385	IQCJ-SCHIP1	IQCJ-SCHIP1 readthrough transcript protein	FALSE	FALSE
0	NA	NA	NA	NA	NA	NA	100505478	TEX48	Testis-expressed protein 48	FALSE	FALSE
5.65459	0.410956	0.653939	0.0726025	0.13238	1.32957	1.32957	100505502	LOC100505502	NA	FALSE	FALSE
270.43	-0.224609	0.12489	0.061591	0.11564	-1.16846	1.16846	100505573	INAFM2	Putative transmembrane protein INAFM2 (InaF-motif-containing protein 2) (Osteogenesis up-regulated transcript 1)	FALSE	FALSE
0.14679	-0.0260879	0.472599	0.92516	NA	-1.01825	1.01825	100505591	LRRC3C	Leucine-rich repeat-containing protein 3C	FALSE	TRUE
0.131268	-0.0252692	0.472526	0.927028	NA	-1.01767	1.01767	100505679	UBE2Q2L	Putative ubiquitin-conjugating enzyme E2Q2-like protein	FALSE	TRUE
0	NA	NA	NA	NA	NA	NA	100505724	KRTAP9-7	Keratin-associated protein 9-7 (Keratin-associated protein 9-like 1)	FALSE	FALSE
3.37285	0.0868967	0.444856	0.616082	0.721105	1.06208	1.06208	100505741	SPATA1	Spermatogenesis-associated protein 1 (Sperm-specific protein SP-2)	FALSE	FALSE
0	NA	NA	NA	NA	NA	NA	100505753	KRTAP16-1	Keratin-associated protein 16-1	FALSE	FALSE
2.28561	0.0487056	0.456681	0.710804	0.799017	1.03434	1.03434	100505767	SPDYE18	NA	FALSE	FALSE
29.5367	-0.627377	0.370838	0.0259135	0.0551824	-1.54475	1.54475	100505841	LOC100505841	NA	FALSE	FALSE
775.679	-0.387835	0.123014	0.00104529	0.0031086	-1.30843	1.30843	100505876	CEBPZOS	Protein CEBPZOS (CEBPZ antisense RNA 1) (CEBPZ opposite strand)	FALSE	FALSE
466.049	0.333371	0.112633	0.00225897	0.0062853	1.25995	1.25995	100505989	SMIM31	NA	FALSE	FALSE
2.49548	-0.187221	0.495022	0.239237	0.353878	-1.13857	1.13857	100505993	TMEM210	Transmembrane protein 210	FALSE	FALSE
8.44797	0.00433081	0.403558	0.985329	0.990892	1.00301	1.00301	100506012	PPP5D1	NA	FALSE	FALSE
33.7931	-1.94261	0.475962	3.43137e-06	1.53805e-05	-3.844	3.844	100506013	APELA	Apelin receptor early endogenous ligand (Protein Elabela) (ELA) (Protein Toddler)	FALSE	FALSE
0	NA	NA	NA	NA	NA	NA	100506049	LRRC72	Leucine-rich repeat-containing protein 72	FALSE	FALSE
117.082	-0.0878768	0.175924	0.589361	0.698701	-1.0628	1.0628	100506084	ARL17B	NA	FALSE	FALSE
27.7501	0.222823	0.316668	0.356506	0.482874	1.16702	1.16702	100506115	SMIM25	NA	FALSE	FALSE
61.9867	-0.779058	0.29281	0.0018378	0.00520759	-1.71601	1.71601	100506127	GVQW3	Protein GVQW3 (GVQW motif-containing protein 3)	FALSE	FALSE
173.066	-0.218814	0.168158	0.162422	0.259816	-1.16378	1.16378	100506144	TMEM35B	Transmembrane protein 35B (ZMYM6 neighbor protein)	FALSE	FALSE
20.8787	-0.454946	0.412856	0.103545	0.179273	-1.37073	1.37073	100506164	HSFX1	NA	FALSE	FALSE
4.17547	0.097777	0.432894	0.614545	0.719783	1.07012	1.07012	100506243	KRBOX1	KRAB domain-containing protein 1	FALSE	FALSE
1.90382	-0.0462511	0.449955	0.751901	0.83007	-1.03258	1.03258	100506374	EDDM13	NA	FALSE	FALSE
2.52245	-0.105115	0.463009	0.47406	0.596441	-1.07558	1.07558	100506422	LOC100506422	Putative inactive deoxyuridine 5'-triphosphate nucleotidohydrolase-like protein FLJ16323 (dUTPase-like protein)	FALSE	FALSE
5.78537	-0.192348	0.459999	0.352156	0.478619	-1.14262	1.14262	100506540	SPTY2D1OS	NA	FALSE	FALSE
4.55588	-0.4623	0.724637	0.0555456	0.105946	-1.37774	1.37774	100506564	THEGL	Testicular haploid expressed gene protein-like (Theg spermatid-like protein)	FALSE	FALSE
16.6879	-0.0316863	0.34492	0.891929	0.93124	-1.02221	1.02221	100506581	C16orf95	Uncharacterized protein C16orf95	FALSE	FALSE
989.853	1.17336	0.104206	3.04555e-30	1.12289e-28	2.25536	2.25536	100506658	OCLN	Occludin	FALSE	FALSE
13.9281	0.503064	0.496399	0.0891294	0.157707	1.41722	1.41722	100506736	SLFN12L	Schlafen family member 12-like	FALSE	FALSE
0	NA	NA	NA	NA	NA	NA	100506888	ELOA3D	Elongin-A3 member D (EloA3D) (Elongin-A3-like-2) (EloA3-like-2) (RNA polymerase II transcription factor SIII subunit A3-like-2) (Transcription elongation factor B polypeptide 3C-like-2)	FALSE	FALSE
0	NA	NA	NA	NA	NA	NA	100507003	GFY	Golgi-associated olfactory signaling regulator (Golgi protein in olfactory neurons) (Goofy)	FALSE	FALSE
32.4378	-1.58659	0.434335	2.28618e-05	9.08853e-05	-3.00339	3.00339	100507027	MRLN	Myoregulin	FALSE	FALSE
0	NA	NA	NA	NA	NA	NA	100507050	TPBGL	Trophoblast glycoprotein-like	FALSE	FALSE
0	NA	NA	NA	NA	NA	NA	100507055	LRCOL1	Leucine-rich colipase-like protein 1	FALSE	FALSE
0	NA	NA	NA	NA	NA	NA	100507096	GIMD1	GTPase IMAP family member GIMD1 (GIMAP family P-loop NTPase domain-containing protein 1)	FALSE	FALSE
0	NA	NA	NA	NA	NA	NA	100507170	CT47A12	NA	FALSE	FALSE
0	NA	NA	NA	NA	NA	NA	100507203	SMLR1	Small leucine-rich protein 1	FALSE	FALSE
305.374	-0.131735	0.119585	0.25394	0.371091	-1.09561	1.09561	100507290	ZNF865	Zinc finger protein 865	FALSE	FALSE
0.656335	0.0499879	0.475788	0.389078	NA	1.03526	1.03526	100507341	SMIM18	Small integral membrane protein 18	FALSE	TRUE
160.26	-0.391334	0.193818	0.0264962	0.0562419	-1.31161	1.31161	100507421	TMEM178B	Transmembrane protein 178B	FALSE	FALSE
155.934	0.674585	0.167032	1.81391e-05	7.31748e-05	1.59614	1.59614	100507436	MICA	MHC class I polypeptide-related sequence A (MIC-A)	FALSE	FALSE
0.218768	0.031906	0.473249	0.70578	NA	1.02236	1.02236	100507527	THEG5	Testis highly expressed protein 5	FALSE	TRUE
2.31719	-0.375091	0.697248	0.0105334	0.0249472	-1.29692	1.29692	100507537	STRIT1	NA	FALSE	FALSE
1.37865	0.0356491	0.458452	0.765676	0.840828	1.02502	1.02502	100507588	TGFBR3L	Transforming growth factor-beta receptor type 3-like protein (TGF-beta receptor type-3-like protein) (TGFR-3L) (Transforming growth factor-beta receptor type III-like protein) (TGF-beta receptor type III-like protein)	FALSE	FALSE
38.4255	0.678983	0.393546	0.0205981	0.0451427	1.60101	1.60101	100507607	NPIPB9	Nuclear pore complex-interacting protein family member B9	FALSE	FALSE
0	NA	NA	NA	NA	NA	NA	100507608	KRTAP9-6	Keratin-associated protein 9-6 (Keratin-associated protein 9-like 2)	FALSE	FALSE
0.218685	0.0319028	0.473249	0.70582	NA	1.02236	1.02236	100507650	RNF212B	RING finger protein 212B	FALSE	TRUE
11.7213	1.99296	0.687512	0.000245322	0.000820535	3.98052	3.98052	100507679	MUC22	Mucin-22 (Panbronchiolitis-related mucin-like protein 1)	FALSE	FALSE
93.1485	-0.100418	0.197895	0.575321	0.686878	-1.07208	1.07208	100507747	C13orf46	NA	FALSE	FALSE
857.226	0.222754	0.0991504	0.0214487	0.0467138	1.16696	1.16696	10051	SMC4	Structural maintenance of chromosomes protein 4 (SMC protein 4) (SMC-4) (Chromosome-associated polypeptide C) (hCAP-C) (XCAP-C homolog)	FALSE	FALSE
9.23934	-0.10279	0.421842	0.617445	0.72222	-1.07385	1.07385	100510707	TBC1D3J	NA	FALSE	FALSE
20.2346	0.0511286	0.340436	0.830667	0.888466	1.03608	1.03608	10052	GJC1	Gap junction gamma-1 protein (Connexin-45) (Cx45) (Gap junction alpha-7 protein)	FALSE	FALSE
450.213	-1.01697	0.234502	2.3593e-06	1.08704e-05	-2.02366	2.02366	100526664	LY75-CD302	NA	FALSE	FALSE
132.612	-0.493717	0.195753	0.00570306	0.0144785	-1.40807	1.40807	100526693	ARPC4-TTLL3	Protein ARPC4-TTLL3	FALSE	FALSE
17.7312	0.265966	0.36953	0.29508	0.417719	1.20244	1.20244	100526694	MSANTD3-TMEFF1	NA	FALSE	FALSE
50.8416	0.508973	0.393209	0.0682828	0.125864	1.42304	1.42304	100526737	RBM14-RBM4	Protein RBM14-RBM4	FALSE	FALSE
24.4162	-0.462352	0.386849	0.0921206	0.162132	-1.37779	1.37779	100526739	CENPS-CORT	CENPS-CORT readthrough	FALSE	FALSE
28.9315	-0.0289145	0.471722	0.576784	0.688165	-1.02024	1.02024	100526740	ATP5MF-PTCD1	ATP5MF-PTCD1 readthrough	FALSE	FALSE
9.22393	-0.0509974	0.431182	0.777638	0.849609	-1.03598	1.03598	100526760	ABHD14A-ACY1	cDNA FLJ60317, highly similar to Aminoacylase-1	FALSE	FALSE
1.86384	0.182735	0.521843	0.0328924	0.0677241	1.13503	1.13503	100526761	CCDC169-SOHLH2	NA	FALSE	FALSE
60.3799	-0.294171	0.325666	0.232436	0.345934	-1.22618	1.22618	100526767	RNF103-CHMP3	NA	FALSE	FALSE
8.53918	-0.133548	0.4065	0.553666	0.667566	-1.09699	1.09699	100526771	SMIM35	NA	FALSE	FALSE
0	NA	NA	NA	NA	NA	NA	100526772	STIMATE-MUSTN1	STIMATE-MUSTN1 readthrough	FALSE	FALSE
25.5645	-1.26489	0.570129	0.00229233	0.00636583	-2.40309	2.40309	100526773	EPPIN-WFDC6	NA	FALSE	FALSE
287.5	-0.841075	0.187689	1.70769e-06	8.03615e-06	-1.79139	1.79139	100526783	ARPIN-AP3S2	Protein C15orf38-AP3S2	FALSE	FALSE
0	NA	NA	NA	NA	NA	NA	100526794	NT5C1B-RDH14	NA	FALSE	FALSE
28.1073	7.04139	1.44525	2.50626e-08	1.49153e-07	131.725	131.725	100526832	PHOSPHO2-KLHL23	NA	FALSE	FALSE
12.3083	-0.559895	0.573555	0.0706798	0.129425	-1.47416	1.47416	100526835	FPGT-TNNI3K	FPGT-TNNI3K readthrough	FALSE	FALSE
1019.37	-0.171269	0.0830351	0.0359333	0.0730087	-1.12605	1.12605	100526842	RPL17-C18orf32	NA	FALSE	FALSE
19.1283	3.64386	0.694276	1.55494e-08	9.47064e-08	12.5	12.5	100527943	TGIF2-RAB5IF	Protein TGIF2-C20orf24	FALSE	FALSE
0	NA	NA	NA	NA	NA	NA	100527949	GIMAP1-GIMAP5	GIMAP1-GIMAP5 readthrough	FALSE	FALSE
21.4473	-0.452458	0.436765	0.109702	0.188166	-1.36837	1.36837	100527963	PMF1-BGLAP	HCG2044777 (PMF1-BGLAP readthrough)	FALSE	FALSE
18.8947	-0.142634	0.381761	0.546491	0.661971	-1.10392	1.10392	100527978	TLCD4-RWDD3	TLCD4-RWDD3 readthrough	FALSE	FALSE
678.197	-0.429475	0.149515	0.0023852	0.00659603	-1.34674	1.34674	100528017	SAA2-SAA4	SAA2-SAA4 readthrough	FALSE	FALSE
0	NA	NA	NA	NA	NA	NA	100528020	FAM187A	NA	FALSE	FALSE
0.776187	-0.052558	0.476007	0.418858	NA	-1.0371	1.0371	100528021	ST20-MTHFS	5-formyltetrahydrofolate cyclo-ligase (EC 6.3.3.2)	FALSE	TRUE
277.739	0.448774	0.178274	0.00650681	0.016284	1.36488	1.36488	100528030	POC1B-GALNT4	Polypeptide N-acetylgalactosaminyltransferase (EC 2.4.1.-) (Protein-UDP acetylgalactosaminyltransferase)	FALSE	FALSE
0	NA	NA	NA	NA	NA	NA	100528032	KLRC4-KLRK1	NA	FALSE	FALSE
109.488	0.00612457	0.226289	0.976176	0.984685	1.00425	1.00425	100528062	ARMCX5-GPRASP2	NA	FALSE	FALSE
11.7295	-0.223507	0.473365	0.291695	0.414049	-1.16757	1.16757	100528064	NEDD8-MDP1	NA	FALSE	FALSE
14.1151	0.0437733	0.475228	NA	NA	1.03081	1.03081	100529063	BCL2L2-PABPN1	NA	TRUE	FALSE
386.252	0.0175302	0.398785	0.940388	0.960997	1.01223	1.01223	100529097	RPL36A-HNRNPH2	NA	FALSE	FALSE
10.6228	0.0204503	0.469509	0.75655	0.833577	1.01428	1.01428	100529144	CORO7-PAM16	Coronin	FALSE	FALSE
12.9494	-0.321135	0.539668	0.152303	0.246138	-1.24931	1.24931	100529215	ZNF559-ZNF177	NA	FALSE	FALSE
280.971	0.0782774	0.207947	0.676523	0.771403	1.05576	1.05576	100529239	RPS10-NUDT3	RPS10-NUDT3 readthrough	FALSE	FALSE
2.63925	-0.210255	0.538443	0.0255828	0.0545734	-1.15689	1.15689	100529240	ZNF816-ZNF321P	Putative protein ZNF321 (Zinc finger protein 321 pseudogene)	FALSE	FALSE
22.5386	0.0465698	0.450893	0.752354	0.830397	1.03281	1.03281	100529241	HSPE1-MOB4	HSPE1-MOB4 readthrough	FALSE	FALSE
0	NA	NA	NA	NA	NA	NA	100529251	CKLF-CMTM1	NA	FALSE	FALSE
4.56732	-0.0090709	0.4562	0.937099	0.959181	-1.00631	1.00631	100529257	SYNJ2BP-COX16	SYNJ2BP-COX16 readthrough	FALSE	FALSE
73.9625	0.0269564	0.457896	0.830012	0.888282	1.01886	1.01886	100529261	CHURC1-FNTB	Protein farnesyltransferase subunit beta (FTase-beta) (EC 2.5.1.58)	FALSE	FALSE
1529.79	-0.374732	0.0775707	9.36114e-07	4.57073e-06	-1.2966	1.2966	10053	AP1M2	AP-1 complex subunit mu-2 (AP-mu chain family member mu1B) (Adaptor protein complex AP-1 subunit mu-2) (Adaptor-related protein complex 1 subunit mu-2) (Clathrin assembly protein complex 1 mu-2 medium chain 2) (Golgi adaptor HA1/AP1 adaptin mu-2 subunit) (Mu-adaptin 2) (Mu1B-adaptin)	FALSE	FALSE
170.14	0.576416	0.17256	0.000349141	0.00113475	1.49114	1.49114	100532726	NDUFC2-KCTD14	NADH dehydrogenase [ubiquinone] 1 subunit C2, isoform 2 (NDUFC2-KCTD14 readthrough transcript protein)	FALSE	FALSE
562.542	-0.00980655	0.172624	0.949735	0.967556	-1.00682	1.00682	100532731	COMMD3-BMI1	COMMD3-BMI1 readthrough	FALSE	FALSE
58.6848	-0.242227	0.523299	0.163339	0.260935	-1.18282	1.18282	100532736	MICOS10-NBL1	NA	FALSE	FALSE
43.9972	0.0264315	0.45585	0.840516	0.894812	1.01849	1.01849	100533105	C8orf44-SGK3	NA	FALSE	FALSE
28.1069	-0.118545	0.342612	0.619882	0.724055	-1.08564	1.08564	100533106	ZHX1-C8orf76	Zinc fingers and homeoboxes protein 1, isoform 2 (ZHX1-C8orf76 readthrough transcript protein)	FALSE	FALSE
1.28956	0.110432	0.478246	0.321859	0.446357	1.07955	1.07955	100533177	KRTAP29-1	Keratin-associated protein 29-1 (Keratin-associated protein 29.2)	FALSE	FALSE
0.128856	-0.025164	0.472517	0.925831	NA	-1.0176	1.0176	100533178	PRORY	Proline-rich protein, Y-linked	FALSE	TRUE
0	NA	NA	NA	NA	NA	NA	100533181	FXYD6-FXYD2	NA	FALSE	FALSE
0	NA	NA	NA	NA	NA	NA	100533183	ZNF664-RFLNA	NA	FALSE	FALSE
428.41	-0.320814	0.14888	0.0226779	0.0490498	-1.24904	1.24904	100533467	BIVM-ERCC5	DNA-repair protein complementing XP-G cells variant (Fragment)	FALSE	FALSE
284.591	-0.513046	0.139625	0.000116946	0.000412932	-1.42706	1.42706	100533496	TVP23C-CDRT4	Golgi apparatus membrane protein TVP23 homolog	FALSE	FALSE
2.10306	0.247109	0.546069	0.092648	0.162987	1.18683	1.18683	100533952	RBAK-RBAKDN	Protein RBAK-RBAKDN	FALSE	FALSE
0	NA	NA	NA	NA	NA	NA	100533997	MAGEA10-MAGEA5	NA	FALSE	FALSE
3.0617	-0.35697	0.681703	0.0071781	0.0177732	-1.28073	1.28073	100534012	TNFAIP8L2-SCNM1	NA	FALSE	FALSE
21.7946	-0.122776	0.380456	0.600164	0.708225	-1.08883	1.08883	100534592	URGCP-MRPS24	URGCP-MRPS24 readthrough	FALSE	FALSE
928.126	0.155017	0.0862287	0.067354	0.124427	1.11343	1.11343	100534599	ISY1-RAB43	NA	FALSE	FALSE
1795.55	0.44349	0.0667614	1.87862e-11	1.55204e-10	1.35989	1.35989	10054	UBA2	SUMO-activating enzyme subunit 2 (EC 2.3.2.-) (Anthracycline-associated resistance ARX) (Ubiquitin-like 1-activating enzyme E1B) (Ubiquitin-like modifier-activating enzyme 2)	FALSE	FALSE
1262.96	0.119662	0.0799131	0.128836	0.214229	1.08648	1.08648	10055	SAE1	SUMO-activating enzyme subunit 1 (Ubiquitin-like 1-activating enzyme E1A) [Cleaved into: SUMO-activating enzyme subunit 1, N-terminally processed]	FALSE	FALSE
460.841	0.153784	0.145789	0.267569	0.386801	1.11248	1.11248	10056	FARSB	Phenylalanine--tRNA ligase beta subunit (EC 6.1.1.20) (Phenylalanyl-tRNA synthetase beta subunit) (PheRS)	FALSE	FALSE
1288.61	-0.559169	0.0745636	3.63838e-14	3.91336e-13	-1.47342	1.47342	10057	ABCC5	Multidrug resistance-associated protein 5 (ATP-binding cassette sub-family C member 5) (Multi-specific organic anion transporter C) (MOAT-C) (SMRP) (pABC11)	FALSE	FALSE
414.889	-0.577013	0.116945	3.51126e-07	1.81033e-06	-1.49176	1.49176	10058	ABCB6	ATP-binding cassette sub-family B member 6, mitochondrial (Mitochondrial ABC transporter 3) (Mt-ABC transporter 3) (P-glycoprotein-related protein) (Ubiquitously-expressed mammalian ABC half transporter)	FALSE	FALSE
1434.73	0.53757	0.0737889	1.5752e-13	1.5846e-12	1.45153	1.45153	10059	DNM1L	Dynamin-1-like protein (EC 3.6.5.5) (Dnm1p/Vps1p-like protein) (DVLP) (Dynamin family member proline-rich carboxyl-terminal domain less) (Dymple) (Dynamin-like protein) (Dynamin-like protein 4) (Dynamin-like protein IV) (HdynIV) (Dynamin-related protein 1)	FALSE	FALSE
1.34695	0.0318746	0.460503	0.775124	0.847913	1.02234	1.02234	1006	CDH8	Cadherin-8	FALSE	FALSE
304.975	-0.250142	0.12767	0.0412709	0.0822823	-1.18932	1.18932	10060	ABCC9	ATP-binding cassette sub-family C member 9 (Sulfonylurea receptor 2)	FALSE	FALSE
649.368	0.100495	0.121727	0.392391	0.519669	1.07214	1.07214	10061	ABCF2	ATP-binding cassette, sub-family F (GCN20), member 2	FALSE	FALSE
55.4285	-0.0547847	0.242955	0.791419	0.859807	-1.0387	1.0387	10062	NR1H3	Oxysterols receptor LXR-alpha (Liver X receptor alpha) (Nuclear receptor subfamily 1 group H member 3)	FALSE	FALSE
498.161	-0.110516	0.100512	0.259887	0.377935	-1.07961	1.07961	10063	COX17	Cytochrome c oxidase copper chaperone	FALSE	FALSE
208.624	-0.343929	0.183644	0.041479	0.082611	-1.26921	1.26921	100631383	FAM47E-STBD1	NA	FALSE	FALSE
96.0864	0.375254	0.241877	0.0730525	0.133062	1.29707	1.29707	100652748	TIMM23B	Putative mitochondrial import inner membrane translocase subunit Tim23B (cDNA FLJ60010, moderately similar to Mitochondrial import inner membrane translocase subunit Tim23)	FALSE	FALSE
748.166	-1.32032	0.120452	7.34442e-29	2.39093e-27	-2.49722	2.49722	100652824	KIAA2012	Uncharacterized protein KIAA2012	FALSE	FALSE
0.200554	0.0313306	0.473169	0.705815	NA	1.02195	1.02195	100653515	CEP295NL	CEP295 N-terminal-like protein (KIAA1731 N-terminal like protein)	FALSE	TRUE
2431.12	-0.049459	0.0675476	0.457305	0.580706	-1.03488	1.03488	10066	SCAMP2	Secretory carrier-associated membrane protein 2 (Secretory carrier membrane protein 2)	FALSE	FALSE
634.915	0.199325	0.102731	0.0466576	0.0914351	1.14816	1.14816	10067	SCAMP3	Secretory carrier-associated membrane protein 3 (Secretory carrier membrane protein 3)	FALSE	FALSE
78.7299	1.96327	0.359636	3.48758e-09	2.27633e-08	3.89944	3.89944	10068	IL18BP	Interleukin-18-binding protein (IL-18BP) (Tadekinig-alfa)	FALSE	FALSE
317.197	0.036862	0.134782	0.776783	0.849085	1.02588	1.02588	10069	RWDD2B	RWD domain-containing protein 2B	FALSE	FALSE
0	NA	NA	NA	NA	NA	NA	1007	CDH9	Cadherin-9	FALSE	FALSE
30.7357	-0.798834	0.407597	0.00964853	0.023093	-1.73969	1.73969	10071	MUC12	Mucin-12 (MUC-12) (Mucin-11) (MUC-11)	FALSE	FALSE
1213.28	0.106354	0.0741192	0.146403	0.237986	1.0765	1.0765	10072	DPP3	Dipeptidyl peptidase 3 (EC 3.4.14.4) (Dipeptidyl aminopeptidase III) (Dipeptidyl arylamidase III) (Dipeptidyl peptidase III) (DPP III) (Enkephalinase B)	FALSE	FALSE
309.372	-0.180411	0.124157	0.131234	0.217407	-1.13321	1.13321	10073	SNUPN	Snurportin-1 (RNA U transporter 1)	FALSE	FALSE
3822.68	0.0638585	0.0796797	0.416636	0.543156	1.04526	1.04526	10075	HUWE1	E3 ubiquitin-protein ligase HUWE1 (EC 2.3.2.26) (ARF-binding protein 1) (ARF-BP1) (HECT, UBA and WWE domain-containing protein 1) (HECT-type E3 ubiquitin transferase HUWE1) (Homologous to E6AP carboxyl terminus homologous protein 9) (HectH9) (Large structure of UREB1) (LASU1) (Mcl-1 ubiquitin ligase E3) (Mule) (Upstream regulatory element-binding protein 1) (URE-B1) (URE-binding protein 1)	FALSE	FALSE
3864.07	-0.359841	0.0619027	1.5886e-09	1.07493e-08	-1.28328	1.28328	10076	PTPRU	Receptor-type tyrosine-protein phosphatase U (R-PTP-U) (EC 3.1.3.48) (Pancreatic carcinoma phosphatase 2) (PCP-2) (Protein-tyrosine phosphatase J) (PTP-J) (hPTP-J) (Protein-tyrosine phosphatase pi) (PTP pi) (Protein-tyrosine phosphatase receptor omicron) (PTP-RO) (Receptor-type protein-tyrosine phosphatase psi) (R-PTP-psi)	FALSE	FALSE
0.262882	-0.0323588	0.473289	0.760394	NA	-1.02268	1.02268	10077	TSPAN32	Tetraspanin-32 (Tspan-32) (Protein Phemx)	FALSE	TRUE
342.83	0.116115	0.120786	0.32011	0.44432	1.08381	1.08381	10078	TSSC4	Protein TSSC4 (Tumor-suppressing STF cDNA 4 protein) (Tumor-suppressing subchromosomal transferable fragment candidate gene 4 protein)	FALSE	FALSE
2259.22	-0.621549	0.0903327	2.29906e-12	2.09599e-11	-1.53853	1.53853	10079	ATP9A	Probable phospholipid-transporting ATPase IIA (EC 7.6.2.1) (ATPase class II type 9A)	FALSE	FALSE
0.259145	-0.0322566	0.473274	0.763797	NA	-1.02261	1.02261	1008	CDH10	Cadherin-10 (T2-cadherin)	FALSE	TRUE
469.656	-0.0728042	0.105772	0.478421	0.600155	-1.05176	1.05176	10081	PDCD7	Programmed cell death protein 7 (ES18) (hES18)	FALSE	FALSE
1.51722	0.137311	0.486415	0.247942	0.364205	1.09985	1.09985	10082	GPC6	Glypican-6 [Cleaved into: Secreted glypican-6]	FALSE	FALSE
116.994	0.642358	0.240813	0.00254796	0.00700092	1.56088	1.56088	100820829	MYZAP	HCG40688, isoform CRA_a	FALSE	FALSE
154.024	-1.5952	0.19513	2.98436e-17	4.14672e-16	-3.02135	3.02135	10083	USH1C	Harmonin (Antigen NY-CO-38/NY-CO-37) (Autoimmune enteropathy-related antigen AIE-75) (Protein PDZ-73) (Renal carcinoma antigen NY-REN-3) (Usher syndrome type-1C protein)	FALSE	FALSE
597.976	0.323879	0.101406	0.00105201	0.00312509	1.25169	1.25169	10084	PQBP1	Polyglutamine-binding protein 1 (PQBP-1) (38 kDa nuclear protein containing a WW domain) (Npw38) (Polyglutamine tract-binding protein 1)	FALSE	FALSE
41.6203	-0.0166784	0.354968	0.940935	0.961246	-1.01163	1.01163	10085	EDIL3	EGF-like repeat and discoidin I-like domain-containing protein 3 (Developmentally-regulated endothelial cell locus 1 protein) (Integrin-binding protein DEL1)	FALSE	FALSE
0	NA	NA	NA	NA	NA	NA	10086	HHLA1	HERV-H LTR-associating protein 1	FALSE	FALSE
57.4018	0.00478541	0.236997	0.982741	0.989355	1.00332	1.00332	100861412	FSBP	NA	FALSE	FALSE
0	NA	NA	NA	NA	NA	NA	100861507	FTCD-AS1	NA	FALSE	FALSE
0	NA	NA	NA	NA	NA	NA	100861540	CYP3A7-CYP3A51P	NA	FALSE	FALSE
460.915	0.739772	0.114516	3.16244e-11	2.55802e-10	1.66991	1.66991	100862671	TMEM265	Transmembrane protein 265	FALSE	FALSE
1884.24	0.0695105	0.0839614	0.400683	0.528137	1.04936	1.04936	10087	CERT1	Ceramide transfer protein (hCERT) (Collagen type IV alpha-3-binding protein) (Goodpasture antigen-binding protein) (GPBP) (START domain-containing protein 11) (StARD11) (StAR-related lipid transfer protein 11)	FALSE	FALSE
3.34677	-0.0666109	0.438843	0.702362	0.792487	-1.04725	1.04725	100873985	MED14OS	Putative uncharacterized protein MED14OS (MED14 antisense gene protein 1) (MED14 opposite strand protein)	FALSE	FALSE
4.57822	-0.952031	1.64571	0.0217858	0.0473723	-1.93459	1.93459	100874261	CCDC200	NA	FALSE	FALSE
14.1376	-0.234054	0.419687	0.337352	0.462862	-1.17614	1.17614	100885848	PTGES3L	Putative protein PTGES3L (Prostaglandin E synthase 3-like)	FALSE	FALSE
8.27463	0.248733	0.53151	0.147687	0.239704	1.18816	1.18816	100885850	PTGES3L-AARSD1	NA	FALSE	FALSE
3.47927	0.147551	0.45995	0.416798	0.543191	1.10769	1.10769	10089	KCNK7	Potassium channel subfamily K member 7	FALSE	FALSE
188.673	0.198504	0.211641	0.294568	0.417195	1.14751	1.14751	1009	CDH11	Cadherin-11 (OSF-4) (Osteoblast cadherin) (OB-cadherin)	FALSE	FALSE
444.813	-0.365623	0.117041	0.00121712	0.00358	-1.28844	1.28844	10090	UST	Uronyl 2-sulfotransferase (EC 2.8.2.-)	FALSE	FALSE
30.314	9.09298	3.08058	2.67186e-07	1.39479e-06	546.083	546.083	100913187	APOBEC3A_B	NA	FALSE	FALSE
2431.1	0.529979	0.0893915	1.51059e-09	1.02433e-08	1.44391	1.44391	10092	ARPC5	Actin-related protein 2/3 complex subunit 5 (Arp2/3 complex 16 kDa subunit) (p16-ARC)	FALSE	FALSE
1961.45	0.32961	0.064912	2.88357e-07	1.49889e-06	1.25667	1.25667	10093	ARPC4	Actin-related protein 2/3 complex subunit 4 (Arp2/3 complex 20 kDa subunit) (p20-ARC)	FALSE	FALSE
3975.76	0.103859	0.0627615	0.0950982	0.166816	1.07464	1.07464	10094	ARPC3	Actin-related protein 2/3 complex subunit 3 (Arp2/3 complex 21 kDa subunit) (p21-ARC)	FALSE	FALSE
2181.54	-0.104392	0.0823085	0.195446	0.30104	-1.07504	1.07504	10095	ARPC1B	Actin-related protein 2/3 complex subunit 1B (Arp2/3 complex 41 kDa subunit) (p41-ARC)	FALSE	FALSE
4678.96	0.489496	0.0523044	5.58842e-21	1.06234e-19	1.40395	1.40395	10096	ACTR3	Actin-related protein 3 (Actin-like protein 3)	FALSE	FALSE
5543.41	0.122986	0.0640748	0.0528425	0.101671	1.08899	1.08899	10097	ACTR2	Actin-related protein 2 (Actin-like protein 2)	FALSE	FALSE
252.377	0.369375	0.137333	0.00481192	0.0124572	1.29179	1.29179	10098	TSPAN5	Tetraspanin-5 (Tspan-5) (Tetraspan NET-4) (Transmembrane 4 superfamily member 9)	FALSE	FALSE
9954.22	-0.00790007	0.064127	0.88931	0.929592	-1.00549	1.00549	10099	TSPAN3	Tetraspanin-3 (Tspan-3) (Tetraspanin TM4-A) (Transmembrane 4 superfamily member 8)	FALSE	FALSE
0.797275	0.000545664	0.464904	0.994286	NA	1.00038	1.00038	100996259	FAM106B	NA	FALSE	TRUE
0	NA	NA	NA	NA	NA	NA	100996331	POTEB	NA	FALSE	FALSE
0	NA	NA	NA	NA	NA	NA	100996413	LOC100996413	NA	FALSE	FALSE
3.78991	0.231568	0.499433	0.229534	0.342336	1.17411	1.17411	100996492	CTXND1	NA	FALSE	FALSE
1.72835	-0.0913701	0.484316	0.156117	0.251365	-1.06538	1.06538	100996631	TCP11X1	NA	FALSE	FALSE
48.4537	-0.79703	0.357202	0.00527269	0.0134958	-1.73752	1.73752	100996648	TCP11X2	T-complex protein 11 X-linked protein 2	FALSE	FALSE
0.293453	-0.0331438	0.473408	0.733652	NA	-1.02324	1.02324	100996693	SPEGNB	SPEG neighbor protein	FALSE	TRUE
269.711	0.108304	0.221304	0.581021	0.69197	1.07796	1.07796	100996717	NOTCH2NLC	NA	FALSE	FALSE
0.19191	0.0310305	0.473128	0.706125	NA	1.02174	1.02174	100996746	SPDYE11	NA	FALSE	TRUE
0	NA	NA	NA	NA	NA	NA	100996750	LOC100996750	NA	FALSE	FALSE
0.932592	0.0425767	0.46782	0.618456	NA	1.02995	1.02995	100996758	NPY4R2	Neuropeptide Y receptor type 4-2	FALSE	TRUE
196.756	-0.195172	0.148886	0.165989	0.264216	-1.14486	1.14486	100996763	NOTCH2NLB	NA	FALSE	FALSE
37.8022	-0.522033	0.330582	0.0438286	0.0865868	-1.43598	1.43598	100996842	LOC100996842	NA	FALSE	FALSE
354.956	-0.36161	0.141335	0.0071324	0.0176766	-1.28486	1.28486	100996928	FMC1-LUC7L2	Putative RNA-binding protein Luc7-like 2	FALSE	FALSE
738.758	-0.138054	0.0954632	0.1393	0.228359	-1.10042	1.10042	100996939	PYURF	Protein preY, mitochondrial (PIGY upstream reading frame protein)	FALSE	FALSE
579.022	1.32438	0.125937	8.92301e-27	2.50381e-25	2.50425	2.50425	101	ADAM8	Disintegrin and metalloproteinase domain-containing protein 8 (ADAM 8) (EC 3.4.24.-) (Cell surface antigen MS2) (CD antigen CD156a)	FALSE	FALSE
20.7455	0.164522	0.354677	0.500395	0.619931	1.12079	1.12079	1010	CDH12	Cadherin-12 (Brain cadherin) (BR-cadherin) (Neural type cadherin 2) (N-cadherin 2)	FALSE	FALSE
206.557	0.0104286	0.177596	0.950449	0.968045	1.00725	1.00725	10100	TSPAN2	Tetraspanin-2 (Tspan-2) (Tetraspan NET-3)	FALSE	FALSE
319.298	-0.185617	0.122064	0.114579	0.194865	-1.1373	1.1373	10101	NUBP2	Cytosolic Fe-S cluster assembly factor NUBP2 (Nucleotide-binding protein 2) (NBP 2)	FALSE	FALSE
306.237	-0.221359	0.125014	0.06568	0.121931	-1.16583	1.16583	10102	TSFM	Elongation factor Ts, mitochondrial (EF-Ts) (EF-TsMt)	FALSE	FALSE
19218.2	-0.600832	0.0679255	3.83055e-19	6.34583e-18	-1.51659	1.51659	10103	TSPAN1	Tetraspanin-1 (Tspan-1) (Tetraspan NET-1) (Tetraspanin TM4-C)	FALSE	FALSE
1007.04	0.492448	0.097427	2.3006e-07	1.21256e-06	1.40683	1.40683	10105	PPIF	Peptidyl-prolyl cis-trans isomerase F, mitochondrial (PPIase F) (EC 5.2.1.8) (Cyclophilin D) (CyP-D) (CypD) (Cyclophilin F) (Mitochondrial cyclophilin) (CyP-M) (Rotamase F)	FALSE	FALSE
0.79383	0.0851908	0.48188	0.229717	NA	1.06083	1.06083	101059915	LOC101059915	Uncharacterized protein	FALSE	TRUE
44.7417	-0.293944	0.308195	0.221412	0.332758	-1.22599	1.22599	101059918	GOLGA8R	Golgin subfamily A member 8R	FALSE	FALSE
473.813	-0.597054	0.106561	8.81365e-09	5.51427e-08	-1.51263	1.51263	101059938	NPIPA7	NA	FALSE	FALSE
136.584	-0.178884	0.204025	0.329464	0.454558	-1.13201	1.13201	101059953	NPIPA8	NA	FALSE	FALSE
2866.4	-0.0461163	0.0723222	0.513881	0.63185	-1.03248	1.03248	10106	CTDSP2	Carboxy-terminal domain RNA polymerase II polypeptide A small phosphatase 2 (EC 3.1.3.16) (Nuclear LIM interactor-interacting factor 2) (NLI-interacting factor 2) (Protein OS-4) (Small C-terminal domain phosphatase 2) (Small CTD phosphatase 2) (SCP2)	FALSE	FALSE
23.7558	0.171544	0.341407	0.481923	0.603841	1.12626	1.12626	101060200	ZNF891	Zinc finger protein 891	FALSE	FALSE
0	NA	NA	NA	NA	NA	NA	101060211	CT45A7	NA	FALSE	FALSE
594.742	0.700472	0.119073	1.32104e-09	8.99644e-09	1.62504	1.62504	101060226	NBPF19	NA	FALSE	FALSE
0	NA	NA	NA	NA	NA	NA	101060233	OPN1MW3	NA	FALSE	FALSE
0.577413	0.0454863	0.475195	0.433656	NA	1.03203	1.03203	101060321	TBC1D3G	TBC1 domain family member 3G	FALSE	TRUE
553.283	0.261672	0.141228	0.0516552	0.0997249	1.19887	1.19887	101060376	TBC1D3L	TBC1 domain family member 3L	FALSE	FALSE
734.312	0.814091	0.137713	9.1208e-10	6.33383e-09	1.75819	1.75819	101060684	NBPF26	NA	FALSE	FALSE
0.55397	0.0395116	0.469809	0.594872	NA	1.02777	1.02777	10107	TRIM10	Tripartite motif-containing protein 10 (B30-RING finger protein) (RING finger protein 9)	FALSE	TRUE
4747.03	0.446873	0.0688508	5.20643e-11	4.14788e-10	1.36308	1.36308	10109	ARPC2	Actin-related protein 2/3 complex subunit 2 (Arp2/3 complex 34 kDa subunit) (p34-ARC)	FALSE	FALSE
5.53419	-0.140669	0.433043	0.500893	0.620403	-1.10242	1.10242	10110	SGK2	Serine/threonine-protein kinase Sgk2 (EC 2.7.11.1) (Serum/glucocorticoid-regulated kinase 2)	FALSE	FALSE
1845.57	-0.138477	0.0673888	0.037598	0.0758659	-1.10074	1.10074	10111	RAD50	DNA repair protein RAD50 (hRAD50) (EC 3.6.-.-)	FALSE	FALSE
180.165	-0.234786	0.151296	0.10032	0.174451	-1.17673	1.17673	10112	KIF20A	Kinesin-like protein KIF20A (GG10_2) (Mitotic kinesin-like protein 2) (MKlp2) (Rab6-interacting kinesin-like protein) (Rabkinesin-6)	FALSE	FALSE
419.075	0.317422	0.150362	0.0255644	0.0545636	1.2461	1.2461	10113	PREB	Prolactin regulatory element-binding protein (Mammalian guanine nucleotide exchange factor mSec12)	FALSE	FALSE
2894.44	-0.284166	0.0722694	6.76824e-05	0.000249138	-1.21771	1.21771	10114	HIPK3	Homeodomain-interacting protein kinase 3 (EC 2.7.11.1) (Androgen receptor-interacting nuclear protein kinase) (ANPK) (Fas-interacting serine/threonine-protein kinase) (FIST) (Homolog of protein kinase YAK1)	FALSE	FALSE
1567.31	0.212881	0.0742231	0.00366314	0.00972299	1.159	1.159	10116	FEM1B	Protein fem-1 homolog B (FEM1b) (FEM1-beta) (Fem-1-like death receptor-binding protein alpha) (Fem-1-like in apoptotic pathway protein alpha) (F1A-alpha)	FALSE	FALSE
5.40433	1.63486	1.34918	0.00857959	0.0208104	3.10557	3.10557	10117	ENAM	Enamelin	FALSE	FALSE
240.772	0.560439	0.145988	5.419e-05	0.000202482	1.47472	1.47472	1012	CDH13	Cadherin-13 (Heart cadherin) (H-cadherin) (P105) (Truncated cadherin) (T-cad) (T-cadherin)	FALSE	FALSE
1113.98	-0.46914	0.0874812	4.62564e-08	2.67255e-07	-1.38428	1.38428	10120	ACTR1B	Beta-centractin (Actin-related protein 1B) (ARP1B)	FALSE	FALSE
1732.43	0.13471	0.0735383	0.0636868	0.118941	1.09787	1.09787	10121	ACTR1A	Alpha-centractin (Centractin) (ARP1) (Actin-RPV) (Centrosome-associated actin homolog)	FALSE	FALSE
195.347	0.725123	0.164622	3.19365e-06	1.43841e-05	1.65304	1.65304	10123	ARL4C	ADP-ribosylation factor-like protein 4C (ADP-ribosylation factor-like protein 7) (ADP-ribosylation factor-like protein LAK)	FALSE	FALSE
1055.75	0.0365388	0.0820256	0.652151	0.750477	1.02565	1.02565	10124	ARL4A	ADP-ribosylation factor-like protein 4A	FALSE	FALSE
58.041	1.2209	0.280875	1.71688e-06	8.07456e-06	2.33092	2.33092	10125	RASGRP1	RAS guanyl-releasing protein 1 (Calcium and DAG-regulated guanine nucleotide exchange factor II) (CalDAG-GEFII) (Ras guanyl-releasing protein)	FALSE	FALSE
788.14	-0.955293	0.125449	5.24751e-15	6.07699e-14	-1.93897	1.93897	10126	DNAL4	Dynein light chain 4, axonemal	FALSE	FALSE
529.87	0.0752746	0.0998233	0.440943	0.565637	1.05356	1.05356	10127	ZNF263	Zinc finger protein 263 (Zinc finger protein FPM315) (Zinc finger protein with KRAB and SCAN domains 12)	FALSE	FALSE
2449.42	0.0715206	0.0719785	0.315109	0.439495	1.05082	1.05082	10128	LRPPRC	Leucine-rich PPR motif-containing protein, mitochondrial (130 kDa leucine-rich protein) (LRP 130) (GP130)	FALSE	FALSE
334.503	-0.398344	0.159025	0.00759685	0.0187107	-1.31799	1.31799	10129	FRY	Protein furry homolog	FALSE	FALSE
0	NA	NA	NA	NA	NA	NA	1013	CDH15	Cadherin-15 (Cadherin-14) (Muscle cadherin) (M-cadherin)	FALSE	FALSE
4373.03	0.486558	0.0579912	2.6815e-17	3.73573e-16	1.4011	1.4011	10130	PDIA6	Protein disulfide-isomerase A6 (EC 5.3.4.1) (Endoplasmic reticulum protein 5) (ER protein 5) (ERp5) (Protein disulfide isomerase P5) (Thioredoxin domain-containing protein 7)	FALSE	FALSE
1056.84	0.0852397	0.082053	0.29172	0.414049	1.06086	1.06086	10131	TRAP1	Heat shock protein 75 kDa, mitochondrial (HSP 75) (TNFR-associated protein 1) (Tumor necrosis factor type 1 receptor-associated protein) (TRAP-1)	FALSE	FALSE
4796.2	0.896734	0.100067	7.36646e-20	1.28621e-18	1.86185	1.86185	10133	OPTN	Optineurin (E3-14.7K-interacting protein) (FIP-2) (Huntingtin yeast partner L) (Huntingtin-interacting protein 7) (HIP-7) (Huntingtin-interacting protein L) (NEMO-related protein) (Optic neuropathy-inducing protein) (Transcription factor IIIA-interacting protein) (TFIIIA-IntP)	FALSE	FALSE
2263.01	0.012855	0.067723	0.849508	0.901902	1.00895	1.00895	10134	BCAP31	B-cell receptor-associated protein 31 (BCR-associated protein 31) (Bap31) (6C6-AG tumor-associated antigen) (Protein CDM) (p28)	FALSE	FALSE
4235.45	1.33424	0.100928	8.34271e-41	5.37664e-39	2.52143	2.52143	10135	NAMPT	Nicotinamide phosphoribosyltransferase (NAmPRTase) (Nampt) (EC 2.4.2.12) (Pre-B-cell colony-enhancing factor 1) (Pre-B cell-enhancing factor) (Visfatin)	FALSE	FALSE
0	NA	NA	NA	NA	NA	NA	10136	CELA3A	Chymotrypsin-like elastase family member 3A (EC 3.4.21.70) (Elastase IIIA) (Elastase-3A) (Protease E)	FALSE	FALSE
1730.98	0.161599	0.0776626	0.0349879	0.0713897	1.11853	1.11853	10137	RBM12	RNA-binding protein 12 (RNA-binding motif protein 12) (SH3/WW domain anchor protein in the nucleus) (SWAN)	FALSE	FALSE
136.212	0.146699	0.18142	0.381473	0.508437	1.10703	1.10703	10138	YAF2	YY1-associated factor 2	FALSE	FALSE
326.39	0.0448137	0.150724	0.754789	0.832042	1.03155	1.03155	10139	ARFRP1	ADP-ribosylation factor-related protein 1 (ARF-related protein 1) (ARP)	FALSE	FALSE
2.21928	0.21736	0.544517	0.0176295	0.0393604	1.1626	1.1626	1014	CDH16	Cadherin-16 (Kidney-specific cadherin) (Ksp-cadherin)	FALSE	FALSE
1994.76	-0.0132728	0.0971641	0.886569	0.927522	-1.00924	1.00924	10140	TOB1	Protein Tob1 (Transducer of erbB-2 1)	FALSE	FALSE
867.598	-0.521231	0.0888189	2.20624e-09	1.46965e-08	-1.43518	1.43518	101410538	MMP24OS	NA	FALSE	FALSE
5441.47	-0.632811	0.0587184	1.72907e-27	5.03909e-26	-1.55058	1.55058	10142	AKAP9	A-kinase anchor protein 9 (AKAP-9) (A-kinase anchor protein 350 kDa) (AKAP 350) (hgAKAP 350) (A-kinase anchor protein 450 kDa) (AKAP 450) (AKAP 120-like protein) (Centrosome- and Golgi-localized PKN-associated protein) (CG-NAP) (Protein hyperion) (Protein kinase A-anchoring protein 9) (PRKA9) (Protein yotiao)	FALSE	FALSE
0	NA	NA	NA	NA	NA	NA	10143	CLEC3A	C-type lectin domain family 3 member A (C-type lectin superfamily member 1) (Cartilage-derived C-type lectin)	FALSE	FALSE
988.423	-0.529082	0.107998	4.64762e-07	2.35938e-06	-1.44301	1.44301	10144	FAM13A	Protein FAM13A	FALSE	FALSE
3523.06	0.0784927	0.0564158	0.161501	0.258735	1.05591	1.05591	10146	G3BP1	Ras GTPase-activating protein-binding protein 1 (G3BP-1) (EC 3.6.4.12) (EC 3.6.4.13) (ATP-dependent DNA helicase VIII) (hDH VIII) (GAP SH3 domain-binding protein 1)	FALSE	FALSE
1258.37	-0.447035	0.142673	0.00098002	0.00293543	-1.36324	1.36324	10147	SUGP2	SURP and G-patch domain-containing protein 2 (Arginine/serine-rich-splicing factor 14) (Splicing factor, arginine/serine-rich 14)	FALSE	FALSE
10.7808	1.68452	0.812123	0.00214441	0.00600131	3.21434	3.21434	10148	EBI3	Interleukin-27 subunit beta (IL-27 subunit beta) (IL-27B) (Epstein-Barr virus-induced gene 3 protein) (EBV-induced gene 3 protein)	FALSE	FALSE
2.97031	0.344273	0.606206	0.0820585	0.14705	1.26951	1.26951	10149	ADGRG2	Adhesion G-protein coupled receptor G2 (G-protein coupled receptor 64) (Human epididymis-specific protein 6) (He6)	FALSE	FALSE
1.58088	-0.177334	0.504304	0.14447	0.235495	-1.13079	1.13079	1015	CDH17	Cadherin-17 (Intestinal peptide-associated transporter HPT-1) (Liver-intestine cadherin) (LI-cadherin)	FALSE	FALSE
972.194	-0.293989	0.0840274	0.000368386	0.00119167	-1.22603	1.22603	10150	MBNL2	Muscleblind-like protein 2 (Muscleblind-like protein 1) (Muscleblind-like protein-like) (Muscleblind-like protein-like 39)	FALSE	FALSE
1242.31	-0.625659	0.0884586	6.06829e-13	5.8131e-12	-1.54292	1.54292	10152	ABI2	Abl interactor 2 (Abelson interactor 2) (Abi-2) (Abl-binding protein 3) (AblBP3) (Arg-binding protein 1) (ArgBP1)	FALSE	FALSE
1244.18	0.455062	0.0738215	4.16288e-10	2.99312e-09	1.37084	1.37084	10153	CEBPZ	CCAAT/enhancer-binding protein zeta (CCAAT-box-binding transcription factor) (CBF) (CCAAT-binding factor)	FALSE	FALSE
0	NA	NA	NA	NA	NA	NA	10154	PLXNC1	Plexin-C1 (Virus-encoded semaphorin protein receptor) (CD antigen CD232)	FALSE	FALSE
3124.98	0.180129	0.0579558	0.00173571	0.00494395	1.13299	1.13299	10155	TRIM28	Transcription intermediary factor 1-beta (TIF1-beta) (E3 SUMO-protein ligase TRIM28) (EC 2.3.2.27) (KRAB-associated protein 1) (KAP-1) (KRAB-interacting protein 1) (KRIP-1) (Nuclear corepressor KAP-1) (RING finger protein 96) (RING-type E3 ubiquitin transferase TIF1-beta) (Tripartite motif-containing protein 28)	FALSE	FALSE
46.1056	-1.24065	0.32982	2.03356e-05	8.15585e-05	-2.36306	2.36306	10156	RASA4	Ras GTPase-activating protein 4 (Calcium-promoted Ras inactivator) (Ras p21 protein activator 4) (RasGAP-activating-like protein 2)	FALSE	FALSE
171.589	-0.0632664	0.174091	0.69488	0.78629	-1.04483	1.04483	10157	AASS	Alpha-aminoadipic semialdehyde synthase, mitochondrial (LKR/SDH) [Includes: Lysine ketoglutarate reductase (LKR) (LOR) (EC 1.5.1.8)
1396.22	1.06699	0.0910981	1.86488e-32	7.82165e-31	2.09505	2.09505	10158	PDZK1IP1	PDZK1-interacting protein 1 (17 kDa membrane-associated protein) (Protein DD96)	FALSE	FALSE
2128.91	-0.117642	0.0672109	0.076534	0.13856	-1.08496	1.08496	10159	ATP6AP2	Renin receptor (ATPase H(+)-transporting lysosomal accessory protein 2) (ATPase H(+)-transporting lysosomal-interacting protein 2) (ER-localized type I transmembrane adaptor) (Embryonic liver differentiation factor 10) (N14F) (Renin/prorenin receptor) (Vacuolar ATP synthase membrane sector-associated protein M8-9) (ATP6M8-9) (V-ATPase M8.9 subunit) [Cleaved into: Renin receptor N-terminal fragment
1.45023	0.0848077	0.469654	0.454647	0.578304	1.06055	1.06055	1016	CDH18	Cadherin-18 (Cadherin-14)	FALSE	FALSE
1589.26	-0.541388	0.0901778	9.1885e-10	6.37525e-09	-1.45537	1.45537	10160	FARP1	FERM, ARHGEF and pleckstrin domain-containing protein 1 (Chondrocyte-derived ezrin-like protein) (FERM, RhoGEF and pleckstrin domain-containing protein 1) (Pleckstrin homology domain-containing family C member 2) (PH domain-containing family C member 2)	FALSE	FALSE
1019.62	0.889044	0.107067	2.28547e-17	3.20653e-16	1.85195	1.85195	10161	LPAR6	Lysophosphatidic acid receptor 6 (LPA receptor 6) (LPA-6) (Oleoyl-L-alpha-lysophosphatidic acid receptor) (P2Y purinoceptor 5) (P2Y5) (Purinergic receptor 5) (RB intron encoded G-protein coupled receptor)	FALSE	FALSE
1468.57	-0.0884575	0.0882756	0.307132	0.43049	-1.06323	1.06323	10162	LPCAT3	Lysophospholipid acyltransferase 5 (LPLAT 5) (EC 2.3.1.-) (1-acylglycerophosphocholine O-acyltransferase) (EC 2.3.1.23) (1-acylglycerophosphoserine O-acyltransferase) (EC 2.3.1.n6) (Lysophosphatidylcholine acyltransferase) (LPCAT) (Lyso-PC acyltransferase) (Lysophosphatidylcholine acyltransferase 3) (Lyso-PC acyltransferase 3) (Lysophosphatidylserine acyltransferase) (LPSAT) (Lyso-PS acyltransfer…	FALSE	FALSE
4280.21	0.218067	0.0603911	0.000268206	0.000889755	1.16317	1.16317	10163	WASF2	Wiskott-Aldrich syndrome protein family member 2 (WASP family protein member 2) (Protein WAVE-2) (Verprolin homology domain-containing protein 2)	FALSE	FALSE
281.266	0.99736	0.135363	3.21829e-14	3.47803e-13	1.99634	1.99634	10164	CHST4	Carbohydrate sulfotransferase 4 (EC 2.8.2.-) (Galactose/N-acetylglucosamine/N-acetylglucosamine 6-O-sulfotransferase 3) (GST-3) (High endothelial cells N-acetylglucosamine 6-O-sulfotransferase) (HEC-GlcNAc6ST) (L-selectin ligand sulfotransferase) (LSST) (N-acetylglucosamine 6-O-sulfotransferase 2) (GlcNAc6ST-2) (Gn6st-2)	FALSE	FALSE
571.759	0.421503	0.106451	4.6468e-05	0.000175782	1.33932	1.33932	10165	SLC25A13	Calcium-binding mitochondrial carrier protein Aralar2 (Citrin) (Mitochondrial aspartate glutamate carrier 2) (Solute carrier family 25 member 13)	FALSE	FALSE
115.721	0.516171	0.206458	0.00570311	0.0144785	1.43015	1.43015	10166	SLC25A15	Mitochondrial ornithine transporter 1 (Solute carrier family 25 member 15)	FALSE	FALSE
362.773	0.105949	0.138845	0.425086	0.550573	1.0762	1.0762	10168	ZNF197	Zinc finger protein 197 (Zinc finger protein with KRAB and SCAN domains 9) (ZnF20) (pVHL-associated KRAB domain-containing protein)	FALSE	FALSE
4953.47	-0.346658	0.0733495	1.65759e-06	7.80963e-06	-1.27161	1.27161	10169	SERF2	Small EDRK-rich factor 2 (Gastric cancer-related protein VRG107) (Protein 4F5-related) (4F5rel) (h4F5rel)	FALSE	FALSE
296.504	0.437454	0.121133	0.0001809	0.000619705	1.35421	1.35421	1017	CDK2	Cyclin-dependent kinase 2 (EC 2.7.11.22) (Cell division protein kinase 2) (p33 protein kinase)	FALSE	FALSE
4804.7	0.697128	0.0911011	6.73348e-15	7.71334e-14	1.62127	1.62127	10170	DHRS9	Dehydrogenase/reductase SDR family member 9 (EC 1.1.1.209) (EC 1.1.1.53) (3-alpha hydroxysteroid dehydrogenase) (3-alpha-HSD) (NADP-dependent retinol dehydrogenase/reductase) (RDH-E2) (RDHL) (Retinol dehydrogenase 15) (EC 1.1.1.105) (Short chain dehydrogenase/reductase family 9C member 4) (Short-chain dehydrogenase/reductase retSDR8) (Tracheobronchial epithelial cell-specific retinol dehydrogenas…	FALSE	FALSE
323.134	0.120352	0.120352	0.301202	0.424165	1.087	1.087	10171	RCL1	RNA 3'-terminal phosphate cyclase-like protein	FALSE	FALSE
75.2653	0.160742	0.213352	0.39889	0.526123	1.11786	1.11786	10172	ZNF256	Zinc finger protein 256 (Bone marrow zinc finger 3) (BMZF-3)	FALSE	FALSE
858.414	0.0494327	0.0850014	0.554926	0.66869	1.03486	1.03486	10174	SORBS3	Vinexin (SH3-containing adapter molecule 1) (SCAM-1) (Sorbin and SH3 domain-containing protein 3)	FALSE	FALSE
1298.23	0.137065	0.0800072	0.0822325	0.147296	1.09967	1.09967	10175	CNIH1	Protein cornichon homolog 1 (CNIH-1) (Cornichon family AMPA receptor auxiliary protein 1) (Protein cornichon homolog) (T-cell growth-associated molecule 77) (TGAM77)	FALSE	FALSE
0.668768	-0.0900318	0.481499	0.315821	NA	-1.06439	1.06439	10178	TENM1	Teneurin-1 (Ten-1) (Protein Odd Oz/ten-m homolog 1) (Tenascin-M1) (Ten-m1) (Teneurin transmembrane protein 1) [Cleaved into: Ten-1 intracellular domain (IDten-1) (Ten-1 ICD)
590.53	0.494316	0.0959825	1.38465e-07	7.55153e-07	1.40865	1.40865	10179	RBM7	RNA-binding protein 7 (RNA-binding motif protein 7)	FALSE	FALSE
76.5764	0.0104944	0.253737	0.962492	0.975736	1.0073	1.0073	1018	CDK3	Cyclin-dependent kinase 3 (EC 2.7.11.22) (Cell division protein kinase 3)	FALSE	FALSE
2108.35	-0.123607	0.101248	0.210317	0.319292	-1.08946	1.08946	10180	RBM6	RNA-binding protein 6 (Lung cancer antigen NY-LU-12) (Protein G16) (RNA-binding motif protein 6) (RNA-binding protein DEF-3)	FALSE	FALSE
1205.57	0.339232	0.111445	0.00169744	0.00484103	1.26508	1.26508	10181	RBM5	RNA-binding protein 5 (Protein G15) (Putative tumor suppressor LUCA15) (RNA-binding motif protein 5) (Renal carcinoma antigen NY-REN-9)	FALSE	FALSE
318.149	-0.200541	0.118814	0.0811182	0.145546	-1.14913	1.14913	10184	LHFPL2	LHFPL tetraspan subfamily member 2 protein (Lipoma HMGIC fusion partner-like 2 protein)	FALSE	FALSE
59.0529	0.70753	0.299315	0.0047795	0.0123814	1.63301	1.63301	10186	LHFPL6	LHFPL tetraspan subfamily member 6 protein (Lipoma HMGIC fusion partner)	FALSE	FALSE
461.948	-0.0572044	0.114498	0.605669	0.712864	-1.04045	1.04045	10188	TNK2	Activated CDC42 kinase 1 (ACK-1) (EC 2.7.10.2) (EC 2.7.11.1) (Tyrosine kinase non-receptor protein 2)	FALSE	FALSE
526.917	0.437737	0.110217	4.28045e-05	0.000163091	1.35448	1.35448	10189	ALYREF	THO complex subunit 4 (Tho4) (Ally of AML-1 and LEF-1) (Aly/REF export factor) (Transcriptional coactivator Aly/REF) (bZIP-enhancing factor BEF)	FALSE	FALSE
579.771	0.319291	0.0983491	0.000885044	0.00266454	1.24772	1.24772	1019	CDK4	Cyclin-dependent kinase 4 (EC 2.7.11.22) (Cell division protein kinase 4) (PSK-J3)	FALSE	FALSE
689.222	0.0487722	0.0978702	0.61122	0.717161	1.03438	1.03438	10190	TXNDC9	Thioredoxin domain-containing protein 9 (ATP-binding protein associated with cell differentiation) (Protein 1-4)	FALSE	FALSE
15.1667	-0.219087	0.403163	0.37063	0.497837	-1.164	1.164	101927423	PANO1	Proapoptotic nucleolar protein 1	FALSE	FALSE
1.1181	-0.046587	0.462024	0.677296	0.772118	-1.03282	1.03282	101927572	LOC101927572	NA	FALSE	FALSE
0	NA	NA	NA	NA	NA	NA	101927581	CCDC182	Coiled-coil domain-containing protein 182	FALSE	FALSE
0	NA	NA	NA	NA	NA	NA	101927655	ZASP	ZO-2 associated speckle protein	FALSE	FALSE
0.567067	0.031879	0.47047	0.631869	NA	1.02234	1.02234	101927685	HSFX4	NA	FALSE	TRUE
8.24493	0.232578	0.469018	0.291857	0.414169	1.17493	1.17493	101927844	LINC02801	NA	FALSE	FALSE
0	NA	NA	NA	NA	NA	NA	101928108	LY6L	NA	FALSE	FALSE
28.151	-0.176248	0.335245	0.466909	0.590113	-1.12994	1.12994	101928120	LOC101928120	NA	FALSE	FALSE
0.129271	-0.0251936	0.472519	0.92547	NA	-1.01762	1.01762	101928147	FAM243A	NA	FALSE	TRUE
1.47423	0.0576811	0.467151	0.562363	0.675437	1.04079	1.04079	101928436	LOC101928436	NA	FALSE	FALSE
111.793	-0.10942	0.187508	0.523958	0.641305	-1.07879	1.07879	101928527	PIGBOS1	Protein PIGBOS1 (PIGB opposite strand protein 1)	FALSE	FALSE
1.80157	0.0934602	0.474625	0.374127	0.501388	1.06693	1.06693	101928601	MEI4	Meiosis-specific protein MEI4	FALSE	FALSE
1.73885	-0.237929	0.55306	0.0357971	0.0727506	-1.1793	1.1793	101928603	ARMH2	Armadillo-like helical domain-containing protein 2	FALSE	FALSE
0.426894	-0.046089	0.474553	0.58358	NA	-1.03246	1.03246	101928677	ETDA	NA	FALSE	TRUE
6.12926	-0.223758	0.460344	0.315369	0.439626	-1.16777	1.16777	101928764	LOC101928764	NA	FALSE	FALSE
6.55225	0.453883	0.653591	0.0790347	0.142259	1.36972	1.36972	101928841	LOC101928841	NA	FALSE	FALSE
0	NA	NA	NA	NA	NA	NA	101928917	HSFX3	Heat shock transcription factor, X-linked member 3	FALSE	FALSE
5.82027	-0.0564679	0.418079	0.776612	0.848956	-1.03992	1.03992	101928991	CCDC92B	NA	FALSE	FALSE
4.76285	0.497919	0.713272	0.063162	0.118086	1.41217	1.41217	101929372	LOC101929372	NA	FALSE	FALSE
0	NA	NA	NA	NA	NA	NA	101929469	TEX52	NA	FALSE	FALSE
1.62512	0.2345	0.553619	0.0246445	0.0527757	1.1765	1.1765	101929726	MYMX	Protein myomixer (Microprotein inducer of fusion) (Protein minion) (hMINION)	FALSE	FALSE
0	NA	NA	NA	NA	NA	NA	101929926	TEX51	Testis-expressed protein 51	FALSE	FALSE
691.974	0.183447	0.103972	0.0705054	0.12921	1.13559	1.13559	10193	RNF41	E3 ubiquitin-protein ligase NRDP1 (EC 2.3.2.27) (RING finger protein 41) (RING-type E3 ubiquitin transferase NRDP1)	FALSE	FALSE
362.249	-0.490646	0.125293	4.73946e-05	0.000178989	-1.40507	1.40507	10194	TSHZ1	Teashirt homolog 1 (Antigen NY-CO-33) (Serologically defined colon cancer antigen 33)	FALSE	FALSE
354.445	0.31009	0.168036	0.0477761	0.0932352	1.23979	1.23979	10195	ALG3	Dol-P-Man:Man(5)GlcNAc(2)-PP-Dol alpha-1,3-mannosyltransferase (EC 2.4.1.258) (Asparagine-linked glycosylation protein 3 homolog) (Dol-P-Man-dependent alpha(1-3)-mannosyltransferase) (Dolichyl-P-Man:Man(5)GlcNAc(2)-PP-dolichyl mannosyltransferase) (Dolichyl-phosphate-mannose--glycolipid alpha-mannosyltransferase) (Not56-like protein)	FALSE	FALSE
262.66	0.188853	0.14247	0.164055	0.261848	1.13986	1.13986	10196	PRMT3	Protein arginine N-methyltransferase 3 (EC 2.1.1.-) (Heterogeneous nuclear ribonucleoprotein methyltransferase-like protein 3)	FALSE	FALSE
2991.47	0.331181	0.0608383	3.93477e-08	2.29177e-07	1.25804	1.25804	10197	PSME3	Proteasome activator complex subunit 3 (11S regulator complex subunit gamma) (REG-gamma) (Activator of multicatalytic protease subunit 3) (Ki nuclear autoantigen) (Proteasome activator 28 subunit gamma) (PA28g) (PA28gamma)	FALSE	FALSE
272.411	-0.736578	0.142017	6.44164e-08	3.64605e-07	-1.66622	1.66622	10198	MPHOSPH9	M-phase phosphoprotein 9	FALSE	FALSE
774.281	0.202054	0.0928641	0.0265941	0.0563893	1.15033	1.15033	10199	MPHOSPH10	U3 small nucleolar ribonucleoprotein protein MPP10 (M phase phosphoprotein 10)	FALSE	FALSE
3318.3	0.19262	0.0669413	0.00366867	0.00973441	1.14284	1.14284	102	ADAM10	Disintegrin and metalloproteinase domain-containing protein 10 (ADAM 10) (EC 3.4.24.81) (CDw156) (Kuzbanian protein homolog) (Mammalian disintegrin-metalloprotease) (CD antigen CD156c)	FALSE	FALSE
227.081	-0.291034	0.140651	0.0296429	0.0618937	-1.22352	1.22352	1020	CDK5	Cyclin-dependent-like kinase 5 (EC 2.7.11.1) (Cell division protein kinase 5) (Serine/threonine-protein kinase PSSALRE) (Tau protein kinase II catalytic subunit) (TPKII catalytic subunit)	FALSE	FALSE
404.335	0.835343	0.12646	9.73573e-12	8.2984e-11	1.78428	1.78428	10200	MPHOSPH6	M-phase phosphoprotein 6	FALSE	FALSE
461.916	-0.263512	0.117732	0.0204877	0.0449381	-1.2004	1.2004	10201	NME6	Nucleoside diphosphate kinase 6 (NDK 6) (NDP kinase 6) (EC 2.7.4.6) (Inhibitor of p53-induced apoptosis-alpha) (IPIA-alpha) (nm23-H6)	FALSE	FALSE
1.61143	0.131272	0.476676	0.341398	0.467201	1.09526	1.09526	10202	DHRS2	Dehydrogenase/reductase SDR family member 2, mitochondrial (EC 1.1.1.-) (Dicarbonyl reductase HEP27) (Protein D) (Short chain dehydrogenase/reductase family 25C member 1)	FALSE	FALSE
56.5524	-0.0191968	0.247665	0.92618	0.953139	-1.0134	1.0134	10203	CALCRL	Calcitonin gene-related peptide type 1 receptor (CGRP type 1 receptor) (Calcitonin receptor-like receptor)	FALSE	FALSE
1225.42	-0.195087	0.0770219	0.0101692	0.02418	-1.14479	1.14479	10204	NUTF2	Nuclear transport factor 2 (NTF-2) (Placental protein 15) (PP15)	FALSE	FALSE
3662.75	0.537358	0.0795623	7.02498e-12	6.10603e-11	1.45131	1.45131	10205	MPZL2	Myelin protein zero-like protein 2 (Epithelial V-like antigen 1)	FALSE	FALSE
923.53	-0.304722	0.0873902	0.000377502	0.00121768	-1.23518	1.23518	10206	TRIM13	E3 ubiquitin-protein ligase TRIM13 (EC 2.3.2.27) (B-cell chronic lymphocytic leukemia tumor suppressor Leu5) (Leukemia-associated protein 5) (Putative tumor suppressor RFP2) (RING finger protein 77) (RING-type E3 ubiquitin transferase TRIM13) (Ret finger protein 2) (Tripartite motif-containing protein 13)	FALSE	FALSE
1638.33	-0.174717	0.0750338	0.0182728	0.0405965	-1.12874	1.12874	10207	PATJ	NA	FALSE	FALSE
302.8	0.184178	0.129735	0.140241	0.229546	1.13617	1.13617	10208	USPL1	SUMO-specific isopeptidase USPL1 (EC 3.4.22.-) (Ubiquitin-specific peptidase-like protein 1) (USP-like 1)	FALSE	FALSE
6379.21	0.211688	0.0536697	7.1156e-05	0.000260834	1.15804	1.15804	10209	EIF1	Eukaryotic translation initiation factor 1 (eIF1) (A121) (Protein translation factor SUI1 homolog) (Sui1iso1)	FALSE	FALSE
1308.39	0.599596	0.126391	8.52645e-07	4.1812e-06	1.51529	1.51529	1021	CDK6	Cyclin-dependent kinase 6 (EC 2.7.11.22) (Cell division protein kinase 6) (Serine/threonine-protein kinase PLSTIRE)	FALSE	FALSE
670.161	0.0542608	0.0888328	0.534582	0.651042	1.03833	1.03833	10210	TOPORS	E3 ubiquitin-protein ligase Topors (EC 2.3.2.27) (RING-type E3 ubiquitin transferase Topors) (SUMO1-protein E3 ligase Topors) (Topoisomerase I-binding RING finger protein) (Topoisomerase I-binding arginine/serine-rich protein) (Tumor suppressor p53-binding protein 3) (p53-binding protein 3) (p53BP3)	FALSE	FALSE
1788.31	-0.271609	0.0816293	0.0007152	0.0021898	-1.20715	1.20715	10211	FLOT1	Flotillin-1	FALSE	FALSE
665.954	1.30398	0.104441	1.14189e-36	5.95512e-35	2.4691	2.4691	10212	DDX39A	ATP-dependent RNA helicase DDX39A (EC 3.6.4.13) (DEAD box protein 39) (Nuclear RNA helicase URH49)	FALSE	FALSE
1335.69	0.37662	0.0704717	6.28979e-08	3.56774e-07	1.2983	1.2983	10213	PSMD14	26S proteasome non-ATPase regulatory subunit 14 (EC 3.4.19.-) (26S proteasome regulatory subunit RPN11) (26S proteasome-associated PAD1 homolog 1)	FALSE	FALSE
0	NA	NA	NA	NA	NA	NA	10214	SSX3	Protein SSX3 (Cancer/testis antigen 5.3) (CT5.3)	FALSE	FALSE
0	NA	NA	NA	NA	NA	NA	10215	OLIG2	Oligodendrocyte transcription factor 2 (Oligo2) (Class B basic helix-loop-helix protein 1) (bHLHb1) (Class E basic helix-loop-helix protein 19) (bHLHe19) (Protein kinase C-binding protein 2) (Protein kinase C-binding protein RACK17)	FALSE	FALSE
295.041	0.311164	0.12889	0.0118876	0.0277851	1.24071	1.24071	102157402	AK6	Adenylate kinase isoenzyme 6 (AK6) (EC 2.7.4.3) (Adrenal gland protein AD-004) (Coilin-interacting nuclear ATPase protein) (hCINAP) (Dual activity adenylate kinase/ATPase) (AK/ATPase)	FALSE	FALSE
0.146717	-0.0260833	0.472598	0.925216	NA	-1.01824	1.01824	10216	PRG4	Proteoglycan 4 (Lubricin) (Megakaryocyte-stimulating factor) (Superficial zone proteoglycan) [Cleaved into: Proteoglycan 4 C-terminal part]	FALSE	TRUE
1669.29	-0.0722158	0.0959594	0.443023	0.56757	-1.05133	1.05133	10217	CTDSPL	CTD small phosphatase-like protein (CTDSP-like) (EC 3.1.3.16) (Carboxy-terminal domain RNA polymerase II polypeptide A small phosphatase 3) (NIF-like protein) (Nuclear LIM interactor-interacting factor 1) (NLI-interacting factor 1) (Protein YA22) (hYA22) (RBSP3) (Small C-terminal domain phosphatase 3) (SCP3) (Small CTD phosphatase 3)	FALSE	FALSE
0	NA	NA	NA	NA	NA	NA	10218	ANGPTL7	Angiopoietin-related protein 7 (Angiopoietin-like factor) (Angiopoietin-like protein 7) (Cornea-derived transcript 6 protein)	FALSE	FALSE
16.3331	0.107464	0.372544	0.650866	0.749371	1.07733	1.07733	10219	KLRG1	Killer cell lectin-like receptor subfamily G member 1 (C-type lectin domain family 15 member A) (ITIM-containing receptor MAFA-L) (MAFA-like receptor) (Mast cell function-associated antigen)	FALSE	FALSE
745.739	-0.00359294	0.0881	0.966201	0.978045	-1.00249	1.00249	1022	CDK7	Cyclin-dependent kinase 7 (EC 2.7.11.22) (EC 2.7.11.23) (39 kDa protein kinase) (p39 Mo15) (CDK-activating kinase 1) (Cell division protein kinase 7) (Serine/threonine-protein kinase 1) (TFIIH basal transcription factor complex kinase subunit)	FALSE	FALSE
118.558	-0.0256821	0.182096	0.87735	0.921586	-1.01796	1.01796	10220	GDF11	Growth/differentiation factor 11 (GDF-11) (Bone morphogenetic protein 11) (BMP-11)	FALSE	FALSE
1933.15	0.767133	0.0748542	3.56554e-25	9.01565e-24	1.70188	1.70188	10221	TRIB1	Tribbles homolog 1 (TRB-1) (G-protein-coupled receptor-induced gene 2 protein) (GIG-2) (SKIP1)	FALSE	FALSE
1.98483	0.0923728	0.468999	0.448604	0.572315	1.06612	1.06612	10223	GPA33	Cell surface A33 antigen (Glycoprotein A33)	FALSE	FALSE
74.9912	-0.0748118	0.218542	0.698288	0.788733	-1.05322	1.05322	10224	ZNF443	Zinc finger protein 443 (Krueppel-type zinc finger protein ZK1)	FALSE	FALSE
3.36217	-0.123851	0.460501	0.443753	0.568185	-1.08964	1.08964	10225	CD96	T-cell surface protein tactile (Cell surface antigen CD96) (T cell-activated increased late expression protein) (CD antigen CD96)	FALSE	FALSE
1452.33	0.0729087	0.076018	0.331561	0.456974	1.05184	1.05184	10226	PLIN3	Perilipin-3 (47 kDa mannose 6-phosphate receptor-binding protein) (47 kDa MPR-binding protein) (Cargo selection protein TIP47) (Mannose-6-phosphate receptor-binding protein 1) (Placental protein 17) (PP17)	FALSE	FALSE
760.833	-0.0174011	0.0930043	0.847799	0.90057	-1.01213	1.01213	10227	MFSD10	Major facilitator superfamily domain-containing protein 10 (Tetracycline transporter-like protein)	FALSE	FALSE
1034.13	0.065569	0.0815566	0.415013	0.541399	1.0465	1.0465	10228	STX6	Syntaxin-6	FALSE	FALSE
450.688	0.264169	0.114489	0.0172195	0.0386033	1.20094	1.20094	102288414	C11orf98	Uncharacterized protein C11orf98	FALSE	FALSE
628.142	-0.426227	0.11075	7.22743e-05	0.00026475	-1.34371	1.34371	10229	COQ7	5-demethoxyubiquinone hydroxylase, mitochondrial (DMQ hydroxylase) (EC 1.14.13.-) (Timing protein clk-1 homolog) (Ubiquinone biosynthesis monooxygenase COQ7)	FALSE	FALSE
19.9515	0.0172383	0.353053	0.943319	0.963123	1.01202	1.01202	10231	RCAN2	Calcipressin-2 (Down syndrome candidate region 1-like 1) (Myocyte-enriched calcineurin-interacting protein 2) (MCIP2) (Regulator of calcineurin 2) (Thyroid hormone-responsive protein ZAKI-4)	FALSE	FALSE
1956.9	-0.173026	0.124989	0.155117	0.250098	-1.12742	1.12742	10232	MSLN	Mesothelin (CAK1 antigen) (Pre-pro-megakaryocyte-potentiating factor) [Cleaved into: Megakaryocyte-potentiating factor (MPF)
2896.61	-1.07873	0.119687	3.20775e-20	5.7725e-19	-2.11218	2.11218	10233	LRRC23	Leucine-rich repeat-containing protein 23 (Leucine-rich protein B7)	FALSE	FALSE
66.5619	-1.47468	0.39719	1.81256e-05	7.31577e-05	-2.77922	2.77922	10234	LRRC17	Leucine-rich repeat-containing protein 17 (p37NB)	FALSE	FALSE
0.629985	0.0700296	0.478506	0.317086	NA	1.04974	1.04974	10235	RASGRP2	RAS guanyl-releasing protein 2 (Calcium and DAG-regulated guanine nucleotide exchange factor I) (CalDAG-GEFI) (Cdc25-like protein) (hCDC25L) (F25B3.3 kinase-like protein)	FALSE	TRUE
2647.89	0.210574	0.0590067	0.00032093	0.00104951	1.15715	1.15715	10236	HNRNPR	Heterogeneous nuclear ribonucleoprotein R (hnRNP R)	FALSE	FALSE
608.384	0.289936	0.10519	0.00463297	0.012051	1.22259	1.22259	10237	SLC35B1	Solute carrier family 35 member B1 (UDP-galactose transporter-related protein 1) (UGTrel1) (hUGTrel1)	FALSE	FALSE
2947.88	-0.204193	0.0605609	0.000667194	0.00205512	-1.15204	1.15204	10238	DCAF7	DDB1- and CUL4-associated factor 7 (WD repeat-containing protein 68) (WD repeat-containing protein An11 homolog)	FALSE	FALSE
879.735	-0.180886	0.118363	0.113449	0.193317	-1.13358	1.13358	10239	AP3S2	AP-3 complex subunit sigma-2 (AP-3 complex subunit sigma-3B) (Adaptor-related protein complex 3 subunit sigma-2) (Sigma-3B-adaptin) (Sigma3B-adaptin) (Sigma-adaptin 3b)	FALSE	FALSE
422.893	0.206577	0.107789	0.049062	0.0953689	1.15395	1.15395	1024	CDK8	Cyclin-dependent kinase 8 (EC 2.7.11.22) (EC 2.7.11.23) (Cell division protein kinase 8) (Mediator complex subunit CDK8) (Mediator of RNA polymerase II transcription subunit CDK8) (Protein kinase K35)	FALSE	FALSE
568.842	-0.443509	0.108836	2.81444e-05	0.000110309	-1.35991	1.35991	10240	MRPS31	28S ribosomal protein S31, mitochondrial (MRP-S31) (S31mt) (Imogen 38) (Mitochondrial small ribosomal subunit protein mS31)	FALSE	FALSE
1704.45	0.459271	0.089665	1.73531e-07	9.32913e-07	1.37485	1.37485	10241	CALCOCO2	Calcium-binding and coiled-coil domain-containing protein 2 (Antigen nuclear dot 52 kDa protein) (Nuclear domain 10 protein NDP52) (Nuclear domain 10 protein 52) (Nuclear dot protein 52)	FALSE	FALSE
21.4393	-0.285421	0.448488	0.252314	0.369123	-1.21877	1.21877	10242	KCNMB2	Calcium-activated potassium channel subunit beta-2 (BK channel subunit beta-2) (BKbeta2) (Hbeta2) (Calcium-activated potassium channel, subfamily M subunit beta-2) (Charybdotoxin receptor subunit beta-2) (Hbeta3) (K(VCA)beta-2) (Maxi K channel subunit beta-2) (Slo-beta-2)	FALSE	FALSE
353.047	0.448389	0.158914	0.00268127	0.00733165	1.36452	1.36452	10243	GPHN	Gephyrin [Includes: Molybdopterin adenylyltransferase (MPT adenylyltransferase) (EC 2.7.7.75) (Domain G)
196.81	0.0348234	0.159041	0.817204	0.879575	1.02443	1.02443	10244	RABEPK	Rab9 effector protein with kelch motifs (40 kDa Rab9 effector protein) (p40)	FALSE	FALSE
319.29	-0.0951689	0.116337	0.39839	0.525765	-1.06819	1.06819	10245	TIMM17B	Mitochondrial import inner membrane translocase subunit Tim17-B	FALSE	FALSE
0	NA	NA	NA	NA	NA	NA	10246	SLC17A2	Sodium-dependent phosphate transport protein 3 (Na(+)/PI cotransporter 3) (Sodium/phosphate cotransporter 3) (Solute carrier family 17 member 2)	FALSE	FALSE
211.402	-0.410148	0.15788	0.00568882	0.0144559	-1.32882	1.32882	10247	RIDA	2-iminobutanoate/2-iminopropanoate deaminase (EC 3.5.99.10) (14.5 kDa translational inhibitor protein) (hp14.5) (p14.5) (Heat-responsive protein 12) (Reactive intermediate imine deaminase A homolog) (Translation inhibitor L-PSP ribonuclease) (UK114 antigen homolog)	FALSE	FALSE
254.656	0.0898614	0.135173	0.488327	0.609553	1.06427	1.06427	10248	POP7	Ribonuclease P protein subunit p20 (RNaseP protein p20) (EC 3.1.26.5) (Ribonucleases P/MRP protein subunit POP7 homolog) (hPOP7)	FALSE	FALSE
16.9329	0.144637	0.364949	0.550107	0.664772	1.10545	1.10545	10249	GLYAT	Glycine N-acyltransferase (EC 2.3.1.13) (Acyl-CoA:glycine N-acyltransferase) (AAc) (Aralkyl acyl-CoA N-acyltransferase) (Aralkyl acyl-CoA:amino acid N-acyltransferase) (Benzoyl-coenzyme A:glycine N-acyltransferase) (Glycine N-benzoyltransferase) (EC 2.3.1.71) (HRP-1(CLP))	FALSE	FALSE
1119.56	-0.294622	0.0842571	0.000372899	0.00120431	-1.22656	1.22656	1025	CDK9	Cyclin-dependent kinase 9 (EC 2.7.11.22) (EC 2.7.11.23) (C-2K) (Cell division cycle 2-like protein kinase 4) (Cell division protein kinase 9) (Serine/threonine-protein kinase PITALRE) (Tat-associated kinase complex catalytic subunit)	FALSE	FALSE
2357.54	0.163002	0.0759093	0.0295084	0.0616534	1.11961	1.11961	10250	SRRM1	Serine/arginine repetitive matrix protein 1 (SR-related nuclear matrix protein of 160 kDa) (SRm160) (Ser/Arg-related nuclear matrix protein)	FALSE	FALSE
84.1506	0.183719	0.206837	0.323185	0.447765	1.13581	1.13581	10251	SPRY3	Protein sprouty homolog 3 (Spry-3)	FALSE	FALSE
423.915	0.644753	0.131741	3.65966e-07	1.88011e-06	1.56347	1.56347	10252	SPRY1	Protein sprouty homolog 1 (Spry-1)	FALSE	FALSE
182.404	0.101852	0.168885	0.519139	0.637178	1.07315	1.07315	10253	SPRY2	Protein sprouty homolog 2 (Spry-2)	FALSE	FALSE
1306.99	-0.268301	0.0857446	0.00144059	0.00417321	-1.20439	1.20439	10254	STAM2	Signal transducing adapter molecule 2 (STAM-2) (Hrs-binding protein)	FALSE	FALSE
813.02	-0.303913	0.0860508	0.000319992	0.00104666	-1.23449	1.23449	10256	CNKSR1	Connector enhancer of kinase suppressor of ras 1 (Connector enhancer of KSR 1) (CNK homolog protein 1) (CNK1) (hCNK1) (Connector enhancer of KSR-like)	FALSE	FALSE
354.666	-0.632244	0.183991	0.000212029	0.000717505	-1.54997	1.54997	10257	ABCC4	Multidrug resistance-associated protein 4 (ATP-binding cassette sub-family C member 4) (MRP/cMOAT-related ABC transporter) (Multi-specific organic anion transporter B) (MOAT-B)	FALSE	FALSE
6572.29	0.126839	0.0895107	0.150958	0.244362	1.0919	1.0919	1026	CDKN1A	Cyclin-dependent kinase inhibitor 1 (CDK-interacting protein 1) (Melanoma differentiation-associated protein 6) (MDA-6) (p21)	FALSE	FALSE
1047.2	-0.0435341	0.0995605	0.653872	0.751599	-1.03064	1.03064	10260	DENND4A	C-myc promoter-binding protein (DENN domain-containing protein 4A)	FALSE	FALSE
6.82319	0.30296	0.488296	0.211882	0.321145	1.23367	1.23367	10261	IGSF6	Immunoglobulin superfamily member 6 (IgSF6) (Protein DORA)	FALSE	FALSE
1631.92	0.137073	0.072285	0.05539	0.105687	1.09967	1.09967	10262	SF3B4	Splicing factor 3B subunit 4 (Pre-mRNA-splicing factor SF3b 49 kDa subunit) (Spliceosome-associated protein 49) (SAP 49)	FALSE	FALSE
479.29	-0.198208	0.132178	0.117407	0.198928	-1.14727	1.14727	10263	CDK2AP2	Cyclin-dependent kinase 2-associated protein 2 (CDK2-associated protein 2) (DOC-1-related protein) (DOC-1R)	FALSE	FALSE
43.4657	-0.111834	0.291989	0.626101	0.729371	-1.0806	1.0806	10265	IRX5	Iroquois-class homeodomain protein IRX-5 (Homeodomain protein IRX-2A) (Homeodomain protein IRXB2) (Iroquois homeobox protein 5)	FALSE	FALSE
0.329487	0.00790981	0.469981	0.880846	NA	1.0055	1.0055	10266	RAMP2	Receptor activity-modifying protein 2 (Calcitonin-receptor-like receptor activity-modifying protein 2) (CRLR activity-modifying protein 2)	FALSE	TRUE
212.461	-0.79161	0.17734	2.06186e-06	9.59742e-06	-1.731	1.731	10267	RAMP1	Receptor activity-modifying protein 1 (Calcitonin-receptor-like receptor activity-modifying protein 1) (CRLR activity-modifying protein 1)	FALSE	FALSE
0	NA	NA	NA	NA	NA	NA	10268	RAMP3	Receptor activity-modifying protein 3 (Calcitonin-receptor-like receptor activity-modifying protein 3) (CRLR activity-modifying protein 3)	FALSE	FALSE
1818.23	0.033521	0.0673378	0.615612	0.720714	1.02351	1.02351	10269	ZMPSTE24	CAAX prenyl protease 1 homolog (EC 3.4.24.84) (Farnesylated proteins-converting enzyme 1) (FACE-1) (Prenyl protein-specific endoprotease 1) (Zinc metalloproteinase Ste24 homolog)	FALSE	FALSE
669.393	-0.164722	0.0930086	0.0705353	0.12925	-1.12095	1.12095	1027	CDKN1B	Cyclin-dependent kinase inhibitor 1B (Cyclin-dependent kinase inhibitor p27) (p27Kip1)	FALSE	FALSE
682.477	-0.0244782	0.0871978	0.774514	0.847305	-1.01711	1.01711	10270	AKAP8	A-kinase anchor protein 8 (AKAP-8) (A-kinase anchor protein 95 kDa) (AKAP 95)	FALSE	FALSE
429.168	1.53488	0.150727	2.34074e-25	5.99124e-24	2.89764	2.89764	10272	FSTL3	Follistatin-related protein 3 (Follistatin-like protein 3) (Follistatin-related gene protein)	FALSE	FALSE
1.46061	0.147609	0.503553	0.0651459	0.121138	1.10773	1.10773	102723555	SPDYE16	Putative speedy protein E16	FALSE	FALSE
0	NA	NA	NA	NA	NA	NA	102723631	CT45A10	Cancer/testis antigen family 45 member A10 (Cancer/testis antigen 45A10)	FALSE	FALSE
0	NA	NA	NA	NA	NA	NA	102723680	CT45A9	NA	FALSE	FALSE
0	NA	NA	NA	NA	NA	NA	102723737	CT45A8	NA	FALSE	FALSE
0	NA	NA	NA	NA	NA	NA	102723796	TLE7	NA	FALSE	FALSE
0.494153	-0.00952273	0.468964	0.905257	NA	-1.00662	1.00662	102723849	SPDYE17	NA	FALSE	TRUE
4.99383	-0.0638934	0.425276	0.740033	0.821373	-1.04528	1.04528	102723899	LOC102723899	NA	FALSE	FALSE
10.7388	-0.567131	0.598102	0.0686146	0.126329	-1.48157	1.48157	102724231	C3orf86	NA	FALSE	FALSE
0	NA	NA	NA	NA	NA	NA	102724265	LOC102724265	NA	FALSE	FALSE
0	NA	NA	NA	NA	NA	NA	102724279	CLEC4O	NA	FALSE	FALSE
0.859494	0.0315898	0.468609	0.672736	NA	1.02214	1.02214	102724473	GAGE10	NA	FALSE	TRUE
0	NA	NA	NA	NA	NA	NA	102724957	LOC102724957	NA	FALSE	FALSE
933.873	-0.273319	0.0897316	0.00188511	0.00533023	-1.20859	1.20859	10273	STUB1	E3 ubiquitin-protein ligase CHIP (EC 2.3.2.27) (Antigen NY-CO-7) (CLL-associated antigen KW-8) (Carboxy terminus of Hsp70-interacting protein) (RING-type E3 ubiquitin transferase CHIP) (STIP1 homology and U box-containing protein 1)	FALSE	FALSE
872.892	0.215371	0.0990132	0.0261662	0.0556607	1.161	1.161	10274	STAG1	Cohesin subunit SA-1 (SCC3 homolog 1) (Stromal antigen 1)	FALSE	FALSE
949.923	-0.314131	0.102856	0.00170812	0.00486884	-1.24326	1.24326	10276	NET1	Neuroepithelial cell-transforming gene 1 protein (Proto-oncogene p65 Net1) (Rho guanine nucleotide exchange factor 8)	FALSE	FALSE
1288.64	-0.288746	0.0789879	0.000204308	0.0006933	-1.22158	1.22158	10277	UBE4B	Ubiquitin conjugation factor E4 B (EC 2.3.2.27) (Homozygously deleted in neuroblastoma 1) (RING-type E3 ubiquitin transferase E4 B) (Ubiquitin fusion degradation protein 2)	FALSE	FALSE
184.724	0.101525	0.166991	0.516365	0.634412	1.07291	1.07291	10278	EFS	Embryonal Fyn-associated substrate (hEFS) (Cas scaffolding protein family member 3)	FALSE	FALSE
94.1834	-0.163288	0.212954	0.389152	0.516242	-1.11984	1.11984	10279	PRSS16	Thymus-specific serine protease (EC 3.4.-.-) (Serine protease 16)	FALSE	FALSE
168.182	0.833743	0.233696	8.03867e-05	0.000292238	1.7823	1.7823	1028	CDKN1C	Cyclin-dependent kinase inhibitor 1C (Cyclin-dependent kinase inhibitor p57) (p57Kip2)	FALSE	FALSE
627.15	0.330681	0.0926765	0.000267823	0.000888669	1.25761	1.25761	10280	SIGMAR1	Sigma non-opioid intracellular receptor 1 (Aging-associated gene 8 protein) (SR31747-binding protein) (SR-BP) (Sigma 1-type opioid receptor) (SIG-1R) (Sigma1-receptor) (Sigma1R) (hSigmaR1)	FALSE	FALSE
137.882	-0.844498	0.223889	3.61638e-05	0.000139296	-1.79564	1.79564	102800317	TPTEP2-CSNK1E	cDNA FLJ34950 fis, clone NT2RP7017284, highly similar to Casein kinase I isoform epsilon	FALSE	FALSE
267.399	0.146251	0.129206	0.236746	0.350914	1.10669	1.10669	10282	BET1	BET1 homolog (hBET1) (Golgi vesicular membrane-trafficking protein p18)	FALSE	FALSE
470.053	-0.00363788	0.098036	0.969053	0.979802	-1.00252	1.00252	10283	CWC27	Spliceosome-associated protein CWC27 homolog (Antigen NY-CO-10) (Probable inactive peptidyl-prolyl cis-trans isomerase CWC27 homolog) (PPIase CWC27) (Serologically defined colon cancer antigen 10)	FALSE	FALSE
3229.93	0.0275469	0.0721196	0.699926	0.790347	1.01928	1.01928	10284	SAP18	Histone deacetylase complex subunit SAP18 (18 kDa Sin3-associated polypeptide) (2HOR0202) (Cell growth-inhibiting gene 38 protein) (Sin3-associated polypeptide p18)	FALSE	FALSE
484.127	0.550348	0.101919	3.11008e-08	1.8289e-07	1.46444	1.46444	10285	SMNDC1	Survival of motor neuron-related-splicing factor 30 (30 kDa splicing factor SMNrp) (SMN-related protein) (Survival motor neuron domain-containing protein 1)	FALSE	FALSE
744.403	-0.209725	0.105472	0.0409327	0.0816593	-1.15647	1.15647	10286	BCAS2	Pre-mRNA-splicing factor SPF27 (Breast carcinoma-amplified sequence 2) (DNA amplified in mammary carcinoma 1 protein) (Spliceosome-associated protein SPF 27)	FALSE	FALSE
120.076	0.157001	0.187314	0.361374	0.488008	1.11497	1.11497	10287	RGS19	Regulator of G-protein signaling 19 (RGS19) (G-alpha-interacting protein) (GAIP)	FALSE	FALSE
0.468767	-0.0112479	0.467791	0.911814	NA	-1.00783	1.00783	10288	LILRB2	MIR-10	FALSE	TRUE
458.236	-0.259699	0.103732	0.0101272	0.024102	-1.19723	1.19723	10289	EIF1B	Eukaryotic translation initiation factor 1b (eIF1b) (Protein translation factor SUI1 homolog GC20)	FALSE	FALSE
506.853	0.0223645	0.11673	0.844041	0.897543	1.01562	1.01562	1029	CDKN2A	NA	FALSE	FALSE
32.0422	0.208545	0.321557	0.387474	0.514576	1.15552	1.15552	10290	SPEG	Striated muscle preferentially expressed protein kinase (EC 2.7.11.1) (Aortic preferentially expressed protein 1) (APEG-1)	FALSE	FALSE
2878.21	-0.12095	0.0588454	0.0374166	0.075548	-1.08745	1.08745	10291	SF3A1	Splicing factor 3A subunit 1 (SF3a120) (Spliceosome-associated protein 114) (SAP 114)	FALSE	FALSE
33.0862	-0.157586	0.2953	0.497497	0.617209	-1.11542	1.11542	10293	TRAIP	E3 ubiquitin-protein ligase TRAIP (EC 2.3.2.27) (RING finger protein 206) (RING-type E3 ubiquitin transferase TRAIP) (TRAF-interacting protein)	FALSE	FALSE
2009.51	0.112493	0.0718446	0.113233	0.193011	1.08109	1.08109	10294	DNAJA2	DnaJ homolog subfamily A member 2 (Cell cycle progression restoration gene 3 protein) (Dnj3) (Dj3) (HIRA-interacting protein 4) (Renal carcinoma antigen NY-REN-14)	FALSE	FALSE
482.208	-0.229716	0.104832	0.0243592	0.0522798	-1.1726	1.1726	10295	BCKDK	[3-methyl-2-oxobutanoate dehydrogenase [lipoamide]] kinase, mitochondrial (EC 2.7.11.4) (Branched-chain alpha-ketoacid dehydrogenase kinase) (BCKD-kinase) (BCKDHKIN)	FALSE	FALSE
1272.32	-0.0319724	0.0754884	0.667217	0.762932	-1.02241	1.02241	10296	MAEA	E3 ubiquitin-protein transferase MAEA (EC 2.3.2.27) (Cell proliferation-inducing gene 5 protein) (Erythroblast macrophage protein) (Human lung cancer oncogene 10 protein) (HLC-10) (Macrophage erythroblast attacher) (P44EMLP)	FALSE	FALSE
2.24656	0.0260951	0.453165	0.845185	0.898455	1.01825	1.01825	10297	APC2	Adenomatous polyposis coli protein 2 (Adenomatous polyposis coli protein-like) (APC-like)	FALSE	FALSE
1319.44	-0.235824	0.0716636	0.000871264	0.00262505	-1.17758	1.17758	10298	PAK4	Serine/threonine-protein kinase PAK 4 (EC 2.7.11.1) (p21-activated kinase 4) (PAK-4)	FALSE	FALSE
3282.32	-0.268234	0.0695681	9.55715e-05	0.000343581	-1.20433	1.20433	10299	MARCHF6	E3 ubiquitin-protein ligase MARCHF6 (EC 2.3.2.27) (Doa10 homolog) (Membrane-associated RING finger protein 6) (Membrane-associated RING-CH protein VI) (MARCH-VI) (Protein TEB-4) (RING finger protein 176) (RING-type E3 ubiquitin transferase MARCHF6)	FALSE	FALSE
10648.2	0.988657	0.0878556	4.78822e-30	1.75318e-28	1.98434	1.98434	103	ADAR	Double-stranded RNA-specific adenosine deaminase (DRADA) (EC 3.5.4.37) (136 kDa double-stranded RNA-binding protein) (p136) (Interferon-inducible protein 4) (IFI-4) (K88DSRBP)	FALSE	FALSE
1048.64	0.695844	0.118904	1.61005e-09	1.08759e-08	1.61983	1.61983	1030	CDKN2B	Cyclin-dependent kinase 4 inhibitor B (Multiple tumor suppressor 2) (MTS-2) (p14-INK4b) (p15-INK4b) (p15INK4B)	FALSE	FALSE
949.257	-0.832585	0.0911228	1.62025e-20	2.99039e-19	-1.78087	1.78087	10300	KATNB1	Katanin p80 WD40 repeat-containing subunit B1 (Katanin p80 subunit B1) (p80 katanin)	FALSE	FALSE
357.28	-0.44908	0.128357	0.000267479	0.000887899	-1.36517	1.36517	10302	SNAPC5	snRNA-activating protein complex subunit 5 (SNAPc subunit 5) (Small nuclear RNA-activating complex polypeptide 5) (snRNA-activating protein complex 19 kDa subunit) (SNAPc 19 kDa subunit)	FALSE	FALSE
266.608	-0.475688	0.148659	0.000727797	0.00222665	-1.39058	1.39058	10307	APBB3	Amyloid-beta A4 precursor protein-binding family B member 3 (Protein Fe65-like 2) (Fe65L2)	FALSE	FALSE
302.625	0.527545	0.143747	0.000115971	0.000409762	1.44147	1.44147	10308	ZNF267	Zinc finger protein 267 (Zinc finger protein HZF2)	FALSE	FALSE
144.174	-0.320633	0.185866	0.0595484	0.112444	-1.24888	1.24888	10309	CCNO	Cyclin-O	FALSE	FALSE
119.286	-0.661179	0.235548	0.00158991	0.00455978	-1.58137	1.58137	1031	CDKN2C	Cyclin-dependent kinase 4 inhibitor C (Cyclin-dependent kinase 6 inhibitor) (p18-INK4c) (p18-INK6)	FALSE	FALSE
707.481	0.220997	0.0931615	0.0154473	0.0350459	1.16554	1.16554	10311	VPS26C	Vacuolar protein sorting-associated protein 26C (Down syndrome critical region protein 3) (Down syndrome critical region protein A)	FALSE	FALSE
1788.91	0.229624	0.0858801	0.00649004	0.0162548	1.17253	1.17253	10312	TCIRG1	V-type proton ATPase 116 kDa subunit a isoform 3 (V-ATPase 116 kDa isoform a3) (Osteoclastic proton pump 116 kDa subunit) (OC-116 kDa) (OC116) (T-cell immune regulator 1) (T-cell immune response cDNA7 protein) (TIRC7) (Vacuolar proton translocating ATPase 116 kDa subunit a isoform 3)	FALSE	FALSE
4526.35	-0.558619	0.0637541	6.82743e-19	1.10451e-17	-1.47286	1.47286	10313	RTN3	Reticulon-3 (Homolog of ASY protein) (HAP) (Neuroendocrine-specific protein-like 2) (NSP-like protein 2) (Neuroendocrine-specific protein-like II) (NSP-like protein II) (NSPLII)	FALSE	FALSE
740.538	-0.448155	0.0980637	2.84284e-06	1.29364e-05	-1.36429	1.36429	10314	LANCL1	Glutathione S-transferase LANCL1 (EC 2.5.1.18) (40 kDa erythrocyte membrane protein) (p40) (LanC-like protein 1)	FALSE	FALSE
5.81474	-0.0627061	0.410948	0.762343	0.838154	-1.04442	1.04442	10316	NMUR1	Neuromedin-U receptor 1 (NMU-R1) (G-protein coupled receptor 66) (G-protein coupled receptor FM-3)	FALSE	FALSE
462.536	-0.765404	0.158481	3.25865e-07	1.68502e-06	-1.69985	1.69985	10317	B3GALT5	Beta-1,3-galactosyltransferase 5 (Beta-1,3-GalTase 5) (Beta3Gal-T5) (Beta3GalT5) (b3Gal-T5) (EC 2.4.1.-) (Beta-3-Gx-T5) (UDP-Gal:beta-GlcNAc beta-1,3-galactosyltransferase 5) (UDP-galactose:beta-N-acetylglucosamine beta-1,3-galactosyltransferase 5)	FALSE	FALSE
3811.17	0.453327	0.0696876	4.64752e-11	3.71193e-10	1.36919	1.36919	10318	TNIP1	TNFAIP3-interacting protein 1 (A20-binding inhibitor of NF-kappa-B activation 1) (ABIN-1) (HIV-1 Nef-interacting protein) (Nef-associated factor 1) (Naf1) (Nip40-1) (Virion-associated nuclear shuttling protein) (VAN) (hVAN)	FALSE	FALSE
1.94151	-0.158028	0.489674	0.248832	0.36504	-1.11576	1.11576	10319	LAMC3	Laminin subunit gamma-3 (Laminin-12 subunit gamma) (Laminin-14 subunit gamma) (Laminin-15 subunit gamma)	FALSE	FALSE
88.0728	0.00945426	0.194353	0.958526	0.973259	1.00657	1.00657	1032	CDKN2D	Cyclin-dependent kinase 4 inhibitor D (p19-INK4d)	FALSE	FALSE
17.4762	0.161044	0.360174	0.508146	0.626645	1.1181	1.1181	10320	IKZF1	DNA-binding protein Ikaros (Ikaros family zinc finger protein 1) (Lymphoid transcription factor LyF-1)	FALSE	FALSE
2.86999	0.107021	0.453145	0.526335	0.643487	1.077	1.077	10321	CRISP3	Cysteine-rich secretory protein 3 (CRISP-3) (Specific granule protein of 28 kDa) (SGP28)	FALSE	FALSE
274.753	0.249561	0.126846	0.0407227	0.0813121	1.18885	1.18885	10322	SMYD5	SET and MYND domain-containing protein 5 (EC 2.1.1.-) (Protein NN8-4AG) (Retinoic acid-induced protein 15)	FALSE	FALSE
48.7647	-1.10155	0.352155	0.000231226	0.000776664	-2.14586	2.14586	10324	KLHL41	Kelch-like protein 41 (Kel-like protein 23) (Kelch repeat and BTB domain-containing protein 10) (Kelch-related protein 1) (Sarcosin)	FALSE	FALSE
120.249	-0.348985	0.204567	0.0582048	0.110354	-1.27366	1.27366	10325	RRAGB	Ras-related GTP-binding protein B (Rag B) (RagB) (EC 3.6.5.-)	FALSE	FALSE
4.88196	0.156604	0.443361	0.447612	0.571381	1.11466	1.11466	10326	SIRPB1	Signal-regulatory protein beta-1 (SIRP-beta-1) (CD172 antigen-like family member B) (CD antigen CD172b)	FALSE	FALSE
2117.15	-0.348283	0.077877	5.58671e-06	2.43329e-05	-1.27304	1.27304	10327	AKR1A1	Aldo-keto reductase family 1 member A1 (EC 1.1.1.2) (EC 1.1.1.372) (EC 1.1.1.54) (Alcohol dehydrogenase [NADP(+)]) (Aldehyde reductase) (Glucuronate reductase) (EC 1.1.1.19) (Glucuronolactone reductase) (EC 1.1.1.20)	FALSE	FALSE
409.344	0.155266	0.114997	0.163844	0.261537	1.11363	1.11363	10328	EMC8	ER membrane protein complex subunit 8 (Neighbor of COX4) (Protein FAM158B)	FALSE	FALSE
416.262	-0.376522	0.113566	0.000615793	0.00191165	-1.29821	1.29821	10329	RXYLT1	Ribitol-5-phosphate xylosyltransferase 1 (EC 2.4.2.-) (Transmembrane protein 5) (UDP-D-xylose:ribitol-5-phosphate beta1,4-xylosyltransferase)	FALSE	FALSE
29.2675	0.195983	0.312658	0.412932	0.539616	1.1455	1.1455	1033	CDKN3	Cyclin-dependent kinase inhibitor 3 (EC 3.1.3.16) (EC 3.1.3.48) (CDK2-associated dual-specificity phosphatase) (Cyclin-dependent kinase interactor 1) (Cyclin-dependent kinase-interacting protein 2) (Kinase-associated phosphatase)	FALSE	FALSE
753.392	0.240491	0.0865719	0.0046811	0.0121583	1.18139	1.18139	10330	CNPY2	Protein canopy homolog 2 (MIR-interacting saposin-like protein) (Putative secreted protein Zsig9) (Transmembrane protein 4)	FALSE	FALSE
1790.79	0.682202	0.0819327	2.9162e-17	4.05557e-16	1.60459	1.60459	10331	B3GNT3	N-acetyllactosaminide beta-1,3-N-acetylglucosaminyltransferase 3 (EC 2.4.1.149) (Beta-1,3-galactosyl-O-glycosyl-glycoprotein beta-1,3-N-acetylglucosaminyltransferase) (EC 2.4.1.146) (Beta-1,3-galactosyltransferase 8) (Beta-1,3-GalTase 8) (Beta3Gal-T8) (Beta3GalT8) (b3Gal-T8) (Beta-3-Gx-T8) (Core 1 extending beta-1,3-N-acetylglucosaminyltransferase) (Core1-beta3GlcNAcT) (Transmembrane protein 3) (…	FALSE	FALSE
0.205738	0.0316327	0.473211	0.698826	NA	1.02217	1.02217	10332	CLEC4M	C-type lectin domain family 4 member M (CD209 antigen-like protein 1) (DC-SIGN-related protein) (DC-SIGNR) (Dendritic cell-specific ICAM-3-grabbing non-integrin 2) (DC-SIGN2) (Liver/lymph node-specific ICAM-3-grabbing non-integrin) (L-SIGN) (CD antigen CD299)	FALSE	TRUE
57.9741	-0.432004	0.302962	0.0754125	0.136811	-1.34911	1.34911	10333	TLR6	Toll-like receptor 6 (EC 3.2.2.6) (CD antigen CD286)	FALSE	FALSE
0.218758	0.0319056	0.473249	0.705785	NA	1.02236	1.02236	103344718	HOTS	NA	FALSE	TRUE
9.5371	0.250825	0.440299	0.302171	0.424958	1.18989	1.18989	10335	MRVI1	Protein MRVI1 (Inositol 1,4,5-trisphosphate receptor-associated cGMP kinase substrate) (JAW1-related protein MRVI1)	FALSE	FALSE
1287.95	0.149301	0.0791574	0.0557755	0.106295	1.10903	1.10903	10336	PCGF3	Polycomb group RING finger protein 3 (RING finger protein 3A)	FALSE	FALSE
2146.83	0.325819	0.069863	2.35292e-06	1.08471e-05	1.25338	1.25338	10342	TFG	Protein TFG (TRK-fused gene protein)	FALSE	FALSE
1.50444	-0.0355991	0.461019	0.747975	0.826715	-1.02498	1.02498	10343	PKDREJ	Polycystic kidney disease and receptor for egg jelly-related protein (PKD and REJ homolog)	FALSE	FALSE
4.0439	0.106631	0.447342	0.549892	0.664772	1.07671	1.07671	10344	CCL26	C-C motif chemokine 26 (CC chemokine IMAC) (Eotaxin-3) (Macrophage inflammatory protein 4-alpha) (MIP-4-alpha) (Small-inducible cytokine A26) (Thymic stroma chemokine-1) (TSC-1)	FALSE	FALSE
0.13813	0.0281028	0.472765	0.740975	NA	1.01967	1.01967	10345	TRDN	Triadin	FALSE	TRUE
6495.76	1.4488	0.112933	1.21853e-38	7.23543e-37	2.72981	2.72981	10346	TRIM22	E3 ubiquitin-protein ligase TRIM22 (EC 2.3.2.27) (50 kDa-stimulated trans-acting factor) (RING finger protein 94) (RING-type E3 ubiquitin transferase TRIM22) (Staf-50) (Tripartite motif-containing protein 22)	FALSE	FALSE
2003.65	-0.429013	0.071118	1.00166e-09	6.92554e-09	-1.34631	1.34631	10347	ABCA7	Phospholipid-transporting ATPase ABCA7 (EC 7.6.2.1) (ABCA-SSN) (ATP-binding cassette sub-family A member 7) (Autoantigen SS-N) (Macrophage ABC transporter)	FALSE	FALSE
46.4498	-0.186809	0.255394	0.385337	0.512382	-1.13824	1.13824	10349	ABCA10	ATP-binding cassette sub-family A member 10	FALSE	FALSE
51.2364	0.112269	0.275422	0.61838	0.722887	1.08093	1.08093	10350	ABCA9	ATP-binding cassette sub-family A member 9	FALSE	FALSE
0.492134	-0.00952437	0.467583	0.906999	NA	-1.00662	1.00662	10351	ABCA8	ATP-binding cassette sub-family A member 8	FALSE	TRUE
314.374	-0.282329	0.142204	0.0366955	0.0742811	-1.21616	1.21616	10352	WARS2	Tryptophan--tRNA ligase, mitochondrial (EC 6.1.1.2) ((Mt)TrpRS) (Tryptophanyl-tRNA synthetase) (TrpRS)	FALSE	FALSE
0	NA	NA	NA	NA	NA	NA	1036	CDO1	Cysteine dioxygenase type 1 (EC 1.13.11.20) (Cysteine dioxygenase type I) (CDO) (CDO-I)	FALSE	FALSE
150.387	0.73216	0.170841	5.36919e-06	2.34564e-05	1.66112	1.66112	10360	NPM3	Nucleoplasmin-3	FALSE	FALSE
134.144	-0.772576	0.200038	2.98488e-05	0.000116471	-1.70832	1.70832	10361	NPM2	Nucleoplasmin-2	FALSE	FALSE
851.918	-0.322947	0.0854919	0.000118897	0.000419353	-1.25088	1.25088	10362	HMG20B	SWI/SNF-related matrix-associated actin-dependent regulator of chromatin subfamily E member 1-related (SMARCE1-related protein) (BRCA2-associated factor 35) (HMG box-containing protein 20B) (HMG domain-containing protein 2) (HMG domain-containing protein HMGX2) (Sox-like transcriptional factor) (Structural DNA-binding protein BRAF35)	FALSE	FALSE
508.722	0.227677	0.100783	0.0206146	0.0451553	1.17095	1.17095	10363	HMG20A	High mobility group protein 20A (HMG box-containing protein 20A) (HMG domain-containing protein 1) (HMG domain-containing protein HMGX1)	FALSE	FALSE
223.265	0.471926	0.261136	0.0337125	0.0691613	1.38696	1.38696	10365	KLF2	Krueppel-like factor 2 (Lung krueppel-like factor)	FALSE	FALSE
1085.43	0.0902494	0.0787191	0.245134	0.360983	1.06455	1.06455	10367	MICU1	Calcium uptake protein 1, mitochondrial (Atopy-related autoantigen CALC) (ara CALC) (Calcium-binding atopy-related autoantigen 1) (allergen Hom s 4)	FALSE	FALSE
0	NA	NA	NA	NA	NA	NA	10368	CACNG3	Voltage-dependent calcium channel gamma-3 subunit (Neuronal voltage-gated calcium channel gamma-3 subunit) (Transmembrane AMPAR regulatory protein gamma-3) (TARP gamma-3)	FALSE	FALSE
1.43214	0.0835946	0.469347	0.461227	0.584375	1.05965	1.05965	10369	CACNG2	Voltage-dependent calcium channel gamma-2 subunit (Neuronal voltage-gated calcium channel gamma-2 subunit) (Transmembrane AMPAR regulatory protein gamma-2) (TARP gamma-2)	FALSE	FALSE
883.861	-0.00826513	0.0938791	0.927588	0.953695	-1.00575	1.00575	10370	CITED2	Cbp/p300-interacting transactivator 2 (MSG-related protein 1) (MRG-1) (P35srj)	FALSE	FALSE
560.529	0.805417	0.121258	8.12109e-12	7.00881e-11	1.74765	1.74765	10371	SEMA3A	Semaphorin-3A (Semaphorin III) (Sema III)	FALSE	FALSE
5592.22	0.348382	0.0668863	1.40872e-07	7.66559e-07	1.27313	1.27313	10376	TUBA1B	Tubulin alpha-1B chain (Alpha-tubulin ubiquitous) (Tubulin K-alpha-1) (Tubulin alpha-ubiquitous chain) [Cleaved into: Detyrosinated tubulin alpha-1B chain]	FALSE	FALSE
2779.16	0.565838	0.112388	2.15481e-07	1.14255e-06	1.48025	1.48025	10379	IRF9	Interferon regulatory factor 9 (IRF-9) (IFN-alpha-responsive transcription factor subunit) (ISGF3 p48 subunit) (Interferon-stimulated gene factor 3 gamma) (ISGF-3 gamma) (Transcriptional regulator ISGF3 subunit gamma)	FALSE	FALSE
0	NA	NA	NA	NA	NA	NA	1038	CDR1	Cerebellar degeneration-related antigen 1 (CDR34)	FALSE	FALSE
582.005	-0.233645	0.100299	0.0169249	0.0380426	-1.1758	1.1758	10380	BPNT1	3'(2'),5'-bisphosphate nucleotidase 1 (EC 3.1.3.7) (Bisphosphate 3'-nucleotidase 1) (PAP-inositol 1,4-phosphatase) (PIP)	FALSE	FALSE
114.882	2.02608	0.240057	2.4611e-18	3.78085e-17	4.07297	4.07297	10381	TUBB3	Tubulin beta-3 chain (Tubulin beta-4 chain) (Tubulin beta-III)	FALSE	FALSE
0.347215	0.00629825	0.469814	0.879258	NA	1.00438	1.00438	10382	TUBB4A	Tubulin beta-4A chain (Tubulin 5 beta) (Tubulin beta-4 chain)	FALSE	TRUE
21902.1	-0.893091	0.0980483	1.86531e-20	3.41091e-19	-1.85715	1.85715	10383	TUBB4B	Tubulin beta-4B chain (Tubulin beta-2 chain) (Tubulin beta-2C chain)	FALSE	FALSE
579.029	0.833043	0.160504	5.21383e-08	2.98735e-07	1.78144	1.78144	10384	BTN3A3	Butyrophilin subfamily 3 member A3	FALSE	FALSE
410.129	-0.284478	0.136428	0.028833	0.0604014	-1.21797	1.21797	10385	BTN2A2	Butyrophilin subfamily 2 member A2	FALSE	FALSE
50.0238	0.0906317	0.282698	0.691144	0.783623	1.06484	1.06484	10388	SYCP2	Synaptonemal complex protein 2 (SCP-2) (Synaptonemal complex lateral element protein) (hsSCP2)	FALSE	FALSE
2.04898	-0.0163359	0.46433	0.854619	0.905569	-1.01139	1.01139	10389	SCML2	Sex comb on midleg-like protein 2	FALSE	FALSE
373.093	0.498931	0.116346	9.33886e-06	3.94401e-05	1.41317	1.41317	1039	CDR2	Cerebellar degeneration-related protein 2 (Major Yo paraneoplastic antigen) (Paraneoplastic cerebellar degeneration-associated antigen)	FALSE	FALSE
730.156	-0.230719	0.106415	0.0257295	0.0548495	-1.17342	1.17342	10390	CEPT1	Choline/ethanolaminephosphotransferase 1 (hCEPT1) (EC 2.7.8.1) (EC 2.7.8.2)	FALSE	FALSE
25.9933	-0.574834	0.389171	0.0433428	0.085798	-1.48951	1.48951	10391	CORO2B	Coronin-2B (Coronin-like protein C) (Clipin-C) (Protein FC96)	FALSE	FALSE
8022.09	0.311513	0.0611672	2.75894e-07	1.43646e-06	1.24101	1.24101	103910	MYL12B	NA	FALSE	FALSE
125.664	0.857183	0.188917	1.29416e-06	6.2231e-06	1.8115	1.8115	10392	NOD1	Nucleotide-binding oligomerization domain-containing protein 1 (Caspase recruitment domain-containing protein 4)	FALSE	FALSE
188.475	0.165693	0.151238	0.247297	0.36346	1.1217	1.1217	10393	ANAPC10	Anaphase-promoting complex subunit 10 (APC10) (Cyclosome subunit 10)	FALSE	FALSE
0	NA	NA	NA	NA	NA	NA	10394	PRG3	Proteoglycan 3 (Eosinophil major basic protein homolog) (Prepro-major basic protein homolog) (Prepro-MBPH)	FALSE	FALSE
32.3822	1.20465	0.444948	0.000709464	0.00217392	2.30481	2.30481	10395	DLC1	Rho GTPase-activating protein 7 (Deleted in liver cancer 1 protein) (DLC-1) (HP protein) (Rho-type GTPase-activating protein 7) (START domain-containing protein 12) (StARD12) (StAR-related lipid transfer protein 12)	FALSE	FALSE
85.4981	-0.279127	0.208677	0.135253	0.222784	-1.21346	1.21346	10396	ATP8A1	Phospholipid-transporting ATPase IA (EC 7.6.2.1) (ATPase class I type 8A member 1) (Chromaffin granule ATPase II) (P4-ATPase flippase complex alpha subunit ATP8A1)	FALSE	FALSE
2814.64	0.802922	0.108613	3.86254e-14	4.13685e-13	1.74463	1.74463	10397	NDRG1	Protein NDRG1 (Differentiation-related gene 1 protein) (DRG-1) (N-myc downstream-regulated gene 1 protein) (Nickel-specific induction protein Cap43) (Reducing agents and tunicamycin-responsive protein) (RTP) (Rit42)	FALSE	FALSE
303.175	0.47899	0.192631	0.00655345	0.0163878	1.39377	1.39377	10398	MYL9	Myosin regulatory light polypeptide 9 (20 kDa myosin light chain) (LC20) (MLC-2C) (Myosin RLC) (Myosin regulatory light chain 2, smooth muscle isoform) (Myosin regulatory light chain 9) (Myosin regulatory light chain MRLC1)	FALSE	FALSE
7053.62	0.100869	0.0544727	0.0623577	0.116858	1.07242	1.07242	10399	RACK1	Receptor of activated protein C kinase 1 (Cell proliferation-inducing gene 21 protein) (Guanine nucleotide-binding protein subunit beta-2-like 1) (Guanine nucleotide-binding protein subunit beta-like protein 12.3) (Human lung cancer oncogene 7 protein) (HLC-7) (Receptor for activated C kinase) (Small ribosomal subunit protein RACK1) [Cleaved into: Receptor of activated protein C kinase 1, N-termi…	FALSE	FALSE
135.962	0.498195	0.204892	0.00719693	0.0178142	1.41245	1.41245	104	ADARB1	Double-stranded RNA-specific editase 1 (EC 3.5.4.37) (RNA-editing deaminase 1) (RNA-editing enzyme 1) (dsRNA adenosine deaminase)	FALSE	FALSE
3342.94	-0.693991	0.0926021	2.23735e-14	2.45474e-13	-1.61775	1.61775	1040	CDS1	Phosphatidate cytidylyltransferase 1 (EC 2.7.7.41) (CDP-DAG synthase 1) (CDP-DG synthase 1) (CDP-diacylglycerol synthase 1) (CDS 1) (CDP-diglyceride pyrophosphorylase 1) (CDP-diglyceride synthase 1) (CTP:phosphatidate cytidylyltransferase 1)	FALSE	FALSE
106.123	-0.0815343	0.193349	0.643084	0.743163	-1.05814	1.05814	10400	PEMT	Phosphatidylethanolamine N-methyltransferase (PEAMT) (PEMT) (EC 2.1.1.17) (EC 2.1.1.71) (PEMT2) (Phospholipid methyltransferase) (PLMT)	FALSE	FALSE
2428.71	-0.0675283	0.0622233	0.273178	0.392831	-1.04792	1.04792	10401	PIAS3	E3 SUMO-protein ligase PIAS3 (EC 2.3.2.-) (E3 SUMO-protein transferase PIAS3) (Protein inhibitor of activated STAT protein 3)	FALSE	FALSE
114.358	0.0821557	0.188331	0.635897	0.737492	1.0586	1.0586	10402	ST3GAL6	Type 2 lactosamine alpha-2,3-sialyltransferase (EC 2.4.99.-) (CMP-NeuAc:beta-galactoside alpha-2,3-sialyltransferase VI) (ST3Gal VI) (ST3GalVI) (Sialyltransferase 10)	FALSE	FALSE
75.7266	0.905073	0.237274	2.72751e-05	0.00010714	1.87264	1.87264	10403	NDC80	Kinetochore protein NDC80 homolog (Highly expressed in cancer protein) (Kinetochore protein Hec1) (HsHec1) (Kinetochore-associated protein 2) (Retinoblastoma-associated protein HEC)	FALSE	FALSE
232.092	-0.180645	0.150502	0.20459	0.312482	-1.13339	1.13339	10404	CPQ	Carboxypeptidase Q (EC 3.4.17.-) (Lysosomal dipeptidase) (Plasma glutamate carboxypeptidase)	FALSE	FALSE
11592.5	0.00762815	0.0823864	0.927461	0.953688	1.0053	1.0053	10406	WFDC2	WAP four-disulfide core domain protein 2 (Epididymal secretory protein E4) (Major epididymis-specific protein E4) (Putative protease inhibitor WAP5)	FALSE	FALSE
0	NA	NA	NA	NA	NA	NA	10407	SPAG11B	Sperm-associated antigen 11B	FALSE	FALSE
3690.74	-0.859401	0.0891124	1.23738e-22	2.64385e-21	-1.81429	1.81429	10409	BASP1	Brain acid soluble protein 1 (22 kDa neuronal tissue-enriched acidic protein) (Neuronal axonal membrane protein NAP-22)	FALSE	FALSE
4.45467	0.341899	0.559727	0.13418	0.221294	1.26742	1.26742	1041	CDSN	Corneodesmosin (S protein)	FALSE	FALSE
10979.9	2.3966	0.114695	1.35681e-97	5.81373e-95	5.26559	5.26559	10410	IFITM3	Interferon-induced transmembrane protein 3 (Dispanin subfamily A member 2b) (DSPA2b) (Interferon-inducible protein 1-8U)	FALSE	FALSE
139.168	1.00255	0.195462	5.14368e-08	2.94929e-07	2.00353	2.00353	10411	RAPGEF3	Rap guanine nucleotide exchange factor 3 (Exchange factor directly activated by cAMP 1) (Exchange protein directly activated by cAMP 1) (EPAC 1) (Rap1 guanine-nucleotide-exchange factor directly activated by cAMP) (cAMP-regulated guanine nucleotide exchange factor I) (cAMP-GEFI)	FALSE	FALSE
1322.19	0.0626261	0.0723627	0.381606	0.50853	1.04437	1.04437	10412	NSA2	Ribosome biogenesis protein NSA2 homolog (Hairy cell leukemia protein 1) (TGF-beta-inducible nuclear protein 1)	FALSE	FALSE
3396.52	0.233611	0.066305	0.000369863	0.00119596	1.17577	1.17577	10413	YAP1	Transcriptional coactivator YAP1 (Yes-associated protein 1) (Protein yorkie homolog) (Yes-associated protein YAP65 homolog)	FALSE	FALSE
1140.93	-0.451918	0.11511	4.94448e-05	0.000185934	-1.36786	1.36786	10417	SPON2	Spondin-2 (Differentially expressed in cancerous and non-cancerous lung cells 1) (DIL-1) (Mindin)	FALSE	FALSE
0.218766	0.031906	0.473249	0.705781	NA	1.02236	1.02236	10418	SPON1	Spondin-1 (F-spondin) (Vascular smooth muscle cell growth-promoting factor)	FALSE	TRUE
1305.71	0.0253998	0.0935892	0.782206	0.852927	1.01776	1.01776	10419	PRMT5	Protein arginine N-methyltransferase 5 (PRMT5) (EC 2.1.1.320) (72 kDa ICln-binding protein) (Histone-arginine N-methyltransferase PRMT5) (Jak-binding protein 1) (Shk1 kinase-binding protein 1 homolog) (SKB1 homolog) (SKB1Hs) [Cleaved into: Protein arginine N-methyltransferase 5, N-terminally processed]	FALSE	FALSE
168.925	-0.159537	0.172763	0.319858	0.44401	-1.11693	1.11693	10420	TESK2	Dual specificity testis-specific protein kinase 2 (EC 2.7.12.1) (Testicular protein kinase 2)	FALSE	FALSE
1245.49	0.142087	0.0719648	0.0457492	0.0899104	1.1035	1.1035	10421	CD2BP2	CD2 antigen cytoplasmic tail-binding protein 2 (CD2 cytoplasmic domain-binding protein 2) (CD2 tail-binding protein 2) (U5 snRNP 52K protein) (U5-52K)	FALSE	FALSE
1242.77	-0.67706	0.0917153	5.44198e-14	5.7175e-13	-1.59888	1.59888	10422	UBAC1	Ubiquitin-associated domain-containing protein 1 (UBA domain-containing protein 1) (E3 ubiquitin-protein ligase subunit KPC2) (Glialblastoma cell differentiation-related protein 1) (Kip1 ubiquitination-promoting complex protein 2)	FALSE	FALSE
600.741	0.0262475	0.115377	0.815427	0.878305	1.01836	1.01836	10423	CDIPT	CDP-diacylglycerol--inositol 3-phosphatidyltransferase (EC 2.7.8.11) (Phosphatidylinositol synthase) (PI synthase) (PtdIns synthase)	FALSE	FALSE
856.97	0.0716642	0.0832437	0.382159	0.509011	1.05093	1.05093	10424	PGRMC2	Membrane-associated progesterone receptor component 2 (Progesterone membrane-binding protein) (Steroid receptor protein DG6)	FALSE	FALSE
1239.16	0.217286	0.0726522	0.00246031	0.00678598	1.16254	1.16254	10425	ARIH2	E3 ubiquitin-protein ligase ARIH2 (ARI-2) (Protein ariadne-2 homolog) (EC 2.3.2.31) (RING-type E3 ubiquitin transferase ARIH2) (Triad1 protein)	FALSE	FALSE
335.482	0.264287	0.121922	0.0246062	0.0527172	1.20104	1.20104	10426	TUBGCP3	Gamma-tubulin complex component 3 (GCP-3) (hGCP3) (Gamma-ring complex protein 104 kDa) (h104p) (hGrip104) (Spindle pole body protein Spc98 homolog) (hSpc98)	FALSE	FALSE
1310.49	0.163378	0.0749046	0.0271137	0.0572765	1.11991	1.11991	10427	SEC24B	Protein transport protein Sec24B (SEC24-related protein B)	FALSE	FALSE
1135.59	-0.242654	0.0990808	0.0120632	0.0281456	-1.18317	1.18317	10428	CFDP1	Craniofacial development protein 1 (Bucentaur)	FALSE	FALSE
0.146605	-0.0260762	0.472598	0.925302	NA	-1.01824	1.01824	1043	CD52	CAMPATH-1 antigen (CDw52) (Cambridge pathology 1 antigen) (Epididymal secretory protein E5) (Human epididymis-specific protein 5) (He5) (CD antigen CD52)	FALSE	TRUE
492.09	0.10679	0.110113	0.318863	0.443133	1.07683	1.07683	10430	TMEM147	Transmembrane protein 147 (Protein NIFIE 14)	FALSE	FALSE
771.024	-0.169749	0.0890203	0.0519061	0.100136	-1.12486	1.12486	10432	RBM14	RNA binding motif protein 14 isoform 1 (Fragment)	FALSE	FALSE
1029.45	0.126312	0.0770573	0.0966759	0.169154	1.0915	1.0915	10434	LYPLA1	Acyl-protein thioesterase 1 (APT-1) (hAPT1) (EC 3.1.2.-) (Lysophospholipase 1) (Lysophospholipase I) (LPL-I) (LysoPLA I)	FALSE	FALSE
296.246	1.6556	0.152235	1.42368e-28	4.51421e-27	3.15054	3.15054	10435	CDC42EP2	Cdc42 effector protein 2 (Binder of Rho GTPases 1)	FALSE	FALSE
317.371	0.140989	0.114638	0.204927	0.312871	1.10266	1.10266	10436	EMG1	Ribosomal RNA small subunit methyltransferase NEP1 (EC 2.1.1.-) (18S rRNA (pseudouridine(1248)-N1)-methyltransferase) (18S rRNA Psi1248 methyltransferase) (Nucleolar protein EMG1 homolog) (Protein C2f) (Ribosome biogenesis protein NEP1)	FALSE	FALSE
735.266	1.3056	0.170863	2.67941e-15	3.18436e-14	2.47186	2.47186	10437	IFI30	Gamma-interferon-inducible lysosomal thiol reductase (EC 1.8.-.-) (Gamma-interferon-inducible protein IP-30) (Legumaturain)	FALSE	FALSE
393.496	-0.0511542	0.111421	0.63437	0.736259	-1.03609	1.03609	10438	C1D	Nuclear nucleic acid-binding protein C1D (hC1D)	FALSE	FALSE
35.9206	0.184013	0.289693	0.426339	0.551769	1.13604	1.13604	10439	OLFM1	Noelin (Neuronal olfactomedin-related ER localized protein) (Olfactomedin-1)	FALSE	FALSE
0	NA	NA	NA	NA	NA	NA	1044	CDX1	Homeobox protein CDX-1 (Caudal-type homeobox protein 1)	FALSE	FALSE
812.167	0.162606	0.0821052	0.044272	0.0873623	1.11931	1.11931	10440	TIMM17A	Mitochondrial import inner membrane translocase subunit Tim17-A (Inner membrane preprotein translocase Tim17a)	FALSE	FALSE
1016.14	-0.00115131	0.0970386	0.989119	0.993254	-1.0008	1.0008	10443	N4BP2L2	NEDD4-binding protein 2-like 2 (Phosphonoformate immuno-associated protein 5)	FALSE	FALSE
1415.13	-0.418405	0.0888194	1.54317e-06	7.30796e-06	-1.33645	1.33645	10444	ZER1	Protein zer-1 homolog (Hzyg) (Zyg-11 homolog B-like protein) (Zyg11b-like protein)	FALSE	FALSE
791.058	-0.0304942	0.0828423	0.707854	0.796757	-1.02136	1.02136	10445	MCRS1	Microspherule protein 1 (58 kDa microspherule protein) (Cell cycle-regulated factor p78) (INO80 complex subunit J) (MCRS2)	FALSE	FALSE
2.41325	0.100786	0.469843	0.427346	0.552725	1.07236	1.07236	10446	LRRN2	Leucine-rich repeat neuronal protein 2 (Glioma amplified on chromosome 1 protein) (Leucine-rich repeat neuronal protein 5)	FALSE	FALSE
2351.66	0.257017	0.0921462	0.00440955	0.0115247	1.19501	1.19501	10447	FAM3C	Protein FAM3C (Interleukin-like EMT inducer)	FALSE	FALSE
188.133	0.111972	0.148194	0.426592	0.552008	1.0807	1.0807	10449	ACAA2	3-ketoacyl-CoA thiolase, mitochondrial (EC 2.3.1.16) (Acetyl-CoA acetyltransferase) (EC 2.3.1.9) (Acetyl-CoA acyltransferase) (Acyl-CoA hydrolase, mitochondrial) (EC 3.1.2.-) (EC 3.1.2.1) (EC 3.1.2.2) (Beta-ketothiolase) (Mitochondrial 3-oxoacyl-CoA thiolase) (T1)	FALSE	FALSE
0	NA	NA	NA	NA	NA	NA	1045	CDX2	Homeobox protein CDX-2 (CDX-3) (Caudal-type homeobox protein 2)	FALSE	FALSE
342.752	-0.339658	0.12361	0.00428619	0.0112319	-1.26546	1.26546	10450	PPIE	Peptidyl-prolyl cis-trans isomerase E (PPIase E) (EC 5.2.1.8) (Cyclophilin E) (Cyclophilin-33) (Rotamase E)	FALSE	FALSE
597.594	-0.589229	0.13496	5.22687e-06	2.28661e-05	-1.50444	1.50444	10451	VAV3	Guanine nucleotide exchange factor VAV3 (VAV-3)	FALSE	FALSE
813.699	0.456855	0.0879568	1.22115e-07	6.70596e-07	1.37255	1.37255	10452	TOMM40	Mitochondrial import receptor subunit TOM40 homolog (Protein Haymaker) (Translocase of outer membrane 40 kDa subunit homolog) (p38.5)	FALSE	FALSE
512.379	-0.438872	0.100318	7.43747e-06	3.18342e-05	-1.35554	1.35554	10454	TAB1	TGF-beta-activated kinase 1 and MAP3K7-binding protein 1 (Mitogen-activated protein kinase kinase kinase 7-interacting protein 1) (TGF-beta-activated kinase 1-binding protein 1) (TAK1-binding protein 1)	FALSE	FALSE
442.755	-0.868025	0.132495	1.32896e-11	1.11419e-10	-1.82516	1.82516	10455	ECI2	Enoyl-CoA delta isomerase 2, mitochondrial (EC 5.3.3.8) (DRS-1) (Delta(3),delta(2)-enoyl-CoA isomerase) (D3,D2-enoyl-CoA isomerase) (Diazepam-binding inhibitor-related protein 1) (DBI-related protein 1) (Dodecenoyl-CoA isomerase) (Hepatocellular carcinoma-associated antigen 88) (Peroxisomal 3,2-trans-enoyl-CoA isomerase) (pECI) (Renal carcinoma antigen NY-REN-1)	FALSE	FALSE
961.822	0.255132	0.0861309	0.00255056	0.00700565	1.19344	1.19344	10456	HAX1	HCLS1-associated protein X-1 (HS1-associating protein X-1) (HAX-1) (HS1-binding protein 1) (HSP1BP-1)	FALSE	FALSE
3619	0.232073	0.246185	0.269194	0.388377	1.17452	1.17452	10457	GPNMB	Transmembrane glycoprotein NMB (Hematopoietic growth factor inducible neurokinin-1 type)	FALSE	FALSE
1874.47	-0.389543	0.0813151	1.10175e-06	5.33835e-06	-1.30998	1.30998	10458	BAIAP2	Brain-specific angiogenesis inhibitor 1-associated protein 2 (BAI-associated protein 2) (BAI1-associated protein 2) (Protein BAP2) (Fas ligand-associated factor 3) (FLAF3) (Insulin receptor substrate p53/p58) (IRS-58) (IRSp53/58) (Insulin receptor substrate protein of 53 kDa) (IRSp53) (Insulin receptor substrate p53)	FALSE	FALSE
129.701	0.0598634	0.167874	0.704462	0.793954	1.04237	1.04237	10459	MAD2L2	Mitotic spindle assembly checkpoint protein MAD2B (Mitotic arrest deficient 2-like protein 2) (MAD2-like protein 2) (REV7 homolog) (hREV7)	FALSE	FALSE
0	NA	NA	NA	NA	NA	NA	1046	CDX4	Homeobox protein CDX-4 (Caudal-type homeobox protein 4)	FALSE	FALSE
231.155	0.284017	0.147192	0.0418601	0.0832477	1.21758	1.21758	10460	TACC3	Transforming acidic coiled-coil-containing protein 3 (ERIC-1)	FALSE	FALSE
230.039	0.259214	0.149123	0.0663851	0.123067	1.19683	1.19683	10461	MERTK	Tyrosine-protein kinase Mer (EC 2.7.10.1) (Proto-oncogene c-Mer) (Receptor tyrosine kinase MerTK)	FALSE	FALSE
0.422117	0.049549	0.475195	0.480559	NA	1.03494	1.03494	10462	CLEC10A	C-type lectin domain family 10 member A (C-type lectin superfamily member 14) (Macrophage lectin 2) (CD antigen CD301)	FALSE	TRUE
1577.27	-0.258986	0.0734001	0.000349108	0.00113475	-1.19664	1.19664	10463	SLC30A9	Zinc transporter 9 (ZnT-9) (Human embryonic lung protein) (HuEL) (Solute carrier family 30 member 9)	FALSE	FALSE
918.282	-0.409066	0.100494	2.9744e-05	0.000116148	-1.32783	1.32783	10464	PIBF1	Progesterone-induced-blocking factor 1 (PIBF) (Centrosomal protein of 90 kDa) (CEP90)	FALSE	FALSE
214.397	0.02896	0.157117	0.84589	0.899084	1.02028	1.02028	10465	PPIH	Peptidyl-prolyl cis-trans isomerase H (PPIase H) (EC 5.2.1.8) (Rotamase H) (Small nuclear ribonucleoprotein particle-specific cyclophilin H) (CypH) (U-snRNP-associated cyclophilin SnuCyp-20) (USA-CYP)	FALSE	FALSE
1204.59	-0.0621688	0.0772207	0.413985	0.540599	-1.04403	1.04403	10466	COG5	Conserved oligomeric Golgi complex subunit 5 (COG complex subunit 5) (13S Golgi transport complex 90 kDa subunit) (GTC-90) (Component of oligomeric Golgi complex 5) (Golgi transport complex 1)	FALSE	FALSE
625.56	-0.350299	0.102992	0.000477188	0.00150891	-1.27482	1.27482	10467	ZNHIT1	Zinc finger HIT domain-containing protein 1 (Cyclin-G1-binding protein 1) (Zinc finger protein subfamily 4A member 1) (p18 Hamlet)	FALSE	FALSE
461.209	2.10847	0.154746	2.04948e-43	1.48367e-41	4.31233	4.31233	10468	FST	Follistatin (FS) (Activin-binding protein)	FALSE	FALSE
411.185	0.45935	0.106178	8.66983e-06	3.68305e-05	1.37492	1.37492	10469	TIMM44	Mitochondrial import inner membrane translocase subunit TIM44	FALSE	FALSE
228.426	-1.40786	0.240331	5.0278e-10	3.58089e-09	-2.65344	2.65344	1047	CLGN	Calmegin	FALSE	FALSE
393.208	0.200602	0.120882	0.0857737	0.152604	1.14918	1.14918	10471	PFDN6	Prefoldin subunit 6 (Protein Ke2)	FALSE	FALSE
896.943	-0.741437	0.108034	2.03395e-12	1.86394e-11	-1.67184	1.67184	10472	ZBTB18	Zinc finger and BTB domain-containing protein 18 (58 kDa repressor protein) (Transcriptional repressor RP58) (Translin-associated zinc finger protein 1) (TAZ-1) (Zinc finger protein 238) (Zinc finger protein C2H2-171)	FALSE	FALSE
357.585	0.208604	0.11443	0.0601957	0.113431	1.15557	1.15557	10473	HMGN4	High mobility group nucleosome-binding domain-containing protein 4 (Non-histone chromosomal protein HMG-17-like 3) (Non-histone chromosomal protein)	FALSE	FALSE
1415.12	-0.150438	0.0785927	0.052003	0.100299	-1.10991	1.10991	10474	TADA3	Transcriptional adapter 3 (ADA3 homolog) (hADA3) (STAF54) (Transcriptional adapter 3-like) (ADA3-like protein)	FALSE	FALSE
1847.54	1.44023	0.108982	7.46751e-41	4.83224e-39	2.71364	2.71364	10475	TRIM38	E3 ubiquitin-protein ligase TRIM38 (EC 2.3.2.27) (RING finger protein 15) (RING-type E3 ubiquitin transferase TRIM38) (Tripartite motif-containing protein 38) (Zinc finger protein RoRet)	FALSE	FALSE
1371.3	-0.137039	0.0825637	0.0912329	0.160801	-1.09965	1.09965	10476	ATP5PD	ATP synthase subunit d, mitochondrial (ATPase subunit d) (ATP synthase peripheral stalk subunit d)	FALSE	FALSE
924.32	-0.0663719	0.0827013	0.414562	0.540972	-1.04708	1.04708	10477	UBE2E3	Ubiquitin-conjugating enzyme E2 E3 (EC 2.3.2.23) (E2 ubiquitin-conjugating enzyme E3) (UbcH9) (Ubiquitin carrier protein E3) (Ubiquitin-conjugating enzyme E2-23 kDa) (Ubiquitin-protein ligase E3)	FALSE	FALSE
383.1	0.0111997	0.114063	0.920222	0.950436	1.00779	1.00779	10478	SLC25A17	Peroxisomal membrane protein PMP34 (34 kDa peroxisomal membrane protein) (Solute carrier family 25 member 17)	FALSE	FALSE
466.193	0.128356	0.103608	0.204181	0.311978	1.09305	1.09305	10479	SLC9A6	Sodium/hydrogen exchanger 6 (Na(+)/H(+) exchanger 6) (NHE-6) (Solute carrier family 9 member 6)	FALSE	FALSE
5767.12	2.59007	0.090743	2.16653e-180	8.58705e-177	6.0213	6.0213	1048	CEACAM5	Carcinoembryonic antigen-related cell adhesion molecule 5 (Carcinoembryonic antigen) (CEA) (Meconium antigen 100) (CD antigen CD66e)	FALSE	FALSE
1978.15	0.706167	0.0743024	6.76383e-22	1.36256e-20	1.63146	1.63146	10480	EIF3M	Eukaryotic translation initiation factor 3 subunit M (eIF3m) (Fetal lung protein B5) (hFL-B5) (PCI domain-containing protein 1)	FALSE	FALSE
0.266823	-0.0324683	0.473305	0.756727	NA	-1.02276	1.02276	10481	HOXB13	Homeobox protein Hox-B13	FALSE	TRUE
1908.52	0.62491	0.0945147	1.50983e-11	1.26049e-10	1.54212	1.54212	10482	NXF1	Nuclear RNA export factor 1 (Tip-associated protein) (Tip-associating protein) (mRNA export factor TAP)	FALSE	FALSE
2251.46	0.248956	0.0768779	0.00102867	0.0030661	1.18835	1.18835	10483	SEC23B	Protein transport protein Sec23B (hSec23B) (SEC23-related protein B)	FALSE	FALSE
593.428	0.321221	0.098531	0.000840042	0.00253548	1.24939	1.24939	10484	SEC23A	Protein transport protein Sec23A (hSec23A) (SEC23-related protein A)	FALSE	FALSE
0.204246	0.0315701	0.473202	0.699588	NA	1.02212	1.02212	10485	C1orf61	Protein CROC-4 (Contingent replication of cDNA 4)	FALSE	TRUE
250.08	-1.09185	0.155605	3.68199e-13	3.59891e-12	-2.13148	2.13148	10486	CAP2	Adenylyl cyclase-associated protein 2 (CAP 2)	FALSE	FALSE
6035.98	0.416508	0.0544008	1.22967e-14	1.37853e-13	1.33469	1.33469	10487	CAP1	Adenylyl cyclase-associated protein 1 (CAP 1)	FALSE	FALSE
643.086	0.0334517	0.105377	0.745909	0.825461	1.02346	1.02346	10488	CREB3	Cyclic AMP-responsive element-binding protein 3 (CREB-3) (cAMP-responsive element-binding protein 3) (Leucine zipper protein) (Luman) (Transcription factor LZIP-alpha) [Cleaved into: Processed cyclic AMP-responsive element-binding protein 3 (N-terminal Luman) (Transcriptionally active form)]	FALSE	FALSE
1251.06	0.133871	0.0872903	0.118838	0.200988	1.09723	1.09723	10489	LRRC41	Leucine-rich repeat-containing protein 41 (Protein Muf1)	FALSE	FALSE
1423.72	-0.0516578	0.0707815	0.460009	0.583263	-1.03646	1.03646	10490	VTI1B	Vesicle transport through interaction with t-SNAREs homolog 1B (Vesicle transport v-SNARE protein Vti1-like 1) (Vti1-rp1)	FALSE	FALSE
0.715948	0.0452673	0.471663	0.508732	NA	1.03187	1.03187	104909134	LINC02210-CRHR1	cDNA FLJ60308, highly similar to Corticotropin-releasing factor receptor 1	FALSE	TRUE
1505.22	0.0239728	0.0919397	0.791125	0.859664	1.01676	1.01676	10491	CRTAP	Cartilage-associated protein	FALSE	FALSE
4260	0.427226	0.0595287	4.49518e-13	4.36415e-12	1.34465	1.34465	10492	SYNCRIP	Heterogeneous nuclear ribonucleoprotein Q (hnRNP Q) (Glycine- and tyrosine-rich RNA-binding protein) (GRY-RBP) (NS1-associated protein 1) (Synaptotagmin-binding, cytoplasmic RNA-interacting protein)	FALSE	FALSE
896.257	-0.46927	0.0991471	1.23924e-06	5.9699e-06	-1.38441	1.38441	10493	VAT1	Synaptic vesicle membrane protein VAT-1 homolog (EC 1.-.-.-)	FALSE	FALSE
902.633	-0.0348271	0.0853882	0.67766	0.77236	-1.02443	1.02443	10494	STK25	Serine/threonine-protein kinase 25 (EC 2.7.11.1) (Ste20-like kinase) (Sterile 20/oxidant stress-response kinase 1) (SOK-1) (Ste20/oxidant stress response kinase 1)	FALSE	FALSE
383.39	-0.185987	0.119561	0.107177	0.184473	-1.13759	1.13759	10495	ENOX2	Ecto-NOX disulfide-thiol exchanger 2 (APK1 antigen) (Cytosolic ovarian carcinoma antigen 1) (Tumor-associated hydroquinone oxidase) (tNOX) [Includes: Hydroquinone [NADH] oxidase (EC 1.-.-.-)
1841.92	-0.324072	0.079568	3.49666e-05	0.000134979	-1.25186	1.25186	10497	UNC13B	Protein unc-13 homolog B (Munc13-2) (munc13)	FALSE	FALSE
1275.41	-0.140067	0.0747006	0.0573323	0.108947	-1.10196	1.10196	10498	CARM1	Histone-arginine methyltransferase CARM1 (EC 2.1.1.319) (Coactivator-associated arginine methyltransferase 1) (Protein arginine N-methyltransferase 4)	FALSE	FALSE
1281.42	0.141047	0.0901184	0.110865	0.189812	1.1027	1.1027	10499	NCOA2	Nuclear receptor coactivator 2 (NCoA-2) (Class E basic helix-loop-helix protein 75) (bHLHe75) (Transcriptional intermediary factor 2) (hTIF2)	FALSE	FALSE
186.739	-0.616318	0.180852	0.000246155	0.000822974	-1.53296	1.53296	105	ADARB2	Double-stranded RNA-specific editase B2 (EC 3.5.-.-) (RNA-dependent adenosine deaminase 3) (RNA-editing deaminase 2) (RNA-editing enzyme 2) (dsRNA adenosine deaminase B2)	FALSE	FALSE
146.417	0.183608	0.186551	0.284319	0.40546	1.13572	1.13572	1050	CEBPA	CCAAT/enhancer-binding protein alpha (C/EBP alpha)	FALSE	FALSE
44.1863	-0.726203	0.342441	0.00821775	0.0200468	-1.65428	1.65428	10500	SEMA6C	Semaphorin-6C (Semaphorin-Y) (Sema Y)	FALSE	FALSE
1.11663	0.10979	0.483585	0.225281	0.337262	1.07907	1.07907	10501	SEMA6B	Semaphorin-6B (Semaphorin-Z) (Sema Z)	FALSE	FALSE
121.007	0.203241	0.188072	0.238253	0.352784	1.15128	1.15128	10505	SEMA4F	Semaphorin-4F (Semaphorin-M) (Sema M) (Semaphorin-W) (Sema W)	FALSE	FALSE
405.663	0.012732	0.123399	0.915011	0.946534	1.00886	1.00886	10507	SEMA4D	Semaphorin-4D (A8) (BB18) (GR3) (CD antigen CD100)	FALSE	FALSE
2667.86	0.443812	0.0860308	1.48863e-07	8.07691e-07	1.36019	1.36019	10509	SEMA4B	Semaphorin-4B (Semaphorin-C)	FALSE	FALSE
3250.28	0.432465	0.0824508	9.59342e-08	5.33477e-07	1.34954	1.34954	1051	CEBPB	CCAAT/enhancer-binding protein beta (C/EBP beta) (Liver activator protein) (LAP) (Liver-enriched inhibitory protein) (LIP) (Nuclear factor NF-IL6) (Transcription factor 5) (TCF-5)	FALSE	FALSE
2527.5	-0.0801296	0.073228	0.267611	0.386826	-1.05711	1.05711	10512	SEMA3C	Semaphorin-3C (Semaphorin-E) (Sema E)	FALSE	FALSE
1188.21	0.0632096	0.0753691	0.395781	0.523241	1.04479	1.04479	10513	APPBP2	Amyloid protein-binding protein 2 (Amyloid beta precursor protein-binding protein 2) (APP-BP2) (Protein interacting with APP tail 1)	FALSE	FALSE
723.287	0.179258	0.0912105	0.0453986	0.0893101	1.1323	1.1323	10514	MYBBP1A	Myb-binding protein 1A	FALSE	FALSE
603.077	-0.754075	0.104596	1.66058e-13	1.66837e-12	-1.68655	1.68655	10516	FBLN5	Fibulin-5 (FIBL-5) (Developmental arteries and neural crest EGF-like protein) (Dance) (Urine p50 protein) (UP50)	FALSE	FALSE
136.72	-0.152224	0.229622	0.447141	0.570954	-1.11128	1.11128	10517	FBXW10	F-box/WD repeat-containing protein 10 (F-box and WD-40 domain-containing protein 10) (Ubiquitin ligase-specificity factor)	FALSE	FALSE
196.855	0.197318	0.15176	0.169191	0.267967	1.14657	1.14657	10518	CIB2	Calcium and integrin-binding family member 2 (Kinase-interacting protein 2) (KIP 2)	FALSE	FALSE
1909.21	-1.01901	0.0927316	7.95066e-29	2.58299e-27	-2.02653	2.02653	10519	CIB1	Calcium and integrin-binding protein 1 (CIB) (Calcium- and integrin-binding protein) (CIBP) (Calmyrin) (DNA-PKcs-interacting protein) (Kinase-interacting protein) (KIP) (SNK-interacting protein 2-28) (SIP2-28)	FALSE	FALSE
1403.77	0.494477	0.0695672	6.37436e-13	6.07691e-12	1.40881	1.40881	1052	CEBPD	CCAAT/enhancer-binding protein delta (C/EBP delta) (Nuclear factor NF-IL6-beta) (NF-IL6-beta)	FALSE	FALSE
291.816	0.206341	0.243352	0.32423	0.448782	1.15376	1.15376	10520	ZNF211	Zinc finger protein 211 (Zinc finger protein C2H2-25)	FALSE	FALSE
8223.83	-0.370916	0.0709209	1.17431e-07	6.46217e-07	-1.29317	1.29317	10521	DDX17	Probable ATP-dependent RNA helicase DDX17 (EC 3.6.4.13) (DEAD box protein 17) (DEAD box protein p72) (DEAD box protein p82) (RNA-dependent helicase p72)	FALSE	FALSE
446.42	-0.0846361	0.108744	0.423069	0.548592	-1.06042	1.06042	10522	DEAF1	Deformed epidermal autoregulatory factor 1 homolog (Nuclear DEAF-1-related transcriptional regulator) (NUDR) (Suppressin) (Zinc finger MYND domain-containing protein 5)	FALSE	FALSE
1258.63	0.107413	0.0741119	0.142343	0.232458	1.07729	1.07729	10523	CHERP	Calcium homeostasis endoplasmic reticulum protein (ERPROT 213-21) (SR-related CTD-associated factor 6)	FALSE	FALSE
963.211	0.0816594	0.0989536	0.399235	0.526535	1.05823	1.05823	10524	KAT5	Histone acetyltransferase KAT5 (EC 2.3.1.48) (60 kDa Tat-interactive protein) (Tip60) (Histone acetyltransferase HTATIP) (HIV-1 Tat interactive protein) (Lysine acetyltransferase 5) (cPLA(2)-interacting protein)	FALSE	FALSE
3133.93	0.434308	0.0727151	1.43935e-09	9.77276e-09	1.35126	1.35126	10525	HYOU1	Hypoxia up-regulated protein 1 (150 kDa oxygen-regulated protein) (ORP-150) (170 kDa glucose-regulated protein) (GRP-170)	FALSE	FALSE
1311.69	-0.112805	0.0755346	0.129977	0.215669	-1.08133	1.08133	10526	IPO8	Importin-8 (Imp8) (Ran-binding protein 8) (RanBP8)	FALSE	FALSE
3352.43	0.336977	0.0663279	2.70196e-07	1.41003e-06	1.26311	1.26311	10527	IPO7	Importin-7 (Imp7) (Ran-binding protein 7) (RanBP7)	FALSE	FALSE
1188.24	0.559992	0.0742966	2.22873e-14	2.44814e-13	1.47426	1.47426	10528	NOP56	Nucleolar protein 56 (Nucleolar protein 5A)	FALSE	FALSE
2860.06	-0.449053	0.0656984	4.87397e-12	4.31687e-11	-1.36514	1.36514	10529	NEBL	Nebulette (Actin-binding Z-disk protein)	FALSE	FALSE
0	NA	NA	NA	NA	NA	NA	1053	CEBPE	CCAAT/enhancer-binding protein epsilon (C/EBP epsilon)	FALSE	FALSE
1516.72	0.0340184	0.0692798	0.620203	0.724376	1.02386	1.02386	10531	PITRM1	Presequence protease, mitochondrial (hPreP) (EC 3.4.24.-) (Pitrilysin metalloproteinase 1) (Metalloprotease 1) (hMP1)	FALSE	FALSE
481.669	-0.0968738	0.129295	0.435005	0.559786	-1.06945	1.06945	10533	ATG7	Ubiquitin-like modifier-activating enzyme ATG7 (ATG12-activating enzyme E1 ATG7) (Autophagy-related protein 7) (APG7-like) (hAGP7) (Ubiquitin-activating enzyme E1-like protein)	FALSE	FALSE
135.882	-0.350661	0.194392	0.0473421	0.0925134	-1.27514	1.27514	10534	ZNRD2	Protein ZNRD2 (Autoantigen p27) (Sjoegren syndrome/scleroderma autoantigen 1) (Zinc ribbon domain-containing protein 2)	FALSE	FALSE
137.623	0.0697554	0.166411	0.655239	0.752874	1.04954	1.04954	10535	RNASEH2A	Ribonuclease H2 subunit A (RNase H2 subunit A) (EC 3.1.26.4) (Aicardi-Goutieres syndrome 4 protein) (AGS4) (RNase H(35)) (Ribonuclease HI large subunit) (RNase HI large subunit) (Ribonuclease HI subunit A)	FALSE	FALSE
54.8279	-0.53336	0.292001	0.0267682	0.0566531	-1.4473	1.4473	10536	P3H3	Prolyl 3-hydroxylase 3 (EC 1.14.11.7) (Leprecan-like protein 2) (Protein B)	FALSE	FALSE
574.289	0.0430563	0.137966	0.74606	0.825461	1.03029	1.03029	10537	UBD	Ubiquitin D (Diubiquitin) (Ubiquitin-like protein FAT10)	FALSE	FALSE
6.92459	0.26375	0.487709	0.240057	0.354866	1.2006	1.2006	105370980	LOC105370980	NA	FALSE	FALSE
0.20062	0.0313334	0.473169	0.70578	NA	1.02196	1.02196	105371045	PERCC1	NA	FALSE	TRUE
0.922378	-0.018946	0.462721	0.848109	NA	-1.01322	1.01322	105371242	PPIAL4H	NA	FALSE	TRUE
0	NA	NA	NA	NA	NA	NA	105371346	CPHXL	NA	FALSE	FALSE
0	NA	NA	NA	NA	NA	NA	105372280	GNG14	Putative guanine nucleotide-binding protein G(I)/G(S)/G(O) subunit gamma-14	FALSE	FALSE
0	NA	NA	NA	NA	NA	NA	105372977	LOC105372977	NA	FALSE	FALSE
1.47774	-0.0245729	0.459261	0.826796	0.885845	-1.01718	1.01718	105372978	LINC01638	NA	FALSE	FALSE
0	NA	NA	NA	NA	NA	NA	105373251	FAM236D	NA	FALSE	FALSE
0	NA	NA	NA	NA	NA	NA	105373377	PNMA6F	NA	FALSE	FALSE
99.9978	0.0927	0.222549	0.637806	0.739273	1.06636	1.06636	105375355	UPK3B	Uroplakin-3b (UP3b) (Uroplakin IIIb) (UPIIIb) (p35)	FALSE	FALSE
0	NA	NA	NA	NA	NA	NA	105376230	TEX53	NA	FALSE	FALSE
0	NA	NA	NA	NA	NA	NA	105376731	LOC105376731	NA	FALSE	FALSE
0.218768	0.031906	0.473249	0.70578	NA	1.02236	1.02236	105378220	MARCOL	NA	FALSE	TRUE
0	NA	NA	NA	NA	NA	NA	105378696	TMEM275	NA	FALSE	FALSE
0.610337	-0.033792	0.466825	0.711818	NA	-1.0237	1.0237	105378803	LRRC53	NA	FALSE	TRUE
0.419391	0.0492632	0.475157	0.483826	NA	1.03474	1.03474	105378952	KLF18	NA	FALSE	TRUE
0	NA	NA	NA	NA	NA	NA	105378979	LOC105378979	NA	FALSE	FALSE
105.34	1.42439	0.215819	4.45281e-12	3.95711e-11	2.68402	2.68402	10538	BATF	Basic leucine zipper transcriptional factor ATF-like (B-cell-activating transcription factor) (B-ATF) (SF-HT-activated gene 2 protein) (SFA-2)	FALSE	FALSE
922.436	0.482025	0.0855599	9.75213e-09	6.07506e-08	1.3967	1.3967	10539	GLRX3	Glutaredoxin-3 (PKC-interacting cousin of thioredoxin) (PICOT) (PKC-theta-interacting protein) (PKCq-interacting protein) (Thioredoxin-like protein 2)	FALSE	FALSE
857.897	0.14553	0.0811531	0.0686915	0.126451	1.10614	1.10614	1054	CEBPG	CCAAT/enhancer-binding protein gamma (C/EBP gamma)	FALSE	FALSE
1359.33	0.00785155	0.06961	0.911067	0.944056	1.00546	1.00546	10540	DCTN2	Dynactin subunit 2 (50 kDa dynein-associated polypeptide) (Dynactin complex 50 kDa subunit) (DCTN-50) (p50 dynamitin)	FALSE	FALSE
1786.14	0.343068	0.0755275	4.09676e-06	1.81577e-05	1.26845	1.26845	10541	ANP32B	Acidic leucine-rich nuclear phosphoprotein 32 family member B (Acidic protein rich in leucines) (Putative HLA-DR-associated protein I-2) (PHAPI2) (Silver-stainable protein SSP29)	FALSE	FALSE
826.374	-0.141174	0.0924595	0.119026	0.201177	-1.1028	1.1028	10542	LAMTOR5	Ragulator complex protein LAMTOR5 (Hepatitis B virus X-interacting protein) (HBV X-interacting protein) (HBX-interacting protein) (Late endosomal/lysosomal adaptor and MAPK and MTOR activator 5)	FALSE	FALSE
46.3889	2.34189	0.431767	3.97553e-09	2.58206e-08	5.06966	5.06966	10544	PROCR	Endothelial protein C receptor (Activated protein C receptor) (APC receptor) (Endothelial cell protein C receptor) (CD antigen CD201)	FALSE	FALSE
2309.27	-0.333856	0.0836127	4.8483e-05	0.000182751	-1.26038	1.26038	10548	TM9SF1	Transmembrane 9 superfamily member 1 (MP70 protein family member) (hMP70)	FALSE	FALSE
523.126	0.419559	0.107172	5.62821e-05	0.000209755	1.33752	1.33752	10549	PRDX4	Peroxiredoxin-4 (EC 1.11.1.15) (Antioxidant enzyme AOE372) (AOE37-2) (Peroxiredoxin IV) (Prx-IV) (Thioredoxin peroxidase AO372) (Thioredoxin-dependent peroxide reductase A0372)	FALSE	FALSE
2121.06	-0.228636	0.0643664	0.000332352	0.00108418	-1.17173	1.17173	10550	ARL6IP5	PRA1 family protein 3 (ADP-ribosylation factor-like protein 6-interacting protein 5) (ARL-6-interacting protein 5) (Aip-5) (Cytoskeleton-related vitamin A-responsive protein) (Dermal papilla-derived protein 11) (GTRAP3-18) (Glutamate transporter EAAC1-interacting protein) (JM5) (Prenylated Rab acceptor protein 2) (Protein JWa) (Putative MAPK-activating protein PM27)	FALSE	FALSE
10263.2	0.601004	0.0924237	3.63265e-11	2.92049e-10	1.51677	1.51677	10551	AGR2	Anterior gradient protein 2 homolog (AG-2) (hAG-2) (HPC8) (Secreted cement gland protein XAG-2 homolog)	FALSE	FALSE
2264.6	-0.0570715	0.0758849	0.445749	0.569856	-1.04035	1.04035	10552	ARPC1A	Actin-related protein 2/3 complex subunit 1A (SOP2-like protein)	FALSE	FALSE
934.327	-0.0281562	0.0886135	0.745119	0.824824	-1.01971	1.01971	10553	HTATIP2	Oxidoreductase HTATIP2 (EC 1.1.1.-) (30 kDa HIV-1 TAT-interacting protein) (HIV-1 TAT-interactive protein 2)	FALSE	FALSE
977.495	-0.41062	0.0808567	2.41594e-07	1.26871e-06	-1.32926	1.32926	10554	AGPAT1	1-acyl-sn-glycerol-3-phosphate acyltransferase alpha (EC 2.3.1.51) (1-acylglycerol-3-phosphate O-acyltransferase 1) (1-AGP acyltransferase 1) (1-AGPAT 1) (Lysophosphatidic acid acyltransferase alpha) (LPAAT-alpha) (Protein G15)	FALSE	FALSE
652.678	-0.448612	0.118987	9.36262e-05	0.000337046	-1.36473	1.36473	10555	AGPAT2	1-acyl-sn-glycerol-3-phosphate acyltransferase beta (EC 2.3.1.51) (1-acylglycerol-3-phosphate O-acyltransferase 2) (1-AGP acyltransferase 2) (1-AGPAT 2) (Lysophosphatidic acid acyltransferase beta) (LPAAT-beta)	FALSE	FALSE
302.814	0.0850067	0.137603	0.519029	0.637092	1.06069	1.06069	10556	RPP30	Ribonuclease P protein subunit p30 (RNaseP protein p30) (EC 3.1.26.5) (RNase P subunit 2)	FALSE	FALSE
544.337	-0.16398	0.101207	0.0975461	0.1703	-1.12037	1.12037	10557	RPP38	Ribonuclease P protein subunit p38 (RNaseP protein p38) (EC 3.1.26.5)	FALSE	FALSE
1486.05	0.101085	0.0778299	0.188125	0.291919	1.07258	1.07258	10558	SPTLC1	Serine palmitoyltransferase 1 (EC 2.3.1.50) (Long chain base biosynthesis protein 1) (LCB 1) (Serine-palmitoyl-CoA transferase 1) (SPT 1) (SPT1)	FALSE	FALSE
307.016	-0.201587	0.138473	0.126707	0.211343	-1.14996	1.14996	10559	SLC35A1	CMP-sialic acid transporter (CMP-SA-Tr) (CMP-Sia-Tr) (Solute carrier family 35 member A1)	FALSE	FALSE
239.519	-1.27206	0.229175	3.42816e-09	2.24032e-08	-2.41506	2.41506	1056	CEL	NA	FALSE	FALSE
690.68	1.68091	0.137632	2.27738e-35	1.12129e-33	3.20629	3.20629	10560	SLC19A2	Thiamine transporter 1 (ThTr-1) (ThTr1) (Solute carrier family 19 member 2) (Thiamine carrier 1) (TC1)	FALSE	FALSE
3230.36	2.08805	0.129017	1.04777e-59	1.36159e-57	4.25172	4.25172	10561	IFI44	Interferon-induced protein 44 (p44) (Microtubule-associated protein 44)	FALSE	FALSE
47.908	-0.208649	0.311004	0.381481	0.508437	-1.15561	1.15561	10562	OLFM4	Olfactomedin-4 (OLM4) (Antiapoptotic protein GW112) (G-CSF-stimulated clone 1 protein) (hGC-1) (hOLfD)	FALSE	FALSE
20.122	0.233814	0.481276	0.270456	0.389837	1.17594	1.17594	10563	CXCL13	C-X-C motif chemokine 13 (Angie) (B cell-attracting chemokine 1) (BCA-1) (B lymphocyte chemoattractant) (CXC chemokine BLC) (Small-inducible cytokine B13)	FALSE	FALSE
1934.08	0.133848	0.0765562	0.0770752	0.139317	1.09722	1.09722	10564	ARFGEF2	Brefeldin A-inhibited guanine nucleotide-exchange protein 2 (Brefeldin A-inhibited GEP 2) (ADP-ribosylation factor guanine nucleotide-exchange factor 2)	FALSE	FALSE
3013.09	-0.173967	0.0610265	0.00401459	0.0105744	-1.12816	1.12816	10565	ARFGEF1	Brefeldin A-inhibited guanine nucleotide-exchange protein 1 (Brefeldin A-inhibited GEP 1) (ADP-ribosylation factor guanine nucleotide-exchange factor 1) (p200 ARF guanine nucleotide exchange factor) (p200 ARF-GEP1)	FALSE	FALSE
141.011	-0.341108	0.206027	0.0653344	0.121403	-1.26673	1.26673	10566	AKAP3	A-kinase anchor protein 3 (AKAP-3) (A-kinase anchor protein 110 kDa) (AKAP 110) (Cancer/testis antigen 82) (CT82) (Fibrous sheath protein of 95 kDa) (FSP95) (Fibrousheathin I) (Fibrousheathin-1) (Protein kinase A-anchoring protein 3) (PRKA3) (Sperm oocyte-binding protein)	FALSE	FALSE
368.348	-0.0766468	0.115183	0.491923	0.612307	-1.05456	1.05456	10567	RABAC1	Prenylated Rab acceptor protein 1 (PRA1 family protein 1)	FALSE	FALSE
15615.8	0.152079	0.116528	0.176627	0.277334	1.11117	1.11117	10568	SLC34A2	Sodium-dependent phosphate transport protein 2B (Sodium-phosphate transport protein 2B) (Na(+)-dependent phosphate cotransporter 2B) (NaPi3b) (Sodium/phosphate cotransporter 2B) (Na(+)/Pi cotransporter 2B) (NaPi-2b) (Solute carrier family 34 member 2)	FALSE	FALSE
1442.08	0.0507663	0.0693566	0.4597	0.583	1.03581	1.03581	10569	SLU7	Pre-mRNA-splicing factor SLU7 (hSlu7)	FALSE	FALSE
19.8473	0.0147782	0.323887	0.951517	0.96856	1.0103	1.0103	10570	DPYSL4	Dihydropyrimidinase-related protein 4 (DRP-4) (Collapsin response mediator protein 3) (CRMP-3) (UNC33-like phosphoprotein 4) (ULIP-4)	FALSE	FALSE
245.661	-0.482553	0.137294	0.000231671	0.000777831	-1.39721	1.39721	10572	SIVA1	Apoptosis regulatory protein Siva (CD27-binding protein) (CD27BP)	FALSE	FALSE
485.484	-0.227926	0.12304	0.0544783	0.104299	-1.17115	1.17115	10573	MRPL28	39S ribosomal protein L28, mitochondrial (L28mt) (MRP-L28) (Melanoma antigen p15) (Melanoma-associated antigen recognized by T-lymphocytes) (Mitochondrial large ribosomal subunit protein bL28m)	FALSE	FALSE
2985.8	0.0922949	0.0627317	0.138239	0.226971	1.06606	1.06606	10574	CCT7	T-complex protein 1 subunit eta (TCP-1-eta) (CCT-eta) (HIV-1 Nef-interacting protein) [Cleaved into: T-complex protein 1 subunit eta, N-terminally processed]	FALSE	FALSE
2717.06	0.223476	0.0617702	0.000261669	0.000870986	1.16754	1.16754	10575	CCT4	T-complex protein 1 subunit delta (TCP-1-delta) (CCT-delta) (Stimulator of TAR RNA-binding)	FALSE	FALSE
2913.39	0.233116	0.0687159	0.000596884	0.00185703	1.17537	1.17537	10576	CCT2	T-complex protein 1 subunit beta (TCP-1-beta) (CCT-beta)	FALSE	FALSE
1803.52	0.0557895	0.0836526	0.498563	0.618145	1.03943	1.03943	10577	NPC2	NPC intracellular cholesterol transporter 2 (Epididymal secretory protein E1) (Human epididymis-specific protein 1) (He1) (Niemann-Pick disease type C2 protein)	FALSE	FALSE
0	NA	NA	NA	NA	NA	NA	10578	GNLY	Granulysin (Lymphokine LAG-2) (Protein NKG5) (T-cell activation protein 519)	FALSE	FALSE
4887.42	-0.0241888	0.0638384	0.702019	0.792157	-1.01691	1.01691	10579	TACC2	Transforming acidic coiled-coil-containing protein 2 (Anti-Zuai-1) (AZU-1)	FALSE	FALSE
16.8371	0.1764	0.36342	0.47131	0.594017	1.13006	1.13006	1058	CENPA	Histone H3-like centromeric protein A (Centromere autoantigen A) (Centromere protein A) (CENP-A)	FALSE	FALSE
39.7822	-0.0610535	0.264624	0.780273	0.851666	-1.04323	1.04323	10580	SORBS1	Sorbin and SH3 domain-containing protein 1 (Ponsin) (SH3 domain protein 5) (SH3P12) (c-Cbl-associated protein) (CAP)	FALSE	FALSE
1643.07	2.03212	0.152472	1.22974e-41	8.36748e-40	4.09007	4.09007	10581	IFITM2	Interferon-induced transmembrane protein 2 (Dispanin subfamily A member 2c) (DSPA2c) (Interferon-inducible protein 1-8D)	FALSE	FALSE
11.8375	0.314535	0.464565	0.217446	0.32801	1.24361	1.24361	10584	COLEC10	Collectin-10 (Collectin liver protein 1) (CL-L1) (Collectin-34) (CL-34)	FALSE	FALSE
422.363	-0.636577	0.131533	4.86457e-07	2.4632e-06	-1.55464	1.55464	10585	POMT1	Protein O-mannosyl-transferase 1 (EC 2.4.1.109) (Dolichyl-phosphate-mannose--protein mannosyltransferase 1)	FALSE	FALSE
33.2981	3.1888	0.680771	1.67693e-07	9.02752e-07	9.11851	9.11851	10586	MAB21L2	Protein mab-21-like 2	FALSE	FALSE
374.487	-0.402432	0.118763	0.000447654	0.00142366	-1.32173	1.32173	10587	TXNRD2	Thioredoxin reductase 2, mitochondrial (EC 1.8.1.9) (Selenoprotein Z) (SelZ) (TR-beta) (Thioredoxin reductase TR3)	FALSE	FALSE
178.296	0.110263	0.159909	0.464749	0.587899	1.07942	1.07942	10588	MTHFS	5-formyltetrahydrofolate cyclo-ligase (EC 6.3.3.2) (5,10-methenyl-tetrahydrofolate synthetase) (MTHFS) (Methenyl-THF synthetase)	FALSE	FALSE
801.329	0.888495	0.119783	2.62154e-14	2.85453e-13	1.85124	1.85124	10589	DRAP1	Dr1-associated corepressor (Dr1-associated protein 1) (Negative cofactor 2-alpha) (NC2-alpha)	FALSE	FALSE
1457.76	0.291209	0.0772815	0.000131222	0.000460264	1.22367	1.22367	1059	CENPB	Major centromere autoantigen B (Centromere protein B) (CENP-B)	FALSE	FALSE
0	NA	NA	NA	NA	NA	NA	10590	SCGN	Secretagogin	FALSE	FALSE
369.301	-0.90293	0.149913	3.68867e-10	2.66789e-09	-1.86986	1.86986	10591	DNPH1	2'-deoxynucleoside 5'-phosphate N-hydrolase 1 (EC 3.2.2.-) (c-Myc-responsive protein RCL)	FALSE	FALSE
429.464	-0.26981	0.108524	0.0104277	0.0247265	-1.20565	1.20565	10592	SMC2	Structural maintenance of chromosomes protein 2 (SMC protein 2) (SMC-2) (Chromosome-associated protein E) (hCAP-E) (XCAP-E homolog)	FALSE	FALSE
6041.38	-0.424001	0.075786	1.30697e-08	8.02819e-08	-1.34164	1.34164	10594	PRPF8	Pre-mRNA-processing-splicing factor 8 (220 kDa U5 snRNP-specific protein) (PRP8 homolog) (Splicing factor Prp8) (p220)	FALSE	FALSE
2634.38	-0.409762	0.0825632	4.42427e-07	2.25321e-06	-1.32847	1.32847	10595	ERN2	Serine/threonine-protein kinase/endoribonuclease IRE2 (Endoplasmic reticulum-to-nucleus signaling 2) (Inositol-requiring protein 2) (hIRE2p) (Ire1-beta) (IRE1b) [Includes: Serine/threonine-protein kinase (EC 2.7.11.1)
103.263	0.193935	0.192177	0.269014	0.388217	1.14388	1.14388	10597	TRAPPC2B	NA	FALSE	FALSE
2525.02	-0.358004	0.0870541	2.70956e-05	0.000106462	-1.28165	1.28165	10598	AHSA1	Activator of 90 kDa heat shock protein ATPase homolog 1 (AHA1) (p38)	FALSE	FALSE
2.27615	0.0970034	0.4566	0.533851	0.650351	1.06955	1.06955	10599	SLCO1B1	Solute carrier organic anion transporter family member 1B1 (Liver-specific organic anion transporter 1) (LST-1) (OATP-C) (Sodium-independent organic anion-transporting polypeptide 2) (OATP-2) (Solute carrier family 21 member 6)	FALSE	FALSE
463.947	-0.494319	0.126838	5.06505e-05	0.000190152	-1.40866	1.40866	1060	CENPC	Centromere protein C (CENP-C) (Centromere autoantigen C) (Centromere protein C 1) (CENP-C 1) (Interphase centromere complex protein 7)	FALSE	FALSE
1351.86	-0.0433687	0.0729481	0.546734	0.661977	-1.03052	1.03052	10600	USP16	Ubiquitin carboxyl-terminal hydrolase 16 (EC 3.4.19.12) (Deubiquitinating enzyme 16) (Ubiquitin thioesterase 16) (Ubiquitin-processing protease UBP-M) (Ubiquitin-specific-processing protease 16)	FALSE	FALSE
2452.12	-0.0590179	0.10941	0.57812	0.68924	-1.04176	1.04176	10602	CDC42EP3	Cdc42 effector protein 3 (Binder of Rho GTPases 2) (MSE55-related Cdc42-binding protein)	FALSE	FALSE
22.3137	0.3376	0.363675	0.193065	0.298009	1.26365	1.26365	10603	SH2B2	SH2B adapter protein 2 (Adapter protein with pleckstrin homology and Src homology 2 domains) (SH2 and PH domain-containing adapter protein APS)	FALSE	FALSE
1755.12	0.303899	0.0766733	5.79278e-05	0.000215533	1.23448	1.23448	10605	PAIP1	Polyadenylate-binding protein-interacting protein 1 (PABP-interacting protein 1) (PAIP-1) (Poly(A)-binding protein-interacting protein 1)	FALSE	FALSE
1187.94	0.718368	0.0978364	6.77755e-14	7.08314e-13	1.64532	1.64532	10606	PAICS	Multifunctional protein ADE2 [Includes: Phosphoribosylaminoimidazole-succinocarboxamide synthase (EC 6.3.2.6) (SAICAR synthetase)
431.137	-0.0186389	0.108624	0.859276	0.909046	-1.013	1.013	10607	TBL3	Transducin beta-like protein 3 (WD repeat-containing protein SAZD)	FALSE	FALSE
1069.76	-0.798192	0.107597	3.20275e-14	3.46361e-13	-1.73892	1.73892	10608	MXD4	Max dimerization protein 4 (Max dimerizer 4) (Class C basic helix-loop-helix protein 12) (bHLHc12) (Max-associated protein 4) (Max-interacting transcriptional repressor MAD4)	FALSE	FALSE
119.723	-0.0422363	0.175096	0.794195	0.861995	-1.02971	1.02971	10609	P3H4	Endoplasmic reticulum protein SC65 (Leprecan-like protein 4) (Nucleolar autoantigen No55) (Prolyl 3-hydroxylase family member 4) (Synaptonemal complex protein SC65)	FALSE	FALSE
1302.7	-0.764609	0.0985972	2.53128e-15	3.01509e-14	-1.69891	1.69891	10610	ST6GALNAC2	Alpha-N-acetylgalactosaminide alpha-2,6-sialyltransferase 2 (EC 2.4.99.3) (GalNAc alpha-2,6-sialyltransferase II) (ST6GalNAc II) (ST6GalNAcII) (SThM) (Sialyltransferase 7B) (SIAT7-B)	FALSE	FALSE
3199.2	0.486973	0.0798876	5.97475e-10	4.21369e-09	1.4015	1.4015	10611	PDLIM5	PDZ and LIM domain protein 5 (Enigma homolog) (Enigma-like PDZ and LIM domains protein)	FALSE	FALSE
225.637	-0.583061	0.165735	0.000177828	0.000609707	-1.49802	1.49802	10612	TRIM3	Tripartite motif-containing protein 3 (Brain-expressed RING finger protein) (RING finger protein 22) (RING finger protein 97)	FALSE	FALSE
1168.34	0.330033	0.0803855	3.02575e-05	0.000117863	1.25704	1.25704	10613	ERLIN1	Erlin-1 (Endoplasmic reticulum lipid raft-associated protein 1) (Protein KE04) (Stomatin-prohibitin-flotillin-HflC/K domain-containing protein 1) (SPFH domain-containing protein 1)	FALSE	FALSE
1853.47	0.219676	0.082884	0.00705677	0.0175028	1.16447	1.16447	10614	HEXIM1	Protein HEXIM1 (Cardiac lineage protein 1) (Estrogen down-regulated gene 1 protein) (Hexamethylene bis-acetamide-inducible protein 1) (Menage a quatre protein 1)	FALSE	FALSE
232.311	-0.106647	0.142139	0.43014	0.555508	-1.07672	1.07672	10615	SPAG5	Sperm-associated antigen 5 (Astrin) (Deepest) (Mitotic spindle-associated protein p126) (MAP126)	FALSE	FALSE
1263.77	0.632153	0.104241	5.1715e-10	3.67993e-09	1.54988	1.54988	10616	RBCK1	RanBP-type and C3HC4-type zinc finger-containing protein 1 (EC 2.3.2.31) (HBV-associated factor 4) (Heme-oxidized IRP2 ubiquitin ligase 1) (HOIL-1) (Hepatitis B virus X-associated protein 4) (RING finger protein 54) (RING-type E3 ubiquitin transferase HOIL-1) (Ubiquitin-conjugating enzyme 7-interacting protein 3)	FALSE	FALSE
631.511	0.0929672	0.0915182	0.300363	0.423318	1.06656	1.06656	10617	STAMBP	STAM-binding protein (EC 3.4.19.-) (Associated molecule with the SH3 domain of STAM) (Endosome-associated ubiquitin isopeptidase)	FALSE	FALSE
4689.93	-0.162213	0.0604809	0.00715915	0.0177318	-1.119	1.119	10618	TGOLN2	Trans-Golgi network integral membrane protein 2 (Trans-Golgi network glycoprotein 46) (TGN38 homolog) (hTGN46) (Trans-Golgi network glycoprotein 48) (hTGN48) (Trans-Golgi network glycoprotein 51) (hTGN51) (Trans-Golgi network protein 2)	FALSE	FALSE
97.8768	0.328854	0.216491	0.0877057	0.15564	1.25601	1.25601	1062	CENPE	Centromere-associated protein E (Centromere protein E) (CENP-E) (Kinesin-7) (Kinesin-related protein CENPE)	FALSE	FALSE
127.433	0.18581	0.178656	0.261078	0.379423	1.13746	1.13746	10620	ARID3B	AT-rich interactive domain-containing protein 3B (ARID domain-containing protein 3B) (Bright and dead ringer protein) (Bright-like protein)	FALSE	FALSE
260.254	-0.196582	0.126273	0.105412	0.181909	-1.14598	1.14598	10621	POLR3F	DNA-directed RNA polymerase III subunit RPC6 (RNA polymerase III subunit C6) (DNA-directed RNA polymerase III subunit F) (RNA polymerase III 39 kDa subunit) (RPC39)	FALSE	FALSE
51.2756	0.279292	0.271294	0.214061	0.323921	1.2136	1.2136	10622	POLR3G	DNA-directed RNA polymerase III subunit RPC7 (RNA polymerase III subunit C7) (DNA-directed RNA polymerase III subunit G) (RNA polymerase III 32 kDa apha subunit) (RPC32-alpha) (RNA polymerase III 32 kDa subunit) (RPC32)	FALSE	FALSE
663.372	0.489488	0.0936968	9.43397e-08	5.25716e-07	1.40395	1.40395	10623	POLR3C	DNA-directed RNA polymerase III subunit RPC3 (RNA polymerase III subunit C3) (DNA-directed RNA polymerase III subunit C) (RNA polymerase III 62 kDa subunit) (RPC62)	FALSE	FALSE
3082.43	-0.209077	0.0935797	0.0224158	0.0485492	-1.15595	1.15595	10625	IVNS1ABP	Influenza virus NS1A-binding protein (NS1-BP) (NS1-binding protein) (Aryl hydrocarbon receptor-associated protein 3) (Kelch-like protein 39)	FALSE	FALSE
2518.82	0.915115	0.108276	6.22395e-18	9.2652e-17	1.88572	1.88572	10626	TRIM16	Tripartite motif-containing protein 16 (EC 2.3.2.27) (E3 ubiquitin-protein ligase TRIM16) (Estrogen-responsive B box protein)	FALSE	FALSE
5097.78	0.663631	0.0685163	1.3193e-22	2.8151e-21	1.58406	1.58406	10627	MYL12A	Myosin regulatory light chain 12A (Epididymis secretory protein Li 24) (HEL-S-24) (MLC-2B) (Myosin RLC) (Myosin regulatory light chain 2, nonsarcomeric) (Myosin regulatory light chain MRLC3)	FALSE	FALSE
14618	1.02797	0.105224	2.70076e-23	6.04772e-22	2.03915	2.03915	10628	TXNIP	Thioredoxin-interacting protein (Thioredoxin-binding protein 2) (Vitamin D3 up-regulated protein 1)	FALSE	FALSE
225.468	-0.374375	0.144657	0.00635677	0.0159462	-1.29628	1.29628	10629	TAF6L	TAF6-like RNA polymerase II p300/CBP-associated factor-associated factor 65 kDa subunit 6L (TAF6L) (PCAF-associated factor 65-alpha) (PAF65-alpha)	FALSE	FALSE
310.571	-0.451688	0.129581	0.000280223	0.000926132	-1.36764	1.36764	1063	CENPF	Centromere protein F (CENP-F) (AH antigen) (Kinetochore protein CENPF) (Mitosin)	FALSE	FALSE
888.958	1.13048	0.14062	1.38729e-16	1.83131e-15	2.18931	2.18931	10630	PDPN	Podoplanin (Aggrus) (Glycoprotein 36) (Gp36) (PA2.26 antigen) (T1-alpha) (T1A) [Cleaved into: 29kDa cytosolic podoplanin intracellular domain (PICD)]	FALSE	FALSE
9.64938	0.258334	0.536616	0.140008	0.229283	1.1961	1.1961	10631	POSTN	Periostin (PN) (Osteoblast-specific factor 2) (OSF-2)	FALSE	FALSE
1619.94	-0.23765	0.0699915	0.000587827	0.001832	-1.17907	1.17907	10632	ATP5MG	ATP synthase subunit g, mitochondrial (ATPase subunit g) (ATP synthase membrane subunit g)	FALSE	FALSE
1.51414	0.163567	0.495821	0.205224	0.313149	1.12005	1.12005	10633	RASL10A	Ras-like protein family member 10A (Ras-like protein RRP22) (Ras-related protein on chromosome 22)	FALSE	FALSE
377.651	-0.642028	0.113616	5.96415e-09	3.80966e-08	-1.56052	1.56052	10634	GAS2L1	GAS2-like protein 1 (GAS2-related protein on chromosome 22) (Growth arrest-specific protein 2-like 1)	FALSE	FALSE
50.3602	0.946215	0.322265	0.000560706	0.00175403	1.92681	1.92681	10635	RAD51AP1	RAD51-associated protein 1 (RAD51-interacting protein)	FALSE	FALSE
176.15	-0.328931	0.165526	0.0332329	0.0683188	-1.25608	1.25608	10636	RGS14	Regulator of G-protein signaling 14 (RGS14)	FALSE	FALSE
1.7329	-0.0103078	0.457675	0.928246	0.954062	-1.00717	1.00717	10637	LEFTY1	Left-right determination factor 1 (Left-right determination factor B) (Protein lefty-1) (Protein lefty-B)	FALSE	FALSE
1275.38	-0.0369301	0.0743029	0.614099	0.719421	-1.02593	1.02593	10640	EXOC5	Exocyst complex component 5 (Exocyst complex component Sec10) (hSec10)	FALSE	FALSE
216.245	-0.391813	0.154995	0.00727633	0.0179855	-1.31204	1.31204	10641	NPRL2	GATOR complex protein NPRL2 (Gene 21 protein) (G21 protein) (Nitrogen permease regulator 2-like protein) (NPR2-like protein) (Tumor suppressor candidate 4)	FALSE	FALSE
3.91977	-0.029561	0.427151	0.871578	0.917833	-1.0207	1.0207	10642	IGF2BP1	Insulin-like growth factor 2 mRNA-binding protein 1 (IGF2 mRNA-binding protein 1) (IMP-1) (IMP1) (Coding region determinant-binding protein) (CRD-BP) (IGF-II mRNA-binding protein 1) (VICKZ family member 1) (Zipcode-binding protein 1) (ZBP-1)	FALSE	FALSE
97.7926	0.112828	0.252477	0.599171	0.707211	1.08135	1.08135	10643	IGF2BP3	Insulin-like growth factor 2 mRNA-binding protein 3 (IGF2 mRNA-binding protein 3) (IMP-3) (IGF-II mRNA-binding protein 3) (KH domain-containing protein overexpressed in cancer) (hKOC) (VICKZ family member 3)	FALSE	FALSE
1721.24	-0.0813564	0.067558	0.22307	0.334584	-1.05801	1.05801	10644	IGF2BP2	Insulin-like growth factor 2 mRNA-binding protein 2 (IGF2 mRNA-binding protein 2) (IMP-2) (Hepatocellular carcinoma autoantigen p62) (IGF-II mRNA-binding protein 2) (VICKZ family member 2)	FALSE	FALSE
845.816	0.376884	0.0825507	3.42732e-06	1.53667e-05	1.29853	1.29853	10645	CAMKK2	Calcium/calmodulin-dependent protein kinase kinase 2 (CaM-KK 2) (CaM-kinase kinase 2) (CaMKK 2) (EC 2.7.11.17) (Calcium/calmodulin-dependent protein kinase kinase beta) (CaM-KK beta) (CaM-kinase kinase beta) (CaMKK beta)	FALSE	FALSE
0.481152	-0.0107871	0.467705	0.907817	NA	-1.00751	1.00751	10647	SCGB1D2	Secretoglobin family 1D member 2 (Lipophilin-B)	FALSE	TRUE
0	NA	NA	NA	NA	NA	NA	10648	SCGB1D1	Secretoglobin family 1D member 1 (Lipophilin-A)	FALSE	FALSE
3.97957	0.0680675	0.44888	0.666362	0.76234	1.04831	1.04831	10650	PRELID3A	PRELI domain containing protein 3A (Protein slowmo homolog 1)	FALSE	FALSE
746.395	-0.0945859	0.0902651	0.285265	0.406598	-1.06776	1.06776	10651	MTX2	Metaxin-2 (Mitochondrial outer membrane import complex protein 2)	FALSE	FALSE
1197.97	0.488065	0.0787367	3.09853e-10	2.25754e-09	1.40256	1.40256	10652	YKT6	Synaptobrevin homolog YKT6 (EC 2.3.1.-)	FALSE	FALSE
7273.23	0.0228372	0.0751694	0.759119	0.835479	1.01596	1.01596	10653	SPINT2	Kunitz-type protease inhibitor 2 (Hepatocyte growth factor activator inhibitor type 2) (HAI-2) (Placental bikunin)	FALSE	FALSE
270.439	-0.183408	0.132735	0.149642	0.242603	-1.13556	1.13556	10654	PMVK	Phosphomevalonate kinase (PMKase) (hPMK) (EC 2.7.4.2)	FALSE	FALSE
84.95	-0.153273	0.274135	0.492348	0.612643	-1.11209	1.11209	10655	DMRT2	Doublesex- and mab-3-related transcription factor 2 (Doublesex-like 2 protein) (DSXL-2)	FALSE	FALSE
171.663	-0.0550861	0.167145	0.723606	0.808916	-1.03892	1.03892	10656	KHDRBS3	KH domain-containing, RNA-binding, signal transduction-associated protein 3 (RNA-binding protein T-Star) (Sam68-like mammalian protein 2) (SLM-2) (Sam68-like phosphotyrosine protein)	FALSE	FALSE
2853	0.227824	0.0610389	0.000166111	0.000573376	1.17107	1.17107	10657	KHDRBS1	KH domain-containing, RNA-binding, signal transduction-associated protein 1 (GAP-associated tyrosine phosphoprotein p62) (Src-associated in mitosis 68 kDa protein) (Sam68) (p21 Ras GTPase-activating protein-associated p62) (p68)	FALSE	FALSE
2514.67	0.0657986	0.0768363	0.38743	0.514561	1.04666	1.04666	10658	CELF1	CUGBP Elav-like family member 1 (CELF-1) (50 kDa nuclear polyadenylated RNA-binding protein) (Bruno-like protein 2) (CUG triplet repeat RNA-binding protein 1) (CUG-BP1) (CUG-BP- and ETR-3-like factor 1) (Deadenylation factor CUG-BP) (Embryo deadenylation element-binding protein homolog) (EDEN-BP homolog) (RNA-binding protein BRUNOL-2)	FALSE	FALSE
221.889	-0.414315	0.186232	0.0152838	0.0347298	-1.33267	1.33267	10659	CELF2	CUGBP Elav-like family member 2 (CELF-2) (Bruno-like protein 3) (CUG triplet repeat RNA-binding protein 2) (CUG-BP2) (CUG-BP- and ETR-3-like factor 2) (ELAV-type RNA-binding protein 3) (ETR-3) (Neuroblastoma apoptosis-related RNA-binding protein) (hNAPOR) (RNA-binding protein BRUNOL-3)	FALSE	FALSE
5073.95	-1.40943	0.120347	1.37945e-32	5.83195e-31	-2.65632	2.65632	1066	CES1	Liver carboxylesterase 1 (Acyl-coenzyme A:cholesterol acyltransferase) (ACAT) (Brain carboxylesterase hBr1) (Carboxylesterase 1) (CE-1) (hCE-1) (EC 3.1.1.1) (Cocaine carboxylesterase) (Egasyn) (HMSE) (Methylumbelliferyl-acetate deacetylase 1) (EC 3.1.1.56) (Monocyte/macrophage serine esterase) (Retinyl ester hydrolase) (REH) (Serine esterase 1) (Triacylglycerol hydrolase) (TGH)	FALSE	FALSE
0	NA	NA	NA	NA	NA	NA	10660	LBX1	Transcription factor LBX1 (Ladybird homeobox protein homolog 1)	FALSE	FALSE
0.704805	0.0152578	0.466225	0.848216	NA	1.01063	1.01063	10661	KLF1	Krueppel-like factor 1 (Erythroid krueppel-like transcription factor) (EKLF)	FALSE	TRUE
0.19234	0.03105	0.47313	0.70589	NA	1.02176	1.02176	10663	CXCR6	C-X-C chemokine receptor type 6 (CXC-R6) (CXCR-6) (CDw186) (G-protein coupled receptor STRL33) (G-protein coupled receptor bonzo) (CD antigen CD186)	FALSE	TRUE
1417.91	0.124486	0.0726225	0.0828644	0.14831	1.09012	1.09012	10664	CTCF	Transcriptional repressor CTCF (11-zinc finger protein) (CCCTC-binding factor) (CTCFL paralog)	FALSE	FALSE
0	NA	NA	NA	NA	NA	NA	10665	TSBP1	Testis-expressed basic protein 1 (Uncharacterized protein C6orf10)	FALSE	FALSE
19.4466	-0.2009	0.343898	0.41294	0.539616	-1.14942	1.14942	10666	CD226	CD226 antigen (DNAX accessory molecule 1) (DNAM-1) (CD antigen CD226)	FALSE	FALSE
273.211	-0.365536	0.138565	0.00563001	0.0143157	-1.28836	1.28836	10667	FARS2	Phenylalanine--tRNA ligase, mitochondrial (EC 6.1.1.20) (Phenylalanyl-tRNA synthetase) (PheRS)	FALSE	FALSE
178.445	-0.116886	0.146564	0.400569	0.528031	-1.08439	1.08439	10668	CGRRF1	Cell growth regulator with RING finger domain protein 1 (Cell growth regulatory gene 19 protein) (RING finger protein 197)	FALSE	FALSE
0.58052	0.024176	0.467969	0.682363	NA	1.0169	1.0169	10669	CGREF1	Cell growth regulator with EF hand domain protein 1 (Cell growth regulatory gene 11 protein) (Hydrophobestin)	FALSE	TRUE
1425.63	-0.234212	0.0812612	0.00339002	0.00905109	-1.17626	1.17626	10670	RRAGA	Ras-related GTP-binding protein A (Rag A) (RagA) (EC 3.6.5.-) (Adenovirus E3 14.7 kDa-interacting protein 1) (FIP-1)	FALSE	FALSE
9.69835	0.188901	0.440322	0.395597	0.523232	1.1399	1.1399	106707243	PRH1-TAS2R14	cDNA FLJ41554 fis, clone COLON2005772, highly similar to Homo sapiens candidate taste receptor T2R14 gene	FALSE	FALSE
621.939	0.140674	0.0983334	0.143162	0.233628	1.10242	1.10242	10671	DCTN6	Dynactin subunit 6 (Dynactin subunit p27) (Protein WS-3)	FALSE	FALSE
1325.84	0.407203	0.0792255	1.77945e-07	9.547e-07	1.32611	1.32611	10672	GNA13	Guanine nucleotide-binding protein subunit alpha-13 (G alpha-13) (G-protein subunit alpha-13)	FALSE	FALSE
308.42	4.37348	0.27869	1.37754e-56	1.62981e-54	20.7276	20.7276	10673	TNFSF13B	Tumor necrosis factor ligand superfamily member 13B (B lymphocyte stimulator) (BLyS) (B-cell-activating factor) (BAFF) (Dendritic cell-derived TNF-like molecule) (TNF- and APOL-related leukocyte expressed ligand 1) (TALL-1) (CD antigen CD257) [Cleaved into: Tumor necrosis factor ligand superfamily member 13b, membrane form
7.05464	0.824145	0.96959	0.0280105	0.0588964	1.77049	1.77049	10675	CSPG5	Chondroitin sulfate proteoglycan 5 (Acidic leucine-rich EGF-like domain-containing brain protein) (Neuroglycan C)	FALSE	FALSE
63.9856	0.976812	0.255967	2.36622e-05	9.37851e-05	1.96811	1.96811	10677	AVIL	Advillin (p92)	FALSE	FALSE
1824.45	0.132993	0.0787366	0.0867387	0.154131	1.09657	1.09657	10678	B3GNT2	N-acetyllactosaminide beta-1,3-N-acetylglucosaminyltransferase 2 (EC 2.4.1.149) (Beta-1,3-N-acetylglucosaminyltransferase 1) (BGnT-1) (Beta-1,3-Gn-T1) (Beta3Gn-T1) (Beta-1,3-galactosyltransferase 7) (Beta-1,3-GalTase 7) (Beta3Gal-T7) (Beta3GalT7) (b3Gal-T7) (Beta-3-Gx-T7) (UDP-Gal:beta-GlcNAc beta-1,3-galactosyltransferase 7) (UDP-GlcNAc:betaGal beta-1,3-N-acetylglucosaminyltransferase 2) (BGnT-2…	FALSE	FALSE
0	NA	NA	NA	NA	NA	NA	1068	CETN1	Centrin-1 (Caltractin isoform 2)	FALSE	FALSE
335.645	-0.0416741	0.124788	0.729369	0.812951	-1.02931	1.02931	10681	GNB5	Guanine nucleotide-binding protein subunit beta-5 (Gbeta5) (Transducin beta chain 5)	FALSE	FALSE
738.978	0.302351	0.0980605	0.00159267	0.00456688	1.23315	1.23315	10682	EBP	3-beta-hydroxysteroid-Delta(8),Delta(7)-isomerase (EC 5.3.3.5) (Cholestenol Delta-isomerase) (Delta(8)-Delta(7) sterol isomerase) (D8-D7 sterol isomerase) (Emopamil-binding protein)	FALSE	FALSE
308.404	-0.0523357	0.147855	0.708981	0.797742	-1.03694	1.03694	106821730	BUB1B-PAK6	NA	FALSE	FALSE
0.597099	0.0678106	0.478096	0.331782	NA	1.04812	1.04812	10683	DLL3	Delta-like protein 3 (Drosophila Delta homolog 3) (Delta3)	FALSE	TRUE
121.75	-1.25262	0.204087	1.12968e-10	8.63318e-10	-2.38273	2.38273	10686	CLDN16	Claudin-16 (Paracellin-1) (PCLN-1)	FALSE	FALSE
1.79045	-0.149384	0.503866	0.0747705	0.13577	-1.1091	1.1091	106865373	WRB-SH3BGR	Uncharacterized protein	FALSE	FALSE
44.0514	-0.315096	0.298168	0.184493	0.287295	-1.24409	1.24409	10687	PNMA2	Paraneoplastic antigen Ma2 (40 kDa neuronal protein) (Onconeuronal antigen Ma2) (Paraneoplastic neuronal antigen MM2)	FALSE	FALSE
3573.21	-1.15825	0.105412	6.33333e-29	2.07028e-27	-2.23186	2.23186	1069	CETN2	Centrin-2 (Caltractin isoform 1)	FALSE	FALSE
5.57883	0.0126921	0.412196	0.951645	0.96856	1.00884	1.00884	10690	FUT9	4-galactosyl-N-acetylglucosaminide 3-alpha-L-fucosyltransferase 9 (EC 2.4.1.152) (Fucosyltransferase 9) (Fucosyltransferase IX) (Fuc-TIX) (FucT-IX) (Galactoside 3-L-fucosyltransferase)	FALSE	FALSE
429.094	0.0912883	0.107273	0.382593	0.509546	1.06532	1.06532	10691	GMEB1	Glucocorticoid modulatory element-binding protein 1 (GMEB-1) (DNA-binding protein p96PIF) (Parvovirus initiation factor p96) (PIF p96)	FALSE	FALSE
2.98555	0.136322	0.467807	0.397826	0.525234	1.0991	1.0991	10692	RRH	Visual pigment-like receptor peropsin	FALSE	FALSE
98.3577	-0.441963	0.212987	0.0205241	0.0449991	-1.35845	1.35845	10693	CCT6B	T-complex protein 1 subunit zeta-2 (TCP-1-zeta-2) (CCT-zeta-2) (CCT-zeta-like) (TCP-1-zeta-like) (Testis-specific Tcp20) (Testis-specific protein TSA303)	FALSE	FALSE
3423.73	0.281082	0.0638651	8.7947e-06	3.7331e-05	1.21511	1.21511	10694	CCT8	T-complex protein 1 subunit theta (TCP-1-theta) (CCT-theta) (Chaperonin containing T-complex polypeptide 1 subunit 8) (Renal carcinoma antigen NY-REN-15)	FALSE	FALSE
635.24	-0.397572	0.104739	9.5542e-05	0.000343552	-1.31729	1.31729	10695	CNPY3	Protein canopy homolog 3 (CTG repeat protein 4a) (Expanded repeat-domain protein CAG/CTG 5) (Protein associated with TLR4) (Trinucleotide repeat-containing gene 5 protein)	FALSE	FALSE
10.4643	-0.699061	0.704453	0.0425197	0.0844112	-1.62345	1.62345	10699	CORIN	Atrial natriuretic peptide-converting enzyme (EC 3.4.21.-) (Corin) (Heart-specific serine proteinase ATC2) (Pro-ANP-converting enzyme) (Transmembrane protease serine 10) [Cleaved into: Atrial natriuretic peptide-converting enzyme, N-terminal propeptide
5.4639	-0.0409372	0.428186	0.821483	0.882314	-1.02878	1.02878	107	ADCY1	Adenylate cyclase type 1 (EC 4.6.1.1) (ATP pyrophosphate-lyase 1) (Adenylate cyclase type I) (Adenylyl cyclase 1) (Ca(2+)/calmodulin-activated adenylyl cyclase)	FALSE	FALSE
339.911	-0.415585	0.120974	0.000366671	0.00118734	-1.33384	1.33384	1070	CETN3	Centrin-3	FALSE	FALSE
29.6493	0.266947	0.313836	0.270501	0.389866	1.20326	1.20326	107080638	TBC1D7-LOC100130357	NA	FALSE	FALSE
3.28979	-0.12386	0.481178	0.29146	0.413794	-1.08965	1.08965	107080644	CNPY3-GNMT	NA	FALSE	FALSE
0.51985	0.0242257	0.469743	0.692393	NA	1.01693	1.01693	1071	CETP	Cholesteryl ester transfer protein (Lipid transfer protein I)	FALSE	TRUE
409.293	0.189731	0.115338	0.0894934	0.158263	1.14055	1.14055	10712	FAM189B	Protein FAM189B (Protein COTE1)	FALSE	FALSE
748.483	0.0675042	0.088185	0.436337	0.560973	1.0479	1.0479	10713	USP39	U4/U6.U5 tri-snRNP-associated protein 2 (Inactive ubiquitin-specific peptidase 39) (SAD1 homolog) (U4/U6.U5 tri-snRNP-associated 65 kDa protein) (65K)	FALSE	FALSE
710.832	-0.463001	0.0958984	7.84379e-07	3.86797e-06	-1.37841	1.37841	10714	POLD3	DNA polymerase delta subunit 3 (DNA polymerase delta subunit C) (DNA polymerase delta subunit p66) (DNA polymerase delta subunit p68)	FALSE	FALSE
2.72336	-0.0234184	0.439068	0.88573	0.926828	-1.01636	1.01636	10715	CERS1	Ceramide synthase 1 (CerS1) (EC 2.3.1.-) (LAG1 longevity assurance homolog 1) (Longevity assurance gene 1 protein homolog 1) (Protein UOG-1)	FALSE	FALSE
0.63828	0.0706551	0.478629	0.31271	NA	1.05019	1.05019	10716	TBR1	T-box brain protein 1 (T-brain-1) (TBR-1) (TES-56)	FALSE	TRUE
281.903	0.35533	0.129164	0.00413987	0.0108791	1.27928	1.27928	10717	AP4B1	AP-4 complex subunit beta-1 (AP-4 adaptor complex subunit beta) (Adaptor-related protein complex 4 subunit beta-1) (Beta subunit of AP-4) (Beta4-adaptin)	FALSE	FALSE
0	NA	NA	NA	NA	NA	NA	10718	NRG3	Pro-neuregulin-3, membrane-bound isoform (Pro-NRG3) [Cleaved into: Neuregulin-3 (NRG-3)]	FALSE	FALSE
0.565772	0.0379492	0.469513	0.596884	NA	1.02665	1.02665	107181291	PYDC5	Pyrin domain-containing protein 5 (Pyrin domain-only protein 3)	FALSE	TRUE
5832.98	0.579434	0.0602004	2.82358e-22	5.85165e-21	1.49426	1.49426	1072	CFL1	Cofilin-1 (18 kDa phosphoprotein) (p18) (Cofilin, non-muscle isoform)	FALSE	FALSE
0	NA	NA	NA	NA	NA	NA	10720	UGT2B11	UDP-glucuronosyltransferase 2B11 (UDPGT 2B11) (EC 2.4.1.17)	FALSE	FALSE
289.016	-0.540756	0.165655	0.000494759	0.00156036	-1.45473	1.45473	10721	POLQ	DNA polymerase theta (EC 2.7.7.7) (DNA polymerase eta)	FALSE	FALSE
2073.79	-0.331695	0.0964838	0.000431589	0.00137757	-1.25849	1.25849	10723	SLC12A7	Solute carrier family 12 member 7 (Electroneutral potassium-chloride cotransporter 4) (K-Cl cotransporter 4)	FALSE	FALSE
1748.03	0.176512	0.0740382	0.0158813	0.0359381	1.13015	1.13015	10724	OGA	Protein O-GlcNAcase (OGA) (EC 3.2.1.169) (Beta-N-acetylglucosaminidase) (Beta-N-acetylhexosaminidase) (Beta-hexosaminidase) (Meningioma-expressed antigen 5) (N-acetyl-beta-D-glucosaminidase) (N-acetyl-beta-glucosaminidase) (Nuclear cytoplasmic O-GlcNAcase and acetyltransferase) (NCOAT)	FALSE	FALSE
3039.9	0.351375	0.0961497	0.000184729	0.000631457	1.27578	1.27578	10725	NFAT5	Nuclear factor of activated T-cells 5 (NF-AT5) (T-cell transcription factor NFAT5) (Tonicity-responsive enhancer-binding protein) (TonE-binding protein) (TonEBP)	FALSE	FALSE
3987.42	-0.665489	0.0872874	8.80899e-15	9.97555e-14	-1.58611	1.58611	10726	NUDC	Nuclear migration protein nudC (Nuclear distribution protein C homolog)	FALSE	FALSE
5738.43	-0.173149	0.0629365	0.00573388	0.0145495	-1.12752	1.12752	10728	PTGES3	Prostaglandin E synthase 3 (EC 5.3.99.3) (Cytosolic prostaglandin E2 synthase) (cPGES) (Hsp90 co-chaperone) (Progesterone receptor complex p23) (Telomerase-binding protein p23)	FALSE	FALSE
210.728	0.421865	0.152708	0.00341958	0.00911926	1.33966	1.33966	107282092	BOLA2-SMG1P6	cDNA FLJ53018, highly similar to Serine/threonine-protein kinase SMG1	FALSE	FALSE
214.834	0.479674	0.16377	0.00178757	0.0050816	1.39443	1.39443	1073	CFL2	Cofilin-2 (Cofilin, muscle isoform)	FALSE	FALSE
4080.31	0.360506	0.0560483	9.04297e-11	6.99011e-10	1.28388	1.28388	10730	YME1L1	ATP-dependent zinc metalloprotease YME1L1 (EC 3.4.24.-) (ATP-dependent metalloprotease FtsH1) (Meg-4) (Presenilin-associated metalloprotease) (PAMP) (YME1-like protein 1)	FALSE	FALSE
120.797	-0.0656769	0.216285	0.731335	0.81441	-1.04658	1.04658	107303344	SETDB2-PHF11	NA	FALSE	FALSE
303.813	-0.431878	0.133915	0.000752072	0.00229472	-1.34899	1.34899	10732	TCFL5	Transcription factor-like 5 protein (Cha transcription factor) (HPV-16 E2-binding protein 1) (E2BP-1)	FALSE	FALSE
206.605	0.342356	0.153211	0.017834	0.0397442	1.26783	1.26783	10733	PLK4	Serine/threonine-protein kinase PLK4 (EC 2.7.11.21) (Polo-like kinase 4) (PLK-4) (Serine/threonine-protein kinase 18) (Serine/threonine-protein kinase Sak)	FALSE	FALSE
7.11922	0.0677517	0.405334	0.754025	0.831488	1.04808	1.04808	10734	STAG3	Cohesin subunit SA-3 (SCC3 homolog 3) (Stromal antigen 3) (Stromalin-3)	FALSE	FALSE
2470.58	-0.0252139	0.0602166	0.672513	0.767881	-1.01763	1.01763	10735	STAG2	Cohesin subunit SA-2 (SCC3 homolog 2) (Stromal antigen 2)	FALSE	FALSE
888.511	-0.427857	0.0871901	5.67926e-07	2.85204e-06	-1.34523	1.34523	10736	SIX2	Homeobox protein SIX2 (Sine oculis homeobox homolog 2)	FALSE	FALSE
0.385079	0.0374959	0.474137	0.558498	NA	1.02633	1.02633	10738	RFPL3	Ret finger protein-like 3	FALSE	TRUE
0	NA	NA	NA	NA	NA	NA	10739	RFPL2	Ret finger protein-like 2 (RING finger protein 79)	FALSE	FALSE
923.58	-0.421561	0.0979239	1.03684e-05	4.34756e-05	-1.33938	1.33938	10741	RBBP9	Serine hydrolase RBBP9 (EC 3.-.-.-) (B5T-overexpressed gene protein) (Protein BOG) (Retinoblastoma-binding protein 10) (RBBP-10) (Retinoblastoma-binding protein 9) (RBBP-9)	FALSE	FALSE
15.1163	-0.129395	0.444048	0.498669	0.618179	-1.09383	1.09383	10742	RAI2	Retinoic acid-induced protein 2	FALSE	FALSE
1979.79	0.053431	0.0773368	0.484262	0.605862	1.03773	1.03773	10743	RAI1	Retinoic acid-induced protein 1	FALSE	FALSE
0.338374	0.0055085	0.469846	0.880807	NA	1.00383	1.00383	10744	PTTG2	Securin-2 (Pituitary tumor-transforming gene 2 protein)	FALSE	TRUE
1149.7	-0.882162	0.11381	2.04437e-15	2.44984e-14	-1.84314	1.84314	10745	PHTF1	Putative homeodomain transcription factor 1	FALSE	FALSE
1777.7	-0.0979856	0.0819699	0.22422	0.335864	-1.07028	1.07028	10746	MAP3K2	Mitogen-activated protein kinase kinase kinase 2 (EC 2.7.11.25) (MAPK/ERK kinase kinase 2) (MEK kinase 2) (MEKK 2)	FALSE	FALSE
0	NA	NA	NA	NA	NA	NA	10747	MASP2	Mannan-binding lectin serine protease 2 (EC 3.4.21.104) (MBL-associated serine protease 2) (Mannose-binding protein-associated serine protease 2) (MASP-2) [Cleaved into: Mannan-binding lectin serine protease 2 A chain
4403.45	0.0624023	0.0713765	0.376641	0.503904	1.0442	1.0442	10749	KIF1C	Kinesin-like protein KIF1C	FALSE	FALSE
5253.97	0.81389	0.0925971	3.98676e-19	6.57239e-18	1.75794	1.75794	1075	CTSC	Dipeptidyl peptidase 1 (EC 3.4.14.1) (Cathepsin C) (Cathepsin J) (Dipeptidyl peptidase I) (DPP-I) (DPPI) (Dipeptidyl transferase) [Cleaved into: Dipeptidyl peptidase 1 exclusion domain chain (Dipeptidyl peptidase I exclusion domain chain)
7.65357	-0.0965962	0.400954	0.662527	0.759322	-1.06925	1.06925	10750	GRAP	GRB2-related adapter protein	FALSE	FALSE
4401.54	-0.515896	0.0857001	8.7868e-10	6.10991e-09	-1.42988	1.42988	10752	CHL1	Neural cell adhesion molecule L1-like protein (Close homolog of L1) [Cleaved into: Processed neural cell adhesion molecule L1-like protein]	FALSE	FALSE
135.164	-1.17005	0.197519	4.55031e-10	3.25397e-09	-2.25019	2.25019	10753	CAPN9	Calpain-9 (EC 3.4.22.-) (Digestive tract-specific calpain) (New calpain 4) (nCL-4) (Protein CG36)	FALSE	FALSE
3558.5	0.0846975	0.0727618	0.239128	0.353816	1.06047	1.06047	10755	GIPC1	PDZ domain-containing protein GIPC1 (GAIP C-terminus-interacting protein) (RGS-GAIP-interacting protein) (RGS19-interacting protein 1) (Synectin) (Tax interaction protein 2) (TIP-2)	FALSE	FALSE
990.289	0.506051	0.0884275	5.45191e-09	3.49513e-08	1.42016	1.42016	10758	TRAF3IP2	Adapter protein CIKS (Connection to IKK and SAPK/JNK) (Nuclear factor NF-kappa-B activator 1) (ACT1) (TRAF3-interacting protein 2)	FALSE	FALSE
0	NA	NA	NA	NA	NA	NA	10761	PLAC1	Placenta-specific protein 1	FALSE	FALSE
5315.05	0.355983	0.0529442	1.28452e-11	1.08049e-10	1.27986	1.27986	10762	NUP50	Nuclear pore complex protein Nup50 (50 kDa nucleoporin) (Nuclear pore-associated protein 60 kDa-like) (Nucleoporin Nup50)	FALSE	FALSE
18.2935	0.893793	0.524395	0.0119957	0.0280047	1.85806	1.85806	10763	NES	Nestin	FALSE	FALSE
3359.53	0.315087	0.0646532	8.486e-07	4.16266e-06	1.24409	1.24409	10765	KDM5B	Lysine-specific demethylase 5B (EC 1.14.11.-) (Cancer/testis antigen 31) (CT31) (Histone demethylase JARID1B) (Jumonji/ARID domain-containing protein 1B) (PLU-1) (Retinoblastoma-binding protein 2 homolog 1) (RBP2-H1)	FALSE	FALSE
1326.32	-0.270546	0.0817656	0.00076151	0.00232173	-1.20626	1.20626	10766	TOB2	Protein Tob2 (Protein Tob4) (Transducer of erbB-2 2)	FALSE	FALSE
1009.12	-0.0352354	0.0829059	0.665246	0.761503	-1.02472	1.02472	10767	HBS1L	HBS1-like protein (ERFS)	FALSE	FALSE
3874.3	-0.256282	0.0623889	3.35279e-05	0.000129868	-1.1944	1.1944	10768	AHCYL1	S-adenosylhomocysteine hydrolase-like protein 1 (DC-expressed AHCY-like molecule) (IP(3)Rs binding protein released with IP(3)) (IRBIT) (Putative adenosylhomocysteinase 2) (S-adenosyl-L-homocysteine hydrolase 2) (AdoHcyase 2)	FALSE	FALSE
4388.62	0.728642	0.0834492	8.06215e-19	1.30028e-17	1.65708	1.65708	10769	PLK2	Serine/threonine-protein kinase PLK2 (EC 2.7.11.21) (Polo-like kinase 2) (PLK-2) (hPlk2) (Serine/threonine-protein kinase SNK) (hSNK) (Serum-inducible kinase)	FALSE	FALSE
1545.15	-0.0155918	0.0668323	0.812988	0.87693	-1.01087	1.01087	10771	ZMYND11	Zinc finger MYND domain-containing protein 11 (Adenovirus 5 E1A-binding protein) (Bone morphogenetic protein receptor-associated molecule 1) (Protein BS69)	FALSE	FALSE
1381.04	0.120382	0.0739067	0.0992041	0.172833	1.08702	1.08702	10772	SRSF10	Serine/arginine-rich splicing factor 10 (40 kDa SR-repressor protein) (SRrp40) (FUS-interacting serine-arginine-rich protein 1) (Splicing factor SRp38) (Splicing factor, arginine/serine-rich 13A) (TLS-associated protein with Ser-Arg repeats) (TASR) (TLS-associated protein with SR repeats) (TLS-associated serine-arginine protein) (TLS-associated SR protein)	FALSE	FALSE
313.879	0.316882	0.121384	0.00678872	0.0169174	1.24564	1.24564	10773	ZBTB6	Zinc finger and BTB domain-containing protein 6 (Zinc finger protein 482) (Zinc finger protein with interaction domain)	FALSE	FALSE
499.454	-0.0135763	0.107689	0.894619	0.933234	-1.00945	1.00945	10775	POP4	Ribonuclease P protein subunit p29 (hPOP4) (EC 3.1.26.5)	FALSE	FALSE
2453.95	0.120607	0.07016	0.0820889	0.147072	1.08719	1.08719	10776	ARPP19	cAMP-regulated phosphoprotein 19 (ARPP-19)	FALSE	FALSE
0	NA	NA	NA	NA	NA	NA	10777	ARPP21	cAMP-regulated phosphoprotein 21 (ARPP-21) (Thymocyte cAMP-regulated phosphoprotein)	FALSE	FALSE
203.115	-0.0772874	0.153284	0.593134	0.702229	-1.05503	1.05503	10780	ZNF234	Zinc finger protein 234 (Zinc finger protein 269) (Zinc finger protein HZF4)	FALSE	FALSE
553.787	-0.124457	0.115312	0.264874	0.383569	-1.0901	1.0901	10781	ZNF266	Zinc finger protein 266 (Zinc finger protein HZF1)	FALSE	FALSE
484.315	0.735251	0.121354	4.16819e-10	2.99558e-09	1.66469	1.66469	10782	ZNF274	Neurotrophin receptor-interacting factor homolog (Zinc finger protein 274) (Zinc finger protein HFB101) (Zinc finger protein with KRAB and SCAN domains 19) (Zinc finger protein zfp2) (Zf2)	FALSE	FALSE
351.834	0.119841	0.127014	0.327599	0.452418	1.08662	1.08662	10783	NEK6	Serine/threonine-protein kinase Nek6 (EC 2.7.11.1) (Never in mitosis A-related kinase 6) (NimA-related protein kinase 6) (Protein kinase SID6-1512)	FALSE	FALSE
91.3139	0.63521	0.286392	0.0083521	0.0203381	1.55316	1.55316	10785	WDR4	tRNA (guanine-N(7)-)-methyltransferase non-catalytic subunit WDR4 (Protein Wuho homolog) (hWH) (WD repeat-containing protein 4)	FALSE	FALSE
0	NA	NA	NA	NA	NA	NA	10786	SLC17A3	Sodium-dependent phosphate transport protein 4 (Na(+)/PI cotransporter 4) (Sodium/phosphate cotransporter 4) (Solute carrier family 17 member 3)	FALSE	FALSE
4809.41	0.106291	0.0582421	0.064649	0.120383	1.07646	1.07646	10787	NCKAP1	Nck-associated protein 1 (NAP 1) (Membrane-associated protein HEM-2) (p125Nap1)	FALSE	FALSE
1483.09	-0.55671	0.160954	0.000233306	0.000782655	-1.47091	1.47091	10788	IQGAP2	Ras GTPase-activating-like protein IQGAP2	FALSE	FALSE
129.936	0.823679	0.207177	1.65677e-05	6.7281e-05	1.76991	1.76991	10791	VAMP5	Vesicle-associated membrane protein 5 (VAMP-5) (Myobrevin)	FALSE	FALSE
27.6056	0.0276648	0.47149	0.621409	0.725465	1.01936	1.01936	10793	ZNF273	Zinc finger protein 273 (Zinc finger protein HZF9)	FALSE	FALSE
84.871	0.823584	0.236287	0.000112197	0.000397759	1.7698	1.7698	10794	ZNF460	Zinc finger protein 460 (Zinc finger protein 272) (Zinc finger protein HZF8)	FALSE	FALSE
520.906	-0.000947173	0.0996325	0.991482	0.994745	-1.00066	1.00066	10795	ZNF268	Zinc finger protein 268 (Zinc finger protein HZF3)	FALSE	FALSE
191.34	0.650394	0.163928	2.58132e-05	0.000101726	1.5696	1.5696	10797	MTHFD2	Bifunctional methylenetetrahydrofolate dehydrogenase/cyclohydrolase, mitochondrial [Includes: NAD-dependent methylenetetrahydrofolate dehydrogenase (EC 1.5.1.15)
0	NA	NA	NA	NA	NA	NA	10798	OR5I1	Olfactory receptor 5I1 (Olfactory receptor OR11-159) (Olfactory receptor-like protein OLF1)	FALSE	FALSE
0.796657	0.0854508	0.481946	0.228232	NA	1.06102	1.06102	107983988	SPEM3	NA	FALSE	TRUE
379.821	0.311176	0.136196	0.0167285	0.0376457	1.24072	1.24072	107983993	UPK3BL2	NA	FALSE	FALSE
0.610206	-0.033759	0.466823	0.71217	NA	-1.02368	1.02368	107984345	SMIM38	NA	FALSE	TRUE
0.257671	-0.0322039	0.473266	0.76552	NA	-1.02257	1.02257	107984640	LBHD2	LBH domain-containing protein 2	FALSE	TRUE
137.859	-0.898889	0.194161	7.80273e-07	3.85012e-06	-1.86463	1.86463	107984974	LOC107984974	NA	FALSE	FALSE
0	NA	NA	NA	NA	NA	NA	107986096	MDFIC2	NA	FALSE	FALSE
0.133411	-0.0254188	0.472539	0.925208	NA	-1.01778	1.01778	107986453	LOC107986453	NA	FALSE	TRUE
0.218768	0.031906	0.473249	0.70578	NA	1.02236	1.02236	107987155	OOSP4B	NA	FALSE	TRUE
96.1811	-0.0143289	0.198698	0.935498	0.958409	-1.00998	1.00998	10799	RPP40	Ribonuclease P protein subunit p40 (RNaseP protein p40) (EC 3.1.26.5) (RNase P subunit 1)	FALSE	FALSE
434.065	-0.535497	0.151245	0.000184724	0.000631457	-1.44944	1.44944	108	ADCY2	Adenylate cyclase type 2 (EC 4.6.1.1) (ATP pyrophosphate-lyase 2) (Adenylate cyclase type II) (Adenylyl cyclase 2)	FALSE	FALSE
422.989	0.138847	0.112637	0.204478	0.312342	1.10102	1.10102	1080	CFTR	Cystic fibrosis transmembrane conductance regulator (CFTR) (ATP-binding cassette sub-family C member 7) (Channel conductance-controlling ATPase) (EC 5.6.1.6) (cAMP-dependent chloride channel)	FALSE	FALSE
79.4756	0.446433	0.269875	0.0490538	0.0953689	1.36267	1.36267	10800	CYSLTR1	Cysteinyl leukotriene receptor 1 (CysLTR1) (Cysteinyl leukotriene D4 receptor) (LTD4 receptor) (G-protein coupled receptor HG55) (HMTMF81)	FALSE	FALSE
7899.63	-0.22275	0.0642277	0.000457251	0.00145043	-1.16696	1.16696	10801	SEPTIN9	Septin-9 (MLL septin-like fusion protein MSF-A) (MLL septin-like fusion protein) (Ovarian/Breast septin) (Ov/Br septin) (Septin D1)	FALSE	FALSE
1600.85	0.834172	0.0774376	1.2057e-27	3.58633e-26	1.78283	1.78283	10802	SEC24A	Protein transport protein Sec24A (SEC24-related protein A)	FALSE	FALSE
1.1558	0.0126062	0.460293	0.906473	0.940833	1.00878	1.00878	10803	CCR9	C-C chemokine receptor type 9 (C-C CKR-9) (CC-CKR-9) (CCR-9) (G-protein coupled receptor 28) (GPR-9-6) (CD antigen CDw199)	FALSE	FALSE
174.693	1.73713	0.197381	1.18838e-19	2.05236e-18	3.33372	3.33372	10804	GJB6	Gap junction beta-6 protein (Connexin-30) (Cx30)	FALSE	FALSE
519.59	-0.373965	0.110424	0.000478386	0.00151233	-1.29591	1.29591	10806	SDCCAG8	Serologically defined colon cancer antigen 8 (Antigen NY-CO-8) (Centrosomal colon cancer autoantigen protein) (hCCCAP)	FALSE	FALSE
507.473	0.0997234	0.096555	0.291607	0.413962	1.07157	1.07157	10807	ENTR1	Endosome-associated-trafficking regulator 1 (Antigen NY-CO-3) (Serologically defined colon cancer antigen 3)	FALSE	FALSE
6506.17	-0.464349	0.0739861	1.97745e-10	1.47116e-09	-1.37969	1.37969	10808	HSPH1	Heat shock protein 105 kDa (Antigen NY-CO-25) (Heat shock 110 kDa protein)	FALSE	FALSE
1503.05	-0.332891	0.0795765	2.13188e-05	8.52216e-05	-1.25953	1.25953	10809	STARD10	START domain-containing protein 10 (StARD10) (Antigen NY-CO-28) (PCTP-like protein) (PCTP-L) (Serologically defined colon cancer antigen 28) (StAR-related lipid transfer protein 10)	FALSE	FALSE
0.192216	0.0310444	0.47313	0.705957	NA	1.02175	1.02175	1081	CGA	Glycoprotein hormones alpha chain (Anterior pituitary glycoprotein hormones common subunit alpha) (Choriogonadotropin alpha chain) (Chorionic gonadotrophin subunit alpha) (CG-alpha) (Follicle-stimulating hormone alpha chain) (FSH-alpha) (Follitropin alpha chain) (Luteinizing hormone alpha chain) (LSH-alpha) (Lutropin alpha chain) (Thyroid-stimulating hormone alpha chain) (TSH-alpha) (Thyrotropin …	FALSE	TRUE
163.261	-0.213304	0.164849	0.16613	0.264409	-1.15934	1.15934	10810	WASF3	Wiskott-Aldrich syndrome protein family member 3 (WASP family protein member 3) (Protein WAVE-3) (Verprolin homology domain-containing protein 3)	FALSE	FALSE
149.695	-0.524553	0.176519	0.00138066	0.00401191	-1.43849	1.43849	10811	NOXA1	NADPH oxidase activator 1 (NOX activator 1) (Antigen NY-CO-31) (NCF2-like protein) (P67phox-like factor) (p51-nox)	FALSE	FALSE
429.418	0.697009	0.10964	6.98079e-11	5.48704e-10	1.62114	1.62114	10813	UTP14A	U3 small nucleolar RNA-associated protein 14 homolog A (Antigen NY-CO-16) (Serologically defined colon cancer antigen 16)	FALSE	FALSE
0	NA	NA	NA	NA	NA	NA	10814	CPLX2	Complexin-2 (Complexin II) (CPX II) (Synaphin-1)	FALSE	FALSE
5.53382	0.300579	0.522941	0.177202	0.278073	1.23164	1.23164	10815	CPLX1	Complexin-1 (Complexin I) (CPX I) (Synaphin-2)	FALSE	FALSE
0	NA	NA	NA	NA	NA	NA	10816	SPINT3	Kunitz-type protease inhibitor 3 (HKIB9)	FALSE	FALSE
47.9555	-0.143339	0.252984	0.502335	0.621558	-1.10446	1.10446	10817	FRS3	Fibroblast growth factor receptor substrate 3 (FGFR substrate 3) (FGFR-signaling adaptor SNT2) (Suc1-associated neurotrophic factor target 2) (SNT-2)	FALSE	FALSE
889.617	0.569088	0.0997246	5.14777e-09	3.30796e-08	1.48359	1.48359	10818	FRS2	Fibroblast growth factor receptor substrate 2 (FGFR substrate 2) (FGFR-signaling adaptor SNT) (Suc1-associated neurotrophic factor target 1) (SNT-1)	FALSE	FALSE
3.01836	-0.0170939	0.447585	0.905077	0.940061	-1.01192	1.01192	1082	CGB3	NA	FALSE	FALSE
204.586	0.0766405	0.145795	0.581125	0.69199	1.05456	1.05456	10825	NEU3	Sialidase-3 (EC 3.2.1.18) (Ganglioside sialidase) (Membrane sialidase) (N-acetyl-alpha-neuraminidase 3)	FALSE	FALSE
486.22	-1.57593	0.142321	1.72694e-29	6.03059e-28	-2.98129	2.98129	10826	FAXDC2	Fatty acid hydroxylase domain-containing protein 2	FALSE	FALSE
326	0.026532	0.118893	0.818926	0.880578	1.01856	1.01856	10827	FAM114A2	Protein FAM114A2	FALSE	FALSE
210.139	0.0827432	0.143547	0.545685	0.661414	1.05903	1.05903	10838	ZNF275	Zinc finger protein 275 (cDNA FLJ16723 fis, clone UTERU3004418, highly similar to Zinc finger protein 275)	FALSE	FALSE
6.36269	1.06105	1.13153	0.0176843	0.0394494	2.08645	2.08645	1084	CEACAM3	Carcinoembryonic antigen-related cell adhesion molecule 3 (Carcinoembryonic antigen CGM1) (CD antigen CD66d)	FALSE	FALSE
952.465	-0.777635	0.0846636	1.18515e-20	2.19501e-19	-1.71432	1.71432	10840	ALDH1L1	Cytosolic 10-formyltetrahydrofolate dehydrogenase (10-FTHFDH) (FDH) (EC 1.5.1.6) (Aldehyde dehydrogenase family 1 member L1)	FALSE	FALSE
0	NA	NA	NA	NA	NA	NA	10841	FTCD	Formimidoyltransferase-cyclodeaminase (Formiminotransferase-cyclodeaminase) (FTCD) (LCHC1) [Includes: Glutamate formimidoyltransferase (EC 2.1.2.5) (Glutamate formiminotransferase) (Glutamate formyltransferase)
0	NA	NA	NA	NA	NA	NA	10842	PPP1R17	Protein phosphatase 1 regulatory subunit 17 (G-substrate)	FALSE	FALSE
1892.66	-0.574048	0.100444	4.80234e-09	3.09371e-08	-1.48869	1.48869	10844	TUBGCP2	Gamma-tubulin complex component 2 (GCP-2) (hGCP2) (Gamma-ring complex protein 103 kDa) (h103p) (hGrip103) (Spindle pole body protein Spc97 homolog) (hSpc97)	FALSE	FALSE
1084.22	-0.0150207	0.081263	0.850443	0.902529	-1.01047	1.01047	10845	CLPX	ATP-dependent Clp protease ATP-binding subunit clpX-like, mitochondrial	FALSE	FALSE
17.1235	1.41606	0.563509	0.000956045	0.00286741	2.66855	2.66855	10846	PDE10A	cAMP and cAMP-inhibited cGMP 3',5'-cyclic phosphodiesterase 10A (EC 3.1.4.17) (EC 3.1.4.35)	FALSE	FALSE
3097.41	0.091252	0.0645766	0.153855	0.248368	1.06529	1.06529	10847	SRCAP	Helicase SRCAP (EC 3.6.4.-) (Domino homolog 2) (Snf2-related CBP activator)	FALSE	FALSE
1213.35	0.394588	0.103998	9.70644e-05	0.000348419	1.31457	1.31457	10848	PPP1R13L	RelA-associated inhibitor (Inhibitor of ASPP protein) (Protein iASPP) (NFkB-interacting protein 1) (PPP1R13B-like protein)	FALSE	FALSE
167.473	0.788452	0.181108	3.50082e-06	1.56741e-05	1.72722	1.72722	10849	CD3EAP	DNA-directed RNA polymerase I subunit RPA34 (A34.5) (Antisense to ERCC-1 protein) (ASE-1) (CD3-epsilon-associated protein) (CAST) (CD3E-associated protein) (RNA polymerase I-associated factor PAF49)	FALSE	FALSE
0.364746	0.00775456	0.469756	0.877618	NA	1.00539	1.00539	10850	CCL27	C-C motif chemokine 27 (CC chemokine ILC) (Cutaneous T-cell-attracting chemokine) (CTACK) (ESkine) (IL-11 R-alpha-locus chemokine) (Skinkine) (Small-inducible cytokine A27)	FALSE	TRUE
308.662	1.0433	0.155654	3.49741e-12	3.14509e-11	2.06094	2.06094	10855	HPSE	Heparanase (EC 3.2.1.166) (Endo-glucoronidase) (Heparanase-1) (Hpa1) [Cleaved into: Heparanase 8 kDa subunit
2509.91	-0.715073	0.0888725	2.76651e-16	3.58336e-15	-1.64157	1.64157	10856	RUVBL2	RuvB-like 2 (EC 3.6.4.12) (48 kDa TATA box-binding protein-interacting protein) (48 kDa TBP-interacting protein) (51 kDa erythrocyte cytosolic protein) (ECP-51) (INO80 complex subunit J) (Repressing pontin 52) (Reptin 52) (TIP49b) (TIP60-associated protein 54-beta) (TAP54-beta)	FALSE	FALSE
1948.65	-0.242513	0.0698733	0.000442544	0.0014097	-1.18305	1.18305	10857	PGRMC1	Membrane-associated progesterone receptor component 1 (mPR) (Dap1) (IZA)	FALSE	FALSE
5.09517	-0.721486	1.14174	0.0289811	0.0606636	-1.64888	1.64888	10858	CYP46A1	Cholesterol 24-hydroxylase (CH24H) (EC 1.14.14.25) (Cholesterol 24-monooxygenase) (Cholesterol 24S-hydroxylase) (Cytochrome P450 46A1)	FALSE	FALSE
0	NA	NA	NA	NA	NA	NA	10859	LILRB1	Leukocyte immunoglobulin-like receptor subfamily B member 1 (LIR-1) (Leukocyte immunoglobulin-like receptor 1) (CD85 antigen-like family member J) (Immunoglobulin-like transcript 2) (ILT-2) (Monocyte/macrophage immunoglobulin-like receptor 7) (MIR-7) (CD antigen CD85j)	FALSE	FALSE
4.12884	0.0140238	0.429893	0.938369	0.959642	1.00977	1.00977	10861	SLC26A1	Sulfate anion transporter 1 (SAT-1) (Solute carrier family 26 member 1)	FALSE	FALSE
3458.27	0.675312	0.0923547	9.34248e-14	9.62416e-13	1.59694	1.59694	10863	ADAM28	Disintegrin and metalloproteinase domain-containing protein 28 (ADAM 28) (EC 3.4.24.-) (Epididymal metalloproteinase-like, disintegrin-like, and cysteine-rich protein II) (eMDC II) (Metalloproteinase-like, disintegrin-like, and cysteine-rich protein L) (MDC-L)	FALSE	FALSE
0	NA	NA	NA	NA	NA	NA	10864	SLC22A7	Solute carrier family 22 member 7 (Novel liver transporter) (Organic anion transporter 2) (hOAT2)	FALSE	FALSE
220.198	1.12837	0.160563	3.19299e-13	3.14075e-12	2.18611	2.18611	10865	ARID5A	AT-rich interactive domain-containing protein 5A (ARID domain-containing protein 5A) (Modulator recognition factor 1) (MRF-1)	FALSE	FALSE
461.981	0.238538	0.10829	0.02342	0.0505171	1.1798	1.1798	10867	TSPAN9	Tetraspanin-9 (Tspan-9) (Tetraspan NET-5)	FALSE	FALSE
484.615	-0.111233	0.105068	0.276837	0.397012	-1.08015	1.08015	10868	USP20	Ubiquitin carboxyl-terminal hydrolase 20 (EC 3.4.19.12) (Deubiquitinating enzyme 20) (Ubiquitin thioesterase 20) (Ubiquitin-specific-processing protease 20) (VHL-interacting deubiquitinating enzyme 2) (hVDU2)	FALSE	FALSE
1475.99	-0.291488	0.0745422	7.33532e-05	0.000268392	-1.2239	1.2239	10869	USP19	Ubiquitin carboxyl-terminal hydrolase 19 (EC 3.4.19.12) (Deubiquitinating enzyme 19) (Ubiquitin thioesterase 19) (Ubiquitin-specific-processing protease 19) (Zinc finger MYND domain-containing protein 9)	FALSE	FALSE
214.654	1.10682	0.250652	1.47496e-06	7.01803e-06	2.1537	2.1537	1087	CEACAM7	Carcinoembryonic antigen-related cell adhesion molecule 7 (Carcinoembryonic antigen CGM2)	FALSE	FALSE
2.11664	-0.0162094	0.449753	0.906196	0.940741	-1.0113	1.0113	10870	HCST	Hematopoietic cell signal transducer (DNAX-activation protein 10) (Membrane protein DAP10) (Transmembrane adapter protein KAP10)	FALSE	FALSE
0.325798	0.00683554	0.469965	0.881482	NA	1.00475	1.00475	10871	CD300C	CMRF35-like molecule 6 (CLM-6) (CD300 antigen-like family member C) (CMRF35-A1) (CMRF-35) (Immunoglobulin superfamily member 16) (IgSF16) (CD antigen CD300c)	FALSE	TRUE
244.79	-0.179548	0.140656	0.17994	0.281477	-1.13253	1.13253	10873	ME3	NADP-dependent malic enzyme, mitochondrial (NADP-ME) (EC 1.1.1.40) (Malic enzyme 3)	FALSE	FALSE
33.3538	0.667759	0.363148	0.0172957	0.0387406	1.5886	1.5886	10874	NMU	Neuromedin-U [Cleaved into: Neuromedin precursor-related peptide 36 (NURP36)
0.592296	-0.0205092	0.469099	0.785832	NA	-1.01432	1.01432	10875	FGL2	Fibroleukin (Fibrinogen-like protein 2) (pT49)	FALSE	TRUE
0	NA	NA	NA	NA	NA	NA	10876	EDDM3A	Epididymal secretory protein E3-alpha (Human epididymis-specific protein 3-alpha) (HE3-alpha)	FALSE	FALSE
0.129301	-0.0251958	0.472519	0.925444	NA	-1.01762	1.01762	10877	CFHR4	Complement factor H-related protein 4 (FHR-4)	FALSE	TRUE
1.84707	0.0329431	0.45329	0.806993	0.872481	1.0231	1.0231	10878	CFHR3	Complement factor H-related protein 3 (FHR-3) (DOWN16) (H factor-like protein 3)	FALSE	FALSE
0	NA	NA	NA	NA	NA	NA	10879	SMR3B	Submaxillary gland androgen-regulated protein 3B (Proline-rich peptide P-B) (Proline-rich protein 3) [Cleaved into: Peptide P-A
3.64202	0.0071193	0.433447	0.968751	0.979689	1.00495	1.00495	1088	CEACAM8	Carcinoembryonic antigen-related cell adhesion molecule 8 (CD67 antigen) (Carcinoembryonic antigen CGM6) (Non-specific cross-reacting antigen NCA-95) (CD antigen CD66b)	FALSE	FALSE
0.129535	-0.0252125	0.472521	0.925241	NA	-1.01763	1.01763	10880	ACTL7B	Actin-like protein 7B (Actin-like-7-beta)	FALSE	TRUE
0	NA	NA	NA	NA	NA	NA	10881	ACTL7A	Actin-like protein 7A (Actin-like-7-alpha)	FALSE	FALSE
5.10788	0.483883	0.726268	0.0578873	0.109857	1.3985	1.3985	10882	C1QL1	C1q-related factor (C1q and tumor necrosis factor-related protein 14) (C1q/TNF-related protein 14) (Complement component 1 Q subcomponent-like 1)	FALSE	FALSE
422.102	0.197662	0.10389	0.0509398	0.0985118	1.14684	1.14684	10884	MRPS30	39S ribosomal protein S30, mitochondrial (MRP-S30) (S30mt) (Mitochondrial large ribosomal subunit protein mL65) (Mitochondrial large ribosomal subunit protein mS30) (Programmed cell death protein 9)	FALSE	FALSE
667.672	0.674159	0.0953973	5.60182e-13	5.37924e-12	1.59567	1.59567	10885	WDR3	WD repeat-containing protein 3	FALSE	FALSE
14.3317	6.03024	1.35708	3.35476e-07	1.73245e-06	65.3557	65.3557	10886	NPFFR2	Neuropeptide FF receptor 2 (G-protein coupled receptor 74) (G-protein coupled receptor HLWAR77) (Neuropeptide G-protein coupled receptor)	FALSE	FALSE
1.40575	0.200583	0.530077	0.0400055	0.0800413	1.14916	1.14916	10887	PROKR1	Prokineticin receptor 1 (PK-R1) (G-protein coupled receptor 73) (G-protein coupled receptor ZAQ) (GPR73a)	FALSE	FALSE
6.19333	0.1958	0.447823	0.371645	0.498867	1.14536	1.14536	10888	GPR83	Probable G-protein coupled receptor 83 (G-protein coupled receptor 72)	FALSE	FALSE
0	NA	NA	NA	NA	NA	NA	1089	CEACAM4	Carcinoembryonic antigen-related cell adhesion molecule 4 (Carcinoembryonic antigen CGM7) (Non-specific cross-reacting antigen W236)	FALSE	FALSE
4624.03	0.495858	0.0633585	2.72046e-15	3.23073e-14	1.41016	1.41016	10890	RAB10	Ras-related protein Rab-10 (EC 3.6.5.2)	FALSE	FALSE
424.299	-0.594708	0.156679	5.92538e-05	0.000220157	-1.51017	1.51017	10891	PPARGC1A	Peroxisome proliferator-activated receptor gamma coactivator 1-alpha (PGC-1-alpha) (PPAR-gamma coactivator 1-alpha) (PPARGC-1-alpha) (Ligand effect modulator 6)	FALSE	FALSE
546.115	0.443475	0.11471	6.50324e-05	0.000239996	1.35988	1.35988	10892	MALT1	Mucosa-associated lymphoid tissue lymphoma translocation protein 1 (EC 3.4.22.-) (MALT lymphoma-associated translocation) (Paracaspase)	FALSE	FALSE
22.8198	-0.391817	0.370933	0.139376	0.228436	-1.31204	1.31204	10893	MMP24	Matrix metalloproteinase-24 (MMP-24) (EC 3.4.24.-) (Membrane-type matrix metalloproteinase 5) (MT-MMP 5) (MTMMP5) (Membrane-type-5 matrix metalloproteinase) (MT5-MMP) (MT5MMP) [Cleaved into: Processed matrix metalloproteinase-24]	FALSE	FALSE
0	NA	NA	NA	NA	NA	NA	10894	LYVE1	Lymphatic vessel endothelial hyaluronic acid receptor 1 (LYVE-1) (Cell surface retention sequence-binding protein 1) (CRSBP-1) (Extracellular link domain-containing protein 1) (Hyaluronic acid receptor)	FALSE	FALSE
542.674	-0.0217306	0.0995022	0.822515	0.882881	-1.01518	1.01518	10897	YIF1A	Protein YIF1A (54TMp) (YIP1-interacting factor homolog A)	FALSE	FALSE
222.62	0.10632	0.148018	0.449409	0.573113	1.07648	1.07648	10898	CPSF4	Cleavage and polyadenylation specificity factor subunit 4 (Cleavage and polyadenylation specificity factor 30 kDa subunit) (CPSF 30 kDa subunit) (NS1 effector domain-binding protein 1) (Neb-1) (No arches homolog)	FALSE	FALSE
1919.85	-0.182313	0.0811292	0.0223863	0.0484985	-1.1347	1.1347	10899	JTB	Protein JTB (Jumping translocation breakpoint protein) (Prostate androgen-regulated protein) (PAR protein)	FALSE	FALSE
243.477	0.740789	0.146771	1.32556e-07	7.24671e-07	1.67109	1.67109	109	ADCY3	Adenylate cyclase type 3 (EC 4.6.1.1) (ATP pyrophosphate-lyase 3) (Adenylate cyclase type III) (AC-III) (Adenylate cyclase, olfactive type) (Adenylyl cyclase 3) (AC3)	FALSE	FALSE
2.16158	-0.00889292	0.45037	0.947182	0.965699	-1.00618	1.00618	10900	RUNDC3A	RUN domain-containing protein 3A (Rap2-interacting protein 8) (RPIP-8)	FALSE	FALSE
203.801	-0.439981	0.146657	0.00154881	0.00445317	-1.35659	1.35659	10901	DHRS4	Dehydrogenase/reductase SDR family member 4 (EC 1.1.1.184) (NADPH-dependent carbonyl reductase/NADP-retinol dehydrogenase) (CR) (PHCR) (NADPH-dependent retinol dehydrogenase/reductase) (NRDR) (humNRDR) (Peroxisomal short-chain alcohol dehydrogenase) (PSCD) (SCAD-SRL) (Short chain dehydrogenase/reductase family 25C member 2) (Short-chain dehydrogenase/reductase family member 4)	FALSE	FALSE
862.477	-0.180854	0.0890065	0.0382952	0.0771255	-1.13355	1.13355	10902	BRD8	Bromodomain-containing protein 8 (Skeletal muscle abundant protein) (Skeletal muscle abundant protein 2) (Thyroid hormone receptor coactivating protein of 120 kDa) (TrCP120) (p120)	FALSE	FALSE
182.849	0.659694	0.163669	1.93053e-05	7.76028e-05	1.57975	1.57975	10903	MTMR11	Myotubularin-related protein 11 (Cisplatin resistance-associated protein) (hCRA) (Inactive phosphatidylinositol 3-phosphatase 11)	FALSE	FALSE
1764.51	-0.0855629	0.0731665	0.236126	0.350125	-1.0611	1.0611	10904	BLCAP	Bladder cancer-associated protein (Bladder cancer 10 kDa protein) (Bc10)	FALSE	FALSE
1853.02	-0.277971	0.0715899	8.39302e-05	0.000304005	-1.21249	1.21249	10905	MAN1A2	Mannosyl-oligosaccharide 1,2-alpha-mannosidase IB (EC 3.2.1.113) (Mannosidase alpha class 1A member 2) (Processing alpha-1,2-mannosidase IB) (Alpha-1,2-mannosidase IB)	FALSE	FALSE
1869.62	0.834028	0.103625	2.12342e-16	2.77533e-15	1.78266	1.78266	10906	TRAFD1	TRAF-type zinc finger domain-containing protein 1 (Protein FLN29)	FALSE	FALSE
896.505	0.0243906	0.0868133	0.775974	0.848492	1.01705	1.01705	10907	TXNL4A	Thioredoxin-like protein 4A (DIM1 protein homolog) (Spliceosomal U5 snRNP-specific 15 kDa protein) (Thioredoxin-like U5 snRNP protein U5-15kD)	FALSE	FALSE
977.807	-0.402627	0.0833293	8.76358e-07	4.29085e-06	-1.32191	1.32191	10908	PNPLA6	Patatin-like phospholipase domain-containing protein 6 (EC 3.1.1.5) (Neuropathy target esterase)	FALSE	FALSE
938.879	-0.172056	0.0815618	0.0320541	0.0661959	-1.12666	1.12666	10910	SUGT1	Protein SGT1 homolog (Protein 40-6-3) (Sgt1) (Suppressor of G2 allele of SKP1 homolog)	FALSE	FALSE
0	NA	NA	NA	NA	NA	NA	10911	UTS2	Urotensin-2 (Urotensin II) (U-II) (UII)	FALSE	FALSE
69.3895	0.0675416	0.264898	0.759893	0.836059	1.04793	1.04793	10912	GADD45G	Growth arrest and DNA damage-inducible protein GADD45 gamma (Cytokine-responsive protein CR6) (DNA damage-inducible transcript 2 protein) (DDIT-2)	FALSE	FALSE
28.9383	0.0427789	0.326522	0.858101	0.908189	1.0301	1.0301	10913	EDAR	Tumor necrosis factor receptor superfamily member EDAR (Anhidrotic ectodysplasin receptor 1) (Downless homolog) (EDA-A1 receptor) (Ectodermal dysplasia receptor) (Ectodysplasin-A receptor)	FALSE	FALSE
5015.84	-0.102994	0.0580463	0.0734656	0.13367	-1.074	1.074	10914	PAPOLA	Poly(A) polymerase alpha (PAP-alpha) (EC 2.7.7.19) (Polynucleotide adenylyltransferase alpha)	FALSE	FALSE
1140.27	0.436212	0.106157	2.40509e-05	9.5183e-05	1.35305	1.35305	10915	TCERG1	Transcription elongation regulator 1 (TATA box-binding protein-associated factor 2S) (Transcription factor CA150)	FALSE	FALSE
2708.02	-0.606235	0.118577	1.25898e-07	6.89698e-07	-1.52228	1.52228	10916	MAGED2	Melanoma-associated antigen D2 (11B6) (Breast cancer-associated gene 1 protein) (BCG-1) (Hepatocellular carcinoma-associated protein JCL-1) (MAGE-D2 antigen)	FALSE	FALSE
0	NA	NA	NA	NA	NA	NA	10917	BTNL3	Butyrophilin-like protein 3 (Butyrophilin-like receptor)	FALSE	FALSE
887.163	-0.242341	0.0909874	0.00656397	0.0164089	-1.18291	1.18291	10919	EHMT2	Histone-lysine N-methyltransferase EHMT2 (EC 2.1.1.-) (Euchromatic histone-lysine N-methyltransferase 2) (HLA-B-associated transcript 8) (Histone H3-K9 methyltransferase 3) (H3-K9-HMTase 3) (Lysine N-methyltransferase 1C) (Protein G9a)	FALSE	FALSE
805.492	-0.0983989	0.0889089	0.259235	0.377194	-1.07058	1.07058	10920	COPS8	COP9 signalosome complex subunit 8 (SGN8) (Signalosome subunit 8) (COP9 homolog) (hCOP9) (JAB1-containing signalosome subunit 8)	FALSE	FALSE
1447.15	0.393378	0.0754434	1.23199e-07	6.75846e-07	1.31347	1.31347	10921	RNPS1	RNA-binding protein with serine-rich domain 1 (SR-related protein LDC2)	FALSE	FALSE
662.89	-0.211419	0.0933071	0.0206118	0.0451553	-1.15783	1.15783	10922	FASTK	Fas-activated serine/threonine kinase (FAST kinase) (EC 2.7.11.8)	FALSE	FALSE
1324.25	0.356989	0.0766176	2.26753e-06	1.04717e-05	1.28075	1.28075	10923	SUB1	Activated RNA polymerase II transcriptional coactivator p15 (Positive cofactor 4) (PC4) (SUB1 homolog) (p14)	FALSE	FALSE
258.159	-0.668165	0.150027	2.91243e-06	1.32303e-05	-1.58905	1.58905	10924	SMPDL3A	Acid sphingomyelinase-like phosphodiesterase 3a (ASM-like phosphodiesterase 3a) (EC 3.1.4.-)	FALSE	FALSE
196.809	0.554966	0.153398	0.000131542	0.000461285	1.46913	1.46913	10926	DBF4	Protein DBF4 homolog A (Activator of S phase kinase) (Chiffon homolog A) (DBF4-type zinc finger-containing protein 1)	FALSE	FALSE
1425.83	0.151581	0.075525	0.0420114	0.0835172	1.11079	1.11079	10927	SPIN1	Spindlin-1 (Ovarian cancer-related protein) (Spindlin1)	FALSE	FALSE
2191.81	-0.0661092	0.0707117	0.343951	0.469762	-1.04689	1.04689	10928	RALBP1	RalA-binding protein 1 (RalBP1) (76 kDa Ral-interacting protein) (Dinitrophenyl S-glutathione ATPase) (DNP-SG ATPase) (Ral-interacting protein 1)	FALSE	FALSE
799.421	-0.00733251	0.0977048	0.934926	0.958188	-1.0051	1.0051	10929	SRSF8	Serine/arginine-rich splicing factor 8 (Pre-mRNA-splicing factor SRP46) (Splicing factor SRp46) (Splicing factor, arginine/serine-rich 2B)	FALSE	FALSE
0.725951	-0.0421375	0.468639	0.61995	NA	-1.02964	1.02964	10930	APOBEC2	C->U-editing enzyme APOBEC-2 (EC 3.5.4.36) (mRNA(cytosine(6666)) deaminase 2)	FALSE	TRUE
5430.47	-0.329175	0.0587773	1.61058e-08	9.79821e-08	-1.2563	1.2563	10933	MORF4L1	Mortality factor 4-like protein 1 (MORF-related gene 15 protein) (Protein MSL3-1) (Transcription factor-like protein MRG15)	FALSE	FALSE
1967.42	-0.44414	0.076445	3.73974e-09	2.43604e-08	-1.3605	1.3605	10935	PRDX3	Thioredoxin-dependent peroxide reductase, mitochondrial (EC 1.11.1.15) (Antioxidant protein 1) (AOP-1) (HBC189) (Peroxiredoxin III) (Prx-III) (Peroxiredoxin-3) (Protein MER5 homolog)	FALSE	FALSE
40.4402	0.21738	0.282555	0.342867	0.468685	1.16262	1.16262	10936	GPR75	Probable G-protein coupled receptor 75	FALSE	FALSE
953.109	1.04524	0.0997346	1.85518e-26	5.11513e-25	2.06372	2.06372	10938	EHD1	EH domain-containing protein 1 (PAST homolog 1) (hPAST1) (Testilin)	FALSE	FALSE
1348.42	0.0891743	0.0771374	0.240701	0.355712	1.06376	1.06376	10939	AFG3L2	AFG3-like protein 2 (EC 3.4.24.-) (Paraplegin-like protein)	FALSE	FALSE
198.985	0.527933	0.148949	0.00018674	0.000637642	1.44186	1.44186	10940	POP1	Ribonucleases P/MRP protein subunit POP1 (hPOP1) (EC 3.1.26.5)	FALSE	FALSE
4193.36	-0.627762	0.141713	3.57225e-06	1.59759e-05	-1.54517	1.54517	10941	UGT2A1	UDP-glucuronosyltransferase (EC 2.4.1.17)	FALSE	FALSE
2.60093	0.0279505	0.452967	0.836533	0.892108	1.01956	1.01956	10942	PRSS21	Testisin (EC 3.4.21.-) (Eosinophil serine protease 1) (ESP-1) (Serine protease 21)	FALSE	FALSE
681.397	-0.230584	0.089498	0.00858546	0.0208189	-1.17331	1.17331	10943	MSL3	Male-specific lethal 3 homolog (Male-specific lethal-3 homolog 1) (Male-specific lethal-3 protein-like 1) (MSL3-like 1)	FALSE	FALSE
2309.77	0.0452223	0.0668222	0.49556	0.615577	1.03184	1.03184	10944	C11orf58	Small acidic protein	FALSE	FALSE
2894.56	0.214703	0.0578358	0.000182804	0.000625725	1.16046	1.16046	10945	KDELR1	ER lumen protein-retaining receptor 1 (KDEL endoplasmic reticulum protein retention receptor 1) (KDEL receptor 1) (Putative MAPK-activating protein PM23)	FALSE	FALSE
1226.75	0.0679619	0.0779868	0.377268	0.504531	1.04823	1.04823	10946	SF3A3	Splicing factor 3A subunit 3 (SF3a60) (Spliceosome-associated protein 61) (SAP 61)	FALSE	FALSE
515.753	-0.69239	0.133099	6.48766e-08	3.66947e-07	-1.61596	1.61596	10947	AP3M2	AP-3 complex subunit mu-2 (Adaptor-related protein complex 3 subunit mu-2) (Clathrin assembly protein assembly protein complex 3 mu-2 medium chain) (Clathrin coat assembly protein AP47 homolog 2) (Clathrin coat-associated protein AP47 homolog 2) (Golgi adaptor AP-1 47 kDa protein homolog 2) (HA1 47 kDa subunit homolog 2) (Mu3B-adaptin) (P47B)	FALSE	FALSE
576.908	0.119376	0.103194	0.235886	0.349803	1.08626	1.08626	10948	STARD3	StAR-related lipid transfer protein 3 (Metastatic lymph node gene 64 protein) (MLN 64) (Protein CAB1) (START domain-containing protein 3) (StARD3)	FALSE	FALSE
2044	0.173425	0.0615104	0.00446997	0.0116653	1.12773	1.12773	10949	HNRNPA0	Heterogeneous nuclear ribonucleoprotein A0 (hnRNP A0)	FALSE	FALSE
888.119	0.762676	0.0801778	5.54434e-22	1.12692e-20	1.69664	1.69664	10950	BTG3	Protein BTG3 (Abundant in neuroepithelium area protein) (BTG family member 3) (Protein Tob5)	FALSE	FALSE
156.641	0.552611	0.244672	0.00965538	0.0231024	1.46674	1.46674	109504726	ERV3-1-ZNF117	NA	FALSE	FALSE
893.603	-0.0500279	0.0889956	0.566298	0.67913	-1.03528	1.03528	10951	CBX1	Chromobox protein homolog 1 (HP1Hsbeta) (Heterochromatin protein 1 homolog beta) (HP1 beta) (Heterochromatin protein p25) (M31) (Modifier 1 protein) (p25beta)	FALSE	FALSE
819.665	0.22573	0.0837859	0.00615327	0.0154971	1.16937	1.16937	10952	SEC61B	Protein transport protein Sec61 subunit beta	FALSE	FALSE
1166.59	-0.395401	0.0766827	1.66199e-07	8.9562e-07	-1.31531	1.31531	10953	TOMM34	Mitochondrial import receptor subunit TOM34 (hTom34) (Translocase of outer membrane 34 kDa subunit)	FALSE	FALSE
193.262	-0.0537299	0.168574	0.73193	0.814889	-1.03794	1.03794	10954	PDIA5	Protein disulfide-isomerase A5 (EC 5.3.4.1) (Protein disulfide isomerase-related protein)	FALSE	FALSE
3345.57	-0.0900386	0.062161	0.143711	0.234379	-1.0644	1.0644	10955	SERINC3	Serine incorporator 3 (Tumor differentially expressed protein 1)	FALSE	FALSE
4264.56	-0.0145252	0.055135	0.693613	0.78558	-1.01012	1.01012	10956	OS9	Protein OS-9 (Amplified in osteosarcoma 9)	FALSE	FALSE
1378.12	0.256449	0.0935919	0.00517403	0.0132755	1.19454	1.19454	10957	PNRC1	Proline-rich nuclear receptor coactivator 1 (Proline-rich protein 2) (Protein B4-2)	FALSE	FALSE
4891.41	0.106894	0.0612965	0.0785252	0.141479	1.07691	1.07691	10959	TMED2	Transmembrane emp24 domain-containing protein 2 (Membrane protein p24A) (p24) (p24 family protein beta-1) (p24beta1)	FALSE	FALSE
1851.74	0.199626	0.0731166	0.00569607	0.0144697	1.1484	1.1484	10960	LMAN2	Vesicular integral-membrane protein VIP36 (Glycoprotein GP36b) (Lectin mannose-binding 2) (Vesicular integral-membrane protein 36) (VIP36)	FALSE	FALSE
2228.84	-0.206137	0.0700296	0.00288999	0.00784016	-1.15359	1.15359	10961	ERP29	Endoplasmic reticulum resident protein 29 (ERp29) (Endoplasmic reticulum resident protein 28) (ERp28) (Endoplasmic reticulum resident protein 31) (ERp31)	FALSE	FALSE
35.5927	0.380076	0.329408	0.13116	0.217328	1.30141	1.30141	10962	MLLT11	Protein AF1q	FALSE	FALSE
2964.23	-0.0607795	0.0780145	0.428941	0.554458	-1.04303	1.04303	10963	STIP1	Stress-induced-phosphoprotein 1 (STI1) (Hsc70/Hsp90-organizing protein) (Hop) (Renal carcinoma antigen NY-REN-11) (Transformation-sensitive protein IEF SSP 3521)	FALSE	FALSE
5794.78	3.32643	0.269632	3.8032e-36	1.95132e-34	10.0313	10.0313	10964	IFI44L	Interferon-induced protein 44-like	FALSE	FALSE
263.911	-0.0831867	0.138121	0.527895	0.64483	-1.05936	1.05936	10965	ACOT2	Acyl-coenzyme A thioesterase 2, mitochondrial (Acyl-CoA thioesterase 2) (EC 3.1.2.2) (Acyl-coenzyme A thioester hydrolase 2a) (CTE-Ia) (Long-chain acyl-CoA thioesterase 2) (ZAP128)	FALSE	FALSE
164.878	-0.739086	0.184788	1.80998e-05	7.30719e-05	-1.66912	1.66912	10966	RAB40B	Ras-related protein Rab-40B (SOCS box-containing protein RAR) (Protein Rar)	FALSE	FALSE
1184.54	-0.145505	0.0771401	0.0556666	0.106138	-1.10612	1.10612	10969	EBNA1BP2	Probable rRNA-processing protein EBP2 (EBNA1-binding protein 2) (Nucleolar protein p40)	FALSE	FALSE
3258.77	0.709892	0.0671414	1.32422e-26	3.6703e-25	1.63568	1.63568	10970	CKAP4	Cytoskeleton-associated protein 4 (63-kDa cytoskeleton-linking membrane protein) (Climp-63) (p63)	FALSE	FALSE
258.267	0.216573	0.168097	0.167595	0.265945	1.16197	1.16197	109703458	HTD2	Hydroxyacyl-thioester dehydratase type 2, mitochondrial (HsHTD2) (EC 4.2.1.-) (3-hydroxyacyl-[acyl-carrier-protein] dehydratase)	FALSE	FALSE
4334.44	0.209738	0.0565832	0.000188059	0.00064187	1.15648	1.15648	10971	YWHAQ	14-3-3 protein theta (14-3-3 protein T-cell) (14-3-3 protein tau) (Protein HS1)	FALSE	FALSE
6051.66	-0.197491	0.0565704	0.000433	0.0013818	-1.1467	1.1467	10972	TMED10	Transmembrane emp24 domain-containing protein 10 (21 kDa transmembrane-trafficking protein) (S31III125) (S31I125) (Tmp-21-I) (Transmembrane protein Tmp21) (p23) (p24 family protein delta-1) (p24delta1) (p24delta)	FALSE	FALSE
0	NA	NA	NA	NA	NA	NA	109729126	FAM236C	NA	FALSE	FALSE
1692.77	0.352887	0.073981	1.33514e-06	6.40077e-06	1.27711	1.27711	10973	ASCC3	Activating signal cointegrator 1 complex subunit 3 (EC 3.6.4.12) (ASC-1 complex subunit p200) (ASC1p200) (Helicase, ATP binding 1) (Trip4 complex subunit p200)	FALSE	FALSE
106.918	0.763526	0.267838	0.00107513	0.00318661	1.69763	1.69763	10974	ADIRF	Adipogenesis regulatory factor (Adipogenesis factor rich in obesity) (Adipose most abundant gene transcript 2 protein) (Adipose-specific protein 2) (apM-2)	FALSE	FALSE
968.454	-0.248182	0.0977604	0.0093251	0.0224034	-1.18771	1.18771	10975	UQCR11	Cytochrome b-c1 complex subunit 10 (Complex III subunit 10) (Complex III subunit XI) (Ubiquinol-cytochrome c reductase complex 6.4 kDa protein)	FALSE	FALSE
227.586	0.184245	0.133482	0.149814	0.242808	1.13622	1.13622	10978	CLP1	Polyribonucleotide 5'-hydroxyl-kinase Clp1 (EC 2.7.1.78) (Polyadenylation factor Clp1) (Polynucleotide kinase Clp1) (Pre-mRNA cleavage complex II protein Clp1)	FALSE	FALSE
257.464	0.438481	0.142205	0.00119723	0.00352411	1.35518	1.35518	10979	FERMT2	Fermitin family homolog 2 (Kindlin-2) (Mitogen-inducible gene 2 protein) (MIG-2) (Pleckstrin homology domain-containing family C member 1) (PH domain-containing family C member 1)	FALSE	FALSE
1057.35	-0.229448	0.0769414	0.00247658	0.00682373	-1.17239	1.17239	10980	COPS6	COP9 signalosome complex subunit 6 (SGN6) (Signalosome subunit 6) (JAB1-containing signalosome subunit 6) (MOV34 homolog) (Vpr-interacting protein) (hVIP)	FALSE	FALSE
187.649	1.4156	0.161881	2.54576e-19	4.27547e-18	2.6677	2.6677	10981	RAB32	Ras-related protein Rab-32	FALSE	FALSE
142.78	0.0613726	0.17729	0.709742	0.798202	1.04346	1.04346	10982	MAPRE2	Microtubule-associated protein RP/EB family member 2 (APC-binding protein EB2) (End-binding protein 2) (EB2)	FALSE	FALSE
5211.92	-0.0383727	0.0538802	0.472985	0.595656	-1.02695	1.02695	10983	CCNI	Cyclin-I	FALSE	FALSE
2114.66	0.2094	0.0663577	0.00142914	0.00414442	1.15621	1.15621	10985	GCN1	eIF-2-alpha kinase activator GCN1 (GCN1 eIF-2-alpha kinase activator homolog) (GCN1-like protein 1) (General control of amino-acid synthesis 1-like protein 1) (Translational activator GCN1) (HsGCN1)	FALSE	FALSE
943.185	0.0531116	0.0794356	0.498239	0.617937	1.0375	1.0375	10987	COPS5	COP9 signalosome complex subunit 5 (SGN5) (Signalosome subunit 5) (EC 3.4.-.-) (Jun activation domain-binding protein 1)	FALSE	FALSE
1640.66	0.28056	0.0694319	4.34768e-05	0.000165414	1.21467	1.21467	10988	METAP2	Methionine aminopeptidase 2 (MAP 2) (MetAP 2) (EC 3.4.11.18) (Initiation factor 2-associated 67 kDa glycoprotein) (p67) (p67eIF2) (Peptidase M)	FALSE	FALSE
1381.64	-0.0399565	0.075405	0.590767	0.699949	-1.02808	1.02808	10989	IMMT	MICOS complex subunit MIC60 (Cell proliferation-inducing gene 4/52 protein) (Mitochondrial inner membrane protein) (Mitofilin) (p87/89)	FALSE	FALSE
4.50482	0.0571548	0.424094	0.769392	0.843556	1.04041	1.04041	10990	LILRB5	Leukocyte immunoglobulin-like receptor subfamily B member 5 (CD85 antigen-like family member C) (Leukocyte immunoglobulin-like receptor 8) (LIR-8) (CD antigen CD85c)	FALSE	FALSE
0.794086	0.0852154	0.481886	0.229575	NA	1.06085	1.06085	10991	SLC38A3	Sodium-coupled neutral amino acid transporter 3 (N-system amino acid transporter 1) (Na(+)-coupled neutral amino acid transporter 3) (Solute carrier family 38 member 3) (System N amino acid transporter 1)	FALSE	TRUE
4852.42	-0.161589	0.0653209	0.0123907	0.0288334	-1.11852	1.11852	10992	SF3B2	Splicing factor 3B subunit 2 (Pre-mRNA-splicing factor SF3b 145 kDa subunit) (SF3b145) (Spliceosome-associated protein 145) (SAP 145)	FALSE	FALSE
4.9558	5.94852	2.63074	4.40129e-05	0.000167213	61.7566	61.7566	10993	SDS	L-serine dehydratase/L-threonine deaminase (SDH) (EC 4.3.1.17) (L-serine deaminase) (L-threonine dehydratase) (TDH) (EC 4.3.1.19)	FALSE	FALSE
476.017	-0.0221272	0.103611	0.824942	0.884527	-1.01546	1.01546	10994	ILVBL	2-hydroxyacyl-CoA lyase 2 (EC 4.1.2.-) (Acetolactate synthase-like protein) (IlvB-like protein)	FALSE	FALSE
32.7177	-0.416092	0.33094	0.101628	0.176455	-1.33431	1.33431	10998	SLC27A5	Bile acyl-CoA synthetase (BACS) (EC 6.2.1.7) (Bile acid-CoA ligase) (BA-CoA ligase) (BAL) (Cholate--CoA ligase) (Fatty acid transport protein 5) (FATP-5) (Fatty-acid-coenzyme A ligase, very long-chain 3) (Solute carrier family 27 member 5) (Very long-chain acyl-CoA synthetase homolog 2) (VLCS-H2) (VLCSH2) (Very long-chain acyl-CoA synthetase-related protein) (VLACS-related) (VLACSR)	FALSE	FALSE
380.937	0.347524	0.119427	0.0025673	0.00704553	1.27238	1.27238	10999	SLC27A4	Long-chain fatty acid transport protein 4 (FATP-4) (Fatty acid transport protein 4) (Arachidonate--CoA ligase) (EC 6.2.1.15) (Long-chain-fatty-acid--CoA ligase) (Solute carrier family 27 member 4) (Very long-chain acyl-CoA synthetase 4) (ACSVL4) (EC 6.2.1.-)	FALSE	FALSE
107.779	0.0627799	0.2171	0.746265	0.825582	1.04448	1.04448	11000	SLC27A3	Solute carrier family 27 member 3 (EC 6.2.1.-) (Arachidonate--CoA ligase) (EC 6.2.1.15) (Long-chain fatty acid transport protein 3) (FATP-3) (Fatty acid transport protein 3) (Very long-chain acyl-CoA synthetase homolog 3) (VLCS-3)	FALSE	FALSE
2365.09	-0.609048	0.120593	1.75682e-07	9.43516e-07	-1.52525	1.52525	11001	SLC27A2	Very long-chain acyl-CoA synthetase (VLACS) (VLCS) (EC 6.2.1.-) (Arachidonate--CoA ligase) (EC 6.2.1.15) (Fatty acid transport protein 2) (FATP-2) (Fatty-acid-coenzyme A ligase, very long-chain 1) (Long-chain-fatty-acid--CoA ligase) (EC 6.2.1.3) (Phytanate--CoA ligase) (EC 6.2.1.24) (Solute carrier family 27 member 2) (THCA-CoA ligase) (EC 6.2.1.7) (Very long-chain-fatty-acid-CoA ligase)	FALSE	FALSE
76.1932	0.39493	0.236057	0.0550915	0.105257	1.31488	1.31488	11004	KIF2C	Kinesin-like protein KIF2C (Kinesin-like protein 6) (Mitotic centromere-associated kinesin) (MCAK)	FALSE	FALSE
618.366	0.357372	0.346241	0.163105	0.260671	1.28109	1.28109	11005	SPINK5	Serine protease inhibitor Kazal-type 5 (Lympho-epithelial Kazal-type-related inhibitor) (LEKTI) [Cleaved into: Hemofiltrate peptide HF6478
0.770496	-0.0444274	0.469104	0.595079	NA	-1.03127	1.03127	11006	LILRB4	Leukocyte immunoglobulin-like receptor subfamily B member 4 (CD85 antigen-like family member K) (Immunoglobulin-like transcript 3) (ILT-3) (Leukocyte immunoglobulin-like receptor 5) (LIR-5) (Monocyte inhibitory receptor HM18) (CD antigen CD85k)	FALSE	TRUE
59.3031	0.186621	0.241809	0.370232	0.497513	1.1381	1.1381	11007	CCDC85B	Coiled-coil domain-containing protein 85B (Hepatitis delta antigen-interacting protein A) (Delta-interacting protein A)	FALSE	FALSE
1.4787	0.181003	0.510258	0.107704	0.18524	1.13367	1.13367	11009	IL24	Interleukin-24 (IL-24) (Melanoma differentiation-associated gene 7 protein) (MDA-7) (Suppression of tumorigenicity 16 protein)	FALSE	FALSE
2.10998	0.0164263	0.463904	0.861655	0.910945	1.01145	1.01145	110091775	C21orf59-TCP10L	NA	FALSE	FALSE
18.8191	-0.591149	0.498079	0.0567965	0.108038	-1.50645	1.50645	1101	CHAD	Chondroadherin (Cartilage leucine-rich protein)	FALSE	FALSE
176.672	2.45719	0.212951	6.12131e-32	2.49479e-30	5.49147	5.49147	11010	GLIPR1	Glioma pathogenesis-related protein 1 (GliPR 1) (Protein RTVP-1)	FALSE	FALSE
1271.1	0.620722	0.0808583	6.5931e-15	7.56893e-14	1.53764	1.53764	11011	TLK2	Serine/threonine-protein kinase tousled-like 2 (EC 2.7.11.1) (HsHPK) (PKU-alpha) (Tousled-like kinase 2)	FALSE	FALSE
38.5577	0.244916	0.337844	0.323403	0.447911	1.18502	1.18502	110116772	ZNF765-ZNF761	NA	FALSE	FALSE
0	NA	NA	NA	NA	NA	NA	110117498	P3R3URF	PIK3R3 upstream open reading frame protein	FALSE	FALSE
0	NA	NA	NA	NA	NA	NA	110117499	LOC110117498-PIK3R3	Uncharacterized protein	FALSE	FALSE
2014.32	0.732544	0.0788348	4.79103e-21	9.15145e-20	1.66157	1.66157	11012	KLK11	Kallikrein-11 (hK11) (EC 3.4.21.-) (Hippostasin) (Serine protease 20) (Trypsin-like protease) [Cleaved into: Kallikrein-11 inactive chain 1
0.191909	0.0310304	0.473128	0.706125	NA	1.02174	1.02174	11013	TMSB15A	NA	FALSE	TRUE
2853.58	0.198167	0.0572573	0.00048675	0.00153632	1.14724	1.14724	11014	KDELR2	ER lumen protein-retaining receptor 2 (ERD2-like protein 1) (ELP-1) (KDEL endoplasmic reticulum protein retention receptor 2) (KDEL receptor 2)	FALSE	FALSE
119.498	-0.396544	0.221312	0.0429415	0.0851419	-1.31635	1.31635	11015	KDELR3	ER lumen protein-retaining receptor 3 (KDEL endoplasmic reticulum protein retention receptor 3) (KDEL receptor 3)	FALSE	FALSE
1021.49	-0.105107	0.0911093	0.239175	0.35382	-1.07557	1.07557	11016	ATF7	Cyclic AMP-dependent transcription factor ATF-7 (cAMP-dependent transcription factor ATF-7) (Activating transcription factor 7) (Transcription factor ATF-A)	FALSE	FALSE
306.37	0.00817949	0.137112	0.951088	0.968348	1.00569	1.00569	11017	SNRNP27	U4/U6.U5 small nuclear ribonucleoprotein 27 kDa protein (U4/U6.U5 snRNP 27 kDa protein) (U4/U6.U5-27K) (Nucleic acid-binding protein RY-1) (U4/U6.U5 tri-snRNP-associated 27 kDa protein) (27K) (U4/U6.U5 tri-snRNP-associated protein 3)	FALSE	FALSE
388.932	-0.223871	0.122208	0.0573641	0.108994	-1.16786	1.16786	11018	TMED1	Transmembrane emp24 domain-containing protein 1 (Interleukin-1 receptor-like 1 ligand) (Putative T1/ST2 receptor-binding protein) (p24 family protein gamma-1) (Tp24) (p24gamma1)	FALSE	FALSE
158.27	-0.254016	0.187383	0.137834	0.226471	-1.19252	1.19252	11019	LIAS	Lipoyl synthase, mitochondrial (EC 2.8.1.8) (Lipoate synthase) (LS) (Lip-syn) (Lipoic acid synthase)	FALSE	FALSE
419.441	-0.428131	0.17287	0.00760432	0.0187261	-1.34549	1.34549	1102	RCBTB2	RCC1 and BTB domain-containing protein 2 (Chromosome condensation 1-like) (CHC1-L) (RCC1-like G exchanging factor) (Regulator of chromosome condensation and BTB domain-containing protein 2)	FALSE	FALSE
670.805	-1.12224	0.134161	9.07172e-18	1.32434e-16	-2.17685	2.17685	11020	IFT27	Intraflagellar transport protein 27 homolog (Putative GTP-binding protein RAY-like) (Rab-like protein 4)	FALSE	FALSE
1236.1	0.299441	0.0763621	6.94671e-05	0.000254997	1.23067	1.23067	11021	RAB35	Ras-related protein Rab-35 (GTP-binding protein RAY) (Ras-related protein Rab-1C)	FALSE	FALSE
88.0832	-0.328818	0.214553	0.0851943	0.151744	-1.25598	1.25598	11022	TDRKH	Tudor and KH domain-containing protein (Tudor domain-containing protein 2)	FALSE	FALSE
0	NA	NA	NA	NA	NA	NA	11023	VAX1	Ventral anterior homeobox 1	FALSE	FALSE
0	NA	NA	NA	NA	NA	NA	11024	LILRA1	Leukocyte immunoglobulin-like receptor subfamily A member 1 (CD85 antigen-like family member I) (Leukocyte immunoglobulin-like receptor 6) (LIR-6) (CD antigen CD85i)	FALSE	FALSE
0	NA	NA	NA	NA	NA	NA	11025	LILRB3	NA	FALSE	FALSE
0	NA	NA	NA	NA	NA	NA	11026	LILRA3	Leukocyte immunoglobulin-like receptor subfamily A member 3 (CD85 antigen-like family member E) (Immunoglobulin-like transcript 6) (ILT-6) (Leukocyte immunoglobulin-like receptor 4) (LIR-4) (Monocyte inhibitory receptor HM43/HM31) (CD antigen CD85e)	FALSE	FALSE
4.29961	0.0939439	0.45134	0.569398	0.681572	1.06728	1.06728	11027	LILRA2	Leukocyte immunoglobulin-like receptor subfamily A member 2 (CD85 antigen-like family member H) (Immunoglobulin-like transcript 1) (ILT-1) (Leukocyte immunoglobulin-like receptor 7) (LIR-7) (CD antigen CD85h)	FALSE	FALSE
0	NA	NA	NA	NA	NA	NA	1103	CHAT	Choline O-acetyltransferase (CHOACTase) (ChAT) (Choline acetylase) (EC 2.3.1.6)	FALSE	FALSE
745.801	0.278445	0.0881924	0.00128326	0.00375782	1.21289	1.21289	11030	RBPMS	RNA-binding protein with multiple splicing (RBP-MS) (Heart and RRM expressed sequence) (Hermes)	FALSE	FALSE
2016.25	0.265003	0.0692393	0.00010783	0.000383734	1.20164	1.20164	11031	RAB31	Ras-related protein Rab-31 (Ras-related protein Rab-22B)	FALSE	FALSE
389.375	0.0951318	0.123061	0.423963	0.549367	1.06816	1.06816	11033	ADAP1	Arf-GAP with dual PH domain-containing protein 1 (Centaurin-alpha-1) (Cnt-a1) (Putative MAPK-activating protein PM25)	FALSE	FALSE
5160.96	-0.518025	0.055601	6.10087e-21	1.15559e-19	-1.43199	1.43199	11034	DSTN	Destrin (Actin-depolymerizing factor) (ADF)	FALSE	FALSE
239.056	0.445213	0.134384	0.0005327	0.00167236	1.36151	1.36151	11035	RIPK3	Receptor-interacting serine/threonine-protein kinase 3 (EC 2.7.11.1) (RIP-like protein kinase 3) (Receptor-interacting protein 3) (RIP-3)	FALSE	FALSE
1.33687	0.0864097	0.48319	0.151819	0.24553	1.06172	1.06172	110354863	ZNF660-ZNF197	NA	FALSE	FALSE
0	NA	NA	NA	NA	NA	NA	11036	GTF2A1L	TFIIA-alpha and beta-like factor (General transcription factor II A, 1-like factor)	FALSE	FALSE
11.7515	0.12678	0.386584	0.589168	0.698628	1.09185	1.09185	11037	STON1	cDNA, FLJ95267, highly similar to Homo sapiens stoned B-like factor (SBLF), mRNA	FALSE	FALSE
394.305	0.706246	0.489224	0.0287872	0.0603374	1.63155	1.63155	110384692	LOC110384692	NA	FALSE	FALSE
558.56	0.502128	0.141845	0.000202293	0.00068705	1.4163	1.4163	1104	RCC1	Regulator of chromosome condensation (Cell cycle regulatory protein) (Chromosome condensation protein 1)	FALSE	FALSE
363.561	-0.524259	0.133203	3.98594e-05	0.000152567	-1.43819	1.43819	11040	PIM2	Serine/threonine-protein kinase pim-2 (EC 2.7.11.1) (Pim-2h)	FALSE	FALSE
123.195	-0.825972	0.197748	7.0301e-06	3.01883e-05	-1.77273	1.77273	11041	B4GAT1	Beta-1,4-glucuronyltransferase 1 (EC 2.4.1.-) (I-beta-1,3-N-acetylglucosaminyltransferase) (iGnT) (N-acetyllactosaminide beta-1,3-N-acetylglucosaminyltransferase) (Poly-N-acetyllactosamine extension enzyme) (UDP-GlcNAc:betaGal beta-1,3-N-acetylglucosaminyltransferase 1)	FALSE	FALSE
919.558	-0.0870308	0.0777352	0.255945	0.373357	-1.06218	1.06218	11043	MID2	Probable E3 ubiquitin-protein ligase MID2 (EC 2.3.2.27) (Midin-2) (Midline defect 2) (Midline-2) (RING finger protein 60) (RING-type E3 ubiquitin transferase MID2) (Tripartite motif-containing protein 1)	FALSE	FALSE
495.887	0.424596	0.110183	7.14451e-05	0.000261833	1.3422	1.3422	11044	TENT4A	Terminal nucleotidyltransferase 4A (DNA polymerase sigma) (LAK-1) (Non-canonical poly(A) RNA polymerase PAPD7) (EC 2.7.7.19) (PAP-associated domain-containing protein 7) (TRAMP-like complex polyadenylate polymerase) (Terminal guanylyltransferase) (EC 2.7.7.-) (Terminal uridylyltransferase 5) (TUTase 5) (Topoisomerase-related function protein 4-1) (TRF4-1)	FALSE	FALSE
0.676946	0.0212941	0.466659	0.790007	NA	1.01487	1.01487	11045	UPK1A	Uroplakin-1a (UP1a) (Tetraspanin-21) (Tspan-21) (Uroplakin Ia) (UPIa) (UPKa)	FALSE	TRUE
443.629	-0.530503	0.111151	8.75871e-07	4.29085e-06	-1.44443	1.44443	11046	SLC35D2	UDP-N-acetylglucosamine/UDP-glucose/GDP-mannose transporter (Homolog of Fringe connection protein 1) (HFRC1) (SQV7-like protein) (SQV7L) (Solute carrier family 35 member D2) (UDP-galactose transporter-related protein 8) (UGTrel8)	FALSE	FALSE
1297.64	0.0858274	0.0726176	0.231931	0.345261	1.0613	1.0613	11047	ADRM1	Proteasomal ubiquitin receptor ADRM1 (110 kDa cell membrane glycoprotein) (Gp110) (Adhesion-regulating molecule 1) (ARM-1) (Proteasome regulatory particle non-ATPase 13) (hRpn13) (Rpn13 homolog)	FALSE	FALSE
1230.4	0.885294	0.0962531	8.39541e-21	1.57144e-19	1.84714	1.84714	1105	CHD1	Chromodomain-helicase-DNA-binding protein 1 (CHD-1) (EC 3.6.4.12) (ATP-dependent helicase CHD1)	FALSE	FALSE
1548.22	0.0991231	0.070828	0.157181	0.252887	1.07112	1.07112	11051	NUDT21	Cleavage and polyadenylation specificity factor subunit 5 (Cleavage and polyadenylation specificity factor 25 kDa subunit) (CPSF 25 kDa subunit) (Cleavage factor Im complex 25 kDa subunit) (CFIm25) (Nucleoside diphosphate-linked moiety X motif 21) (Nudix motif 21) (Nudix hydrolase 21) (Pre-mRNA cleavage factor Im 68 kDa subunit)	FALSE	FALSE
1411.47	0.0840483	0.071409	0.234113	0.347811	1.05999	1.05999	11052	CPSF6	Cleavage and polyadenylation specificity factor subunit 6 (Cleavage and polyadenylation specificity factor 68 kDa subunit) (CPSF 68 kDa subunit) (Cleavage factor Im complex 68 kDa subunit) (CFIm68) (Pre-mRNA cleavage factor Im 68 kDa subunit) (Protein HPBRII-4/7)	FALSE	FALSE
1421.38	0.823799	0.102841	2.96779e-16	3.83154e-15	1.77006	1.77006	11054	OGFR	Opioid growth factor receptor (OGFr) (Protein 7-60) (Zeta-type opioid receptor)	FALSE	FALSE
1.24607	-0.0102811	0.459878	0.924157	0.952267	-1.00715	1.00715	11055	ZPBP	Zona pellucida-binding protein 1 (Inner acrosomal membrane IAM38) (Sp38)	FALSE	FALSE
1080.08	0.423169	0.0846137	3.54609e-07	1.82769e-06	1.34087	1.34087	11056	DDX52	Probable ATP-dependent RNA helicase DDX52 (EC 3.6.4.13) (ATP-dependent RNA helicase ROK1-like) (DEAD box protein 52)	FALSE	FALSE
6181.98	-0.915174	0.0707951	6.84554e-39	4.1742e-37	-1.8858	1.8858	11057	ABHD2	Monoacylglycerol lipase ABHD2 (EC 3.1.1.23) (2-arachidonoylglycerol hydrolase) (Abhydrolase domain-containing protein 2) (Acetylesterase) (EC 3.1.1.6) (Lung alpha/beta hydrolase 2) (Progesterone-sensitive lipase) (EC 3.1.1.79) (Protein PHPS1-2)	FALSE	FALSE
1171.37	-0.180395	0.0778432	0.0186757	0.0413642	-1.13319	1.13319	11059	WWP1	NEDD4-like E3 ubiquitin-protein ligase WWP1 (EC 2.3.2.26) (Atrophin-1-interacting protein 5) (AIP5) (HECT-type E3 ubiquitin transferase WWP1) (TGIF-interacting ubiquitin ligase 1) (Tiul1) (WW domain-containing protein 1)	FALSE	FALSE
0	NA	NA	NA	NA	NA	NA	110599563	LY6G6F-LY6G6D	NA	FALSE	FALSE
67.7159	0.348853	0.26596	0.11721	0.198701	1.27355	1.27355	110599564	EEF1AKMT4	EEF1A lysine methyltransferase 4 (EC 2.1.1.-)	FALSE	FALSE
0	NA	NA	NA	NA	NA	NA	110599583	EEF1AKMT4-ECE2	NA	FALSE	FALSE
21.5055	0.0959852	0.336316	0.689181	0.782124	1.0688	1.0688	110599588	ASDURF	NA	FALSE	FALSE
3448.84	0.77112	0.095615	2.12696e-16	2.77766e-15	1.70659	1.70659	1106	CHD2	Chromodomain-helicase-DNA-binding protein 2 (CHD-2) (EC 3.6.4.12) (ATP-dependent helicase CHD2)	FALSE	FALSE
1738.99	-0.13114	0.0714374	0.0631214	0.118024	-1.09516	1.09516	11060	WWP2	NEDD4-like E3 ubiquitin-protein ligase WWP2 (EC 2.3.2.26) (Atrophin-1-interacting protein 2) (AIP2) (HECT-type E3 ubiquitin transferase WWP2) (WW domain-containing protein 2)	FALSE	FALSE
0	NA	NA	NA	NA	NA	NA	11061	CNMD	Leukocyte cell-derived chemotaxin 1 (Chondromodulin) [Cleaved into: Chondrosurfactant protein (CH-SP)
78.4794	0.129416	0.306949	0.584463	0.694661	1.09385	1.09385	11062	DUS4L	tRNA-dihydrouridine(20a/20b) synthase [NAD(P)+]-like (EC 1.3.1.-) (pp35) (tRNA-dihydrouridine synthase 4-like)	FALSE	FALSE
3.48904	-0.0936642	0.451706	0.567471	0.680073	-1.06708	1.06708	11063	SOX30	Transcription factor SOX-30	FALSE	FALSE
1046.6	-0.634803	0.125235	1.48068e-07	8.03926e-07	-1.55273	1.55273	11064	CNTRL	Centriolin (Centrosomal protein 1) (Centrosomal protein of 110 kDa) (Cep110)	FALSE	FALSE
72.4982	0.738454	0.248229	0.000787126	0.00238972	1.66839	1.66839	11065	UBE2C	Ubiquitin-conjugating enzyme E2 C (EC 2.3.2.23) ((E3-independent) E2 ubiquitin-conjugating enzyme C) (EC 2.3.2.24) (E2 ubiquitin-conjugating enzyme C) (UbcH10) (Ubiquitin carrier protein C) (Ubiquitin-protein ligase C)	FALSE	FALSE
395.458	0.00153689	0.122292	0.990769	0.994418	1.00107	1.00107	11066	SNRNP35	U11/U12 small nuclear ribonucleoprotein 35 kDa protein (U11/U12 snRNP 35 kDa protein) (U11/U12-35K) (Protein HM-1) (U1 snRNP-binding protein homolog)	FALSE	FALSE
592.874	-0.136342	0.0997564	0.16152	0.258738	-1.09911	1.09911	11067	DEPP1	Protein DEPP1 (Decidual protein induced by progesterone) (Fasting-induced gene protein) (FIG)	FALSE	FALSE
196.696	-0.231083	0.175821	0.155382	0.250424	-1.17372	1.17372	11068	CYB561D2	Cytochrome b561 domain-containing protein 2 (EC 7.2.1.3) (Putative tumor suppressor protein 101F6) (Transmembrane ascorbate ferrireductase)	FALSE	FALSE
2.94063	0.135161	0.461198	0.431834	0.556972	1.09821	1.09821	11069	RAPGEF4	Rap guanine nucleotide exchange factor 4 (Exchange factor directly activated by cAMP 2) (Exchange protein directly activated by cAMP 2) (EPAC 2) (cAMP-regulated guanine nucleotide exchange factor II) (cAMP-GEFII)	FALSE	FALSE
6637.63	-0.305795	0.0587401	1.50855e-07	8.17658e-07	-1.2361	1.2361	1107	CHD3	Chromodomain-helicase-DNA-binding protein 3 (CHD-3) (EC 3.6.4.12) (ATP-dependent helicase CHD3) (Mi-2 autoantigen 240 kDa protein) (Mi2-alpha) (Zinc finger helicase) (hZFH)	FALSE	FALSE
819.071	-0.20931	0.0927492	0.0211589	0.0461676	-1.15613	1.15613	11070	TMEM115	Transmembrane protein 115 (Placental protein 6) (Protein PL6)	FALSE	FALSE
1180.96	-0.294777	0.11629	0.00871505	0.021088	-1.2267	1.2267	11072	DUSP14	Dual specificity protein phosphatase 14 (EC 3.1.3.16) (EC 3.1.3.48) (MKP-1-like protein tyrosine phosphatase) (MKP-L) (Mitogen-activated protein kinase phosphatase 6) (MAP kinase phosphatase 6) (MKP-6)	FALSE	FALSE
596.569	0.211389	0.0933309	0.0207571	0.0454158	1.1578	1.1578	11073	TOPBP1	DNA topoisomerase 2-binding protein 1 (DNA topoisomerase II-beta-binding protein 1) (TopBP1) (DNA topoisomerase II-binding protein 1)	FALSE	FALSE
269.388	1.66261	0.200132	9.13587e-18	1.33247e-16	3.16589	3.16589	11074	TRIM31	E3 ubiquitin-protein ligase TRIM31 (EC 2.3.2.27) (RING-type E3 ubiquitin transferase TRIM31) (Tripartite motif-containing protein 31)	FALSE	FALSE
0	NA	NA	NA	NA	NA	NA	11075	STMN2	Stathmin-2 (Superior cervical ganglion-10 protein) (Protein SCG10)	FALSE	FALSE
1550.99	-0.922665	0.0916651	1.64876e-24	3.99076e-23	-1.89561	1.89561	11076	TPPP	Tubulin polymerization-promoting protein (TPPP) (EC 3.6.5.-) (25 kDa brain-specific protein) (TPPP/p25) (p24) (p25-alpha)	FALSE	FALSE
18.2447	-0.319755	0.386885	0.220958	0.332297	-1.24812	1.24812	11077	HSF2BP	Heat shock factor 2-binding protein	FALSE	FALSE
1116.39	-0.224651	0.0757965	0.00264402	0.00723478	-1.16849	1.16849	11078	TRIOBP	TRIO and F-actin-binding protein (Protein Tara) (Trio-associated repeat on actin)	FALSE	FALSE
2410.85	-0.137051	0.0599054	0.0209935	0.0458571	-1.09965	1.09965	11079	RER1	Protein RER1	FALSE	FALSE
5693.7	-0.141152	0.0549379	0.00965268	0.0230994	-1.10279	1.10279	1108	CHD4	Chromodomain-helicase-DNA-binding protein 4 (CHD-4) (EC 3.6.4.12) (ATP-dependent helicase CHD4) (Mi-2 autoantigen 218 kDa protein) (Mi2-beta)	FALSE	FALSE
483.744	0.00450528	0.124121	0.970949	0.981098	1.00313	1.00313	11080	DNAJB4	DnaJ homolog subfamily B member 4 (Heat shock 40 kDa protein 1 homolog) (HSP40 homolog) (Heat shock protein 40 homolog) (Human liver DnaJ-like protein)	FALSE	FALSE
0.218736	0.0319048	0.473249	0.705796	NA	1.02236	1.02236	110806279	SMIM28	NA	FALSE	TRUE
0.958626	0.108053	0.481003	0.253692	NA	1.07777	1.07777	110806290	MYOCOS	NA	FALSE	TRUE
1.56717	-0.00872313	0.458014	0.938597	0.959724	-1.00606	1.00606	110806296	C1orf232	NA	FALSE	FALSE
36.7139	-0.347826	0.327183	0.163218	0.260786	-1.27264	1.27264	110806298	C17orf113	NA	FALSE	FALSE
0	NA	NA	NA	NA	NA	NA	110806299	ETDC	NA	FALSE	FALSE
0	NA	NA	NA	NA	NA	NA	11081	KERA	Keratocan (KTN) (Keratan sulfate proteoglycan keratocan)	FALSE	FALSE
2.2163	0.182773	0.503229	0.183331	0.285934	1.13506	1.13506	11082	ESM1	Endothelial cell-specific molecule 1 (ESM-1)	FALSE	FALSE
1954.92	-0.305062	0.0764916	5.16621e-05	0.000193629	-1.23547	1.23547	11083	DIDO1	Death-inducer obliterator 1 (DIO-1) (hDido1) (Death-associated transcription factor 1) (DATF-1)	FALSE	FALSE
0	NA	NA	NA	NA	NA	NA	11085	ADAM30	Disintegrin and metalloproteinase domain-containing protein 30 (ADAM 30) (EC 3.4.24.-)	FALSE	FALSE
0	NA	NA	NA	NA	NA	NA	11086	ADAM29	Disintegrin and metalloproteinase domain-containing protein 29 (ADAM 29) (Cancer/testis antigen 73) (CT73)	FALSE	FALSE
0.468519	-0.0112493	0.467792	0.911988	NA	-1.00783	1.00783	1109	AKR1C4	Aldo-keto reductase family 1 member C4 (EC 1.1.1.-) (3-alpha-HSD1) (3-alpha-hydroxysteroid dehydrogenase type I) (EC 1.1.1.357) (Chlordecone reductase) (CDR) (EC 1.1.1.225) (Dihydrodiol dehydrogenase 4) (DD-4) (DD4) (HAKRA)	FALSE	TRUE
646.566	0.144882	0.0896937	0.0998853	0.173829	1.10564	1.10564	11091	WDR5	WD repeat-containing protein 5 (BMP2-induced 3-kb gene protein)	FALSE	FALSE
1380.64	-1.08352	0.142185	4.03919e-15	4.72949e-14	-2.1192	2.1192	11092	SPACA9	Sperm acrosome-associated protein 9	FALSE	FALSE
35.1588	-0.361781	0.316164	0.141419	0.231259	-1.28501	1.28501	11093	ADAMTS13	A disintegrin and metalloproteinase with thrombospondin motifs 13 (ADAM-TS 13) (ADAM-TS13) (ADAMTS-13) (EC 3.4.24.87) (von Willebrand factor-cleaving protease) (vWF-CP) (vWF-cleaving protease)	FALSE	FALSE
430.905	-0.234832	0.107097	0.0240279	0.0516318	-1.17677	1.17677	11094	CACFD1	Calcium channel flower homolog (Calcium channel flower domain-containing protein 1)	FALSE	FALSE
6.96217	-0.191493	0.44296	0.384425	0.51147	-1.14194	1.14194	11095	ADAMTS8	A disintegrin and metalloproteinase with thrombospondin motifs 8 (ADAM-TS 8) (ADAM-TS8) (ADAMTS-8) (EC 3.4.24.-) (METH-2) (METH-8)	FALSE	FALSE
0	NA	NA	NA	NA	NA	NA	11096	ADAMTS5	A disintegrin and metalloproteinase with thrombospondin motifs 5 (ADAM-TS 5) (ADAM-TS5) (ADAMTS-5) (EC 3.4.24.-) (A disintegrin and metalloproteinase with thrombospondin motifs 11) (ADAM-TS 11) (ADAMTS-11) (ADMP-2) (Aggrecanase-2)	FALSE	FALSE
344.354	0.136219	0.125842	0.261488	0.379845	1.09902	1.09902	11097	NUP42	Nucleoporin NUP42 (NLP-1) (NUP42 homolog) (Nucleoporin hCG1) (Nucleoporin-42) (Nucleoporin-like protein 2)	FALSE	FALSE
10617.3	0.0960236	0.0649652	0.139342	0.228404	1.06882	1.06882	11098	PRSS23	Serine protease 23 (EC 3.4.21.-) (Putative secreted protein Zsig13)	FALSE	FALSE
645.285	-0.0517732	0.0898195	0.556516	0.670034	-1.03654	1.03654	11099	PTPN21	Tyrosine-protein phosphatase non-receptor type 21 (EC 3.1.3.48) (Protein-tyrosine phosphatase D1)	FALSE	FALSE
2.64235	0.0984076	0.456429	0.531122	0.648123	1.07059	1.07059	111	ADCY5	Adenylate cyclase type 5 (EC 4.6.1.1) (ATP pyrophosphate-lyase 5) (Adenylate cyclase type V) (Adenylyl cyclase 5) (AC5)	FALSE	FALSE
5545.81	-0.0975976	0.0559123	0.0785807	0.141554	-1.06999	1.06999	11100	HNRNPUL1	Heterogeneous nuclear ribonucleoprotein U-like protein 1 (Adenovirus early region 1B-associated protein 5) (E1B-55 kDa-associated protein 5) (E1B-AP5)	FALSE	FALSE
797.732	0.0713477	0.0882949	0.411277	0.538474	1.0507	1.0507	11101	ATE1	Arginyl-tRNA--protein transferase 1 (Arginyltransferase 1) (R-transferase 1) (EC 2.3.2.8) (Arginine-tRNA--protein transferase 1)	FALSE	FALSE
319.754	-0.0587206	0.162695	0.698204	0.788695	-1.04154	1.04154	11102	RPP14	Ribonuclease P protein subunit p14 (EC 3.1.26.5)	FALSE	FALSE
1156.7	0.100295	0.0775832	0.190183	0.294479	1.07199	1.07199	11103	KRR1	KRR1 small subunit processome component homolog (HIV-1 Rev-binding protein 2) (KRR-R motif-containing protein 1) (Rev-interacting protein 1) (Rip-1)	FALSE	FALSE
296.826	-0.317154	0.125267	0.00844537	0.0205328	-1.24587	1.24587	11104	KATNA1	Katanin p60 ATPase-containing subunit A1 (Katanin p60 subunit A1) (EC 5.6.1.1) (p60 katanin)	FALSE	FALSE
9.133	-0.0733105	0.418976	0.715881	0.803396	-1.05213	1.05213	11105	PRDM7	Probable histone-lysine N-methyltransferase PRDM7 (EC 2.1.1.-) (PR domain zinc finger protein 7) (PR domain-containing protein 7)	FALSE	FALSE
0	NA	NA	NA	NA	NA	NA	111064647	CSNKA2IP	NA	FALSE	FALSE
0.200288	0.031319	0.473167	0.705955	NA	1.02195	1.02195	111064649	SMIM33	NA	FALSE	TRUE
13.0108	-0.00853036	0.374882	0.968459	0.979614	-1.00593	1.00593	11107	PRDM5	PR domain zinc finger protein 5 (EC 2.1.1.-) (PR domain-containing protein 5)	FALSE	FALSE
802.17	0.272615	0.0938255	0.00298774	0.00808322	1.208	1.208	11108	PRDM4	PR domain zinc finger protein 4 (EC 2.1.1.-) (PR domain-containing protein 4)	FALSE	FALSE
54.3152	-0.521225	0.276914	0.024981	0.0534407	-1.43517	1.43517	111089941	MMP24-AS1-EDEM2	NA	FALSE	FALSE
50.9412	0.0384676	0.270336	0.863752	0.912503	1.02702	1.02702	1111	CHEK1	Serine/threonine-protein kinase Chk1 (EC 2.7.11.1) (CHK1 checkpoint homolog) (Cell cycle checkpoint kinase) (Checkpoint kinase-1)	FALSE	FALSE
883.949	-0.840956	0.113611	3.3074e-14	3.57099e-13	-1.79124	1.79124	11112	HIBADH	3-hydroxyisobutyrate dehydrogenase, mitochondrial (HIBADH) (EC 1.1.1.31)	FALSE	FALSE
355.736	0.0139691	0.120587	0.906206	0.940741	1.00973	1.00973	11113	CIT	Citron Rho-interacting kinase (CRIK) (EC 2.7.11.1) (Serine/threonine-protein kinase 21)	FALSE	FALSE
642.136	-0.571269	0.107529	4.72541e-08	2.72623e-07	-1.48583	1.48583	11116	FGFR1OP	FGFR1 oncogene partner	FALSE	FALSE
4.12654	-0.0196403	0.428681	0.912713	0.94502	-1.01371	1.01371	11117	EMILIN1	EMILIN-1 (Elastin microfibril interface-located protein 1) (Elastin microfibril interfacer 1)	FALSE	FALSE
1118.26	0.243142	0.116151	0.0305416	0.0635105	1.18357	1.18357	11118	BTN3A2	Butyrophilin subfamily 3 member A2	FALSE	FALSE
0	NA	NA	NA	NA	NA	NA	111188157	LYNX1-SLURP2	NA	FALSE	FALSE
735.128	0.975116	0.149568	1.32473e-11	1.11182e-10	1.9658	1.9658	11119	BTN3A1	Butyrophilin subfamily 3 member A1 (CD antigen CD277)	FALSE	FALSE
3060.61	-0.500577	0.0961634	1.00908e-07	5.59759e-07	-1.41478	1.41478	1112	FOXN3	Forkhead box protein N3 (Checkpoint suppressor 1)	FALSE	FALSE
711.034	0.611918	0.103167	1.22049e-09	8.3548e-09	1.52829	1.52829	11120	BTN2A1	Butyrophilin subfamily 2 member A1	FALSE	FALSE
151.73	-1.40904	0.272587	2.43968e-08	1.45627e-07	-2.6556	2.6556	11122	PTPRT	Receptor-type tyrosine-protein phosphatase T (R-PTP-T) (EC 3.1.3.48) (Receptor-type tyrosine-protein phosphatase rho) (RPTP-rho)	FALSE	FALSE
1981.04	-0.793121	0.0946013	1.39676e-17	2.00039e-16	-1.73282	1.73282	11123	RCAN3	Calcipressin-3 (Down syndrome candidate region 1-like protein 2) (Myocyte-enriched calcineurin-interacting protein 3) (MCIP3) (Regulator of calcineurin 3)	FALSE	FALSE
952.783	-0.0786779	0.0790582	0.312321	0.43622	-1.05605	1.05605	11124	FAF1	FAS-associated factor 1 (hFAF1) (UBX domain-containing protein 12) (UBX domain-containing protein 3A)	FALSE	FALSE
41.6804	-1.52486	0.409583	1.73074e-05	7.00428e-05	-2.8776	2.8776	111240474	CRYZL2P-SEC16B	NA	FALSE	FALSE
0	NA	NA	NA	NA	NA	NA	11126	CD160	CD160 antigen (Natural killer cell receptor BY55) (CD antigen CD160) [Cleaved into: CD160 antigen, soluble form]	FALSE	FALSE
986.498	-0.843759	0.122468	1.36091e-12	1.26843e-11	-1.79472	1.79472	11127	KIF3A	Kinesin-like protein KIF3A (Microtubule plus end-directed kinesin motor 3A)	FALSE	FALSE
555.827	0.220053	0.0971813	0.0205368	0.0450209	1.16478	1.16478	11128	POLR3A	DNA-directed RNA polymerase III subunit RPC1 (RNA polymerase III subunit C1) (EC 2.7.7.6) (DNA-directed RNA polymerase III largest subunit) (DNA-directed RNA polymerase III subunit A) (RNA polymerase III 155 kDa subunit) (RPC155) (RNA polymerase III subunit C160)	FALSE	FALSE
276.483	0.411197	0.200559	0.0237027	0.0510218	1.32979	1.32979	11129	CLASRP	CLK4-associating serine/arginine rich protein (Splicing factor, arginine/serine-rich 16) (Suppressor of white-apricot homolog 2)	FALSE	FALSE
0	NA	NA	NA	NA	NA	NA	1113	CHGA	Chromogranin-A (CgA) (Pituitary secretory protein I) (SP-I) [Cleaved into: Vasostatin-1 (Vasostatin I)			GR-44	ER-37	GE-25	Serpinin-RRG	Serpinin	p-Glu serpinin precursor]",FALSE,FALSE
141.3	0.451322	0.175194	0.0055038	0.0140217	1.36729	1.36729	11130	ZWINT	ZW10 interactor (ZW10-interacting protein 1) (Zwint-1)	FALSE	FALSE
3.10111	0.473149	0.827172	0.0247071	0.0528903	1.38814	1.38814	11131	CAPN11	Calpain-11 (EC 3.4.22.-) (Calcium-activated neutral proteinase 11) (CANP 11)	FALSE	FALSE
259.926	-0.437759	0.138156	0.000891494	0.00268091	-1.3545	1.3545	11132	CAPN10	Calpain-10 (EC 3.4.22.-) (Calcium-activated neutral proteinase 10) (CANP 10)	FALSE	FALSE
90.5206	0.133674	0.213503	0.483337	0.605183	1.09708	1.09708	11133	KPTN	KICSTOR complex protein kaptin (Actin-associated protein 2E4)	FALSE	FALSE
825.673	0.664926	0.0855974	2.88739e-15	3.41872e-14	1.58549	1.58549	11135	CDC42EP1	Cdc42 effector protein 1 (Binder of Rho GTPases 5) (Serum protein MSE55)	FALSE	FALSE
5.37586	-0.00661565	0.411297	0.972477	0.982079	-1.0046	1.0046	11136	SLC7A9	b(0,+)-type amino acid transporter 1 (b(0,+)AT1) (Glycoprotein-associated amino acid transporter b0,+AT1) (Solute carrier family 7 member 9)	FALSE	FALSE
714.359	0.200003	0.0912859	0.0256305	0.0546678	1.1487	1.1487	11137	PWP1	Periodic tryptophan protein 1 homolog (Keratinocyte protein IEF SSP 9502)	FALSE	FALSE
1714.12	-0.96821	0.12609	3.05036e-15	3.59825e-14	-1.95641	1.95641	11138	TBC1D8	TBC1 domain family member 8 (AD 3) (Vascular Rab-GAP/TBC-containing protein)	FALSE	FALSE
2.38562	0.00131069	0.448473	0.994217	0.996485	1.00091	1.00091	1114	CHGB	Secretogranin-1 (Chromogranin-B) (CgB) (Secretogranin I) (SgI) [Cleaved into: PE-11
2587.55	0.352708	0.0603872	3.77045e-09	2.45288e-08	1.27696	1.27696	11140	CDC37	Hsp90 co-chaperone Cdc37 (Hsp90 chaperone protein kinase-targeting subunit) (p50Cdc37) [Cleaved into: Hsp90 co-chaperone Cdc37, N-terminally processed]	FALSE	FALSE
0.411278	0.0485784	0.475072	0.490716	NA	1.03425	1.03425	11141	IL1RAPL1	Interleukin-1 receptor accessory protein-like 1 (IL-1-RAPL-1) (IL-1RAPL-1) (IL1RAPL-1) (EC 3.2.2.6) (Oligophrenin-4) (Three immunoglobulin domain-containing IL-1 receptor-related 2) (TIGIRR-2) (X-linked interleukin-1 receptor accessory protein-like 1)	FALSE	TRUE
827.347	-1.25901	0.140614	4.49701e-20	8.01075e-19	-2.39332	2.39332	11142	PKIG	cAMP-dependent protein kinase inhibitor gamma (PKI-gamma)	FALSE	FALSE
1048.14	-0.221757	0.0802143	0.00497068	0.0128159	-1.16615	1.16615	11143	KAT7	Histone acetyltransferase KAT7 (EC 2.3.1.48) (Histone acetyltransferase binding to ORC1) (Lysine acetyltransferase 7) (MOZ, YBF2/SAS3, SAS2 and TIP60 protein 2) (MYST-2)	FALSE	FALSE
7.33564	0.242429	0.472037	0.279295	0.399884	1.18298	1.18298	11144	DMC1	Meiotic recombination protein DMC1/LIM15 homolog	FALSE	FALSE
320.484	-0.594309	0.159466	7.78095e-05	0.000283513	-1.50975	1.50975	11145	PLAAT3	Phospholipase A and acyltransferase 3 (EC 2.3.1.-) (EC 3.1.1.32) (EC 3.1.1.4) (Adipose-specific phospholipase A2) (AdPLA) (Group XVI phospholipase A1/A2) (H-rev 107 protein homolog) (H-REV107) (HREV107-1) (HRAS-like suppressor 1) (HRAS-like suppressor 3) (HRSL3) (HREV107-3) (Renal carcinoma antigen NY-REN-65)	FALSE	FALSE
99.4478	0.32781	0.200083	0.0699584	0.128356	1.25511	1.25511	11146	GLMN	Glomulin (FK506-binding protein-associated protein) (FAP) (FKBP-associated protein)	FALSE	FALSE
94.8987	-0.830415	0.222326	4.37035e-05	0.000166117	-1.7782	1.7782	11147	HHLA3	HERV-H LTR-associating protein 3 (Human endogenous retrovirus-H long terminal repeat-associating protein 3)	FALSE	FALSE
328.212	-1.03275	0.208442	1.17502e-07	6.46383e-07	-2.04592	2.04592	11148	HHLA2	HERV-H LTR-associating protein 2 (Human endogenous retrovirus-H long terminal repeat-associating protein 2)	FALSE	FALSE
8.9533	-0.0905729	0.39596	0.685	0.778606	-1.06479	1.06479	11149	BVES	Blood vessel epicardial substance (hBVES) (Popeye domain-containing protein 1) (Popeye protein 1)	FALSE	FALSE
36.4648	1.45704	0.396628	2.1682e-05	8.65425e-05	2.74544	2.74544	11151	CORO1A	Coronin-1A (Coronin-like protein A) (Clipin-A) (Coronin-like protein p57) (Tryptophan aspartate-containing coat protein) (TACO)	FALSE	FALSE
515.921	-0.103643	0.112809	0.341822	0.467572	-1.07448	1.07448	11152	WDR45	WD repeat domain phosphoinositide-interacting protein 4 (WIPI-4) (WD repeat-containing protein 45)	FALSE	FALSE
163.698	0.201941	0.180632	0.225933	0.338046	1.15025	1.15025	11153	FICD	Protein adenylyltransferase FICD (EC 2.7.7.n1) (AMPylator FICD) (De-AMPylase FICD) (EC 3.1.4.-) (FIC domain-containing protein) (Huntingtin yeast partner E) (Huntingtin-interacting protein 13) (HIP-13) (Huntingtin-interacting protein E)	FALSE	FALSE
148.295	0.135627	0.159801	0.367134	0.494397	1.09857	1.09857	11154	AP4S1	AP-4 complex subunit sigma-1 (AP-4 adaptor complex subunit sigma-1) (Adaptor-related protein complex 4 subunit sigma-1) (Sigma-1 subunit of AP-4) (Sigma-4-adaptin) (Sigma4-adaptin)	FALSE	FALSE
16.677	-0.423856	0.452084	0.12685	0.211558	-1.34151	1.34151	11155	LDB3	LIM domain-binding protein 3 (Protein cypher) (Z-band alternatively spliced PDZ-motif protein)	FALSE	FALSE
67.3829	0.129144	0.220467	0.508664	0.627039	1.09364	1.09364	11156	PTP4A3	Protein tyrosine phosphatase type IVA 3 (EC 3.1.3.48) (PRL-R) (Protein-tyrosine phosphatase 4a3) (Protein-tyrosine phosphatase of regenerating liver 3) (PRL-3)	FALSE	FALSE
192.302	-0.0564212	0.149408	0.689691	0.782535	-1.03988	1.03988	11157	LSM6	U6 snRNA-associated Sm-like protein LSm6	FALSE	FALSE
2020.92	-1.1389	0.100051	7.6822e-31	2.93478e-29	-2.20213	2.20213	11158	RABL2B	Rab-like protein 2B	FALSE	FALSE
790.702	-1.40089	0.131163	1.43181e-27	4.21149e-26	-2.64065	2.64065	11159	RABL2A	Rab-like protein 2A	FALSE	FALSE
115.063	1.32753	0.221233	2.35541e-10	1.74417e-09	2.50973	2.50973	1116	CHI3L1	Chitinase-3-like protein 1 (39 kDa synovial protein) (Cartilage glycoprotein 39) (CGP-39) (GP-39) (hCGP-39) (YKL-40)	FALSE	FALSE
1612.56	-0.325681	0.0787387	2.65352e-05	0.000104337	-1.25326	1.25326	11160	ERLIN2	Erlin-2 (Endoplasmic reticulum lipid raft-associated protein 2) (Stomatin-prohibitin-flotillin-HflC/K domain-containing protein 2) (SPFH domain-containing protein 2)	FALSE	FALSE
857.1	-0.239229	0.0873036	0.00523217	0.0134132	-1.18036	1.18036	11161	ERG28	Ergosterol biosynthetic protein 28 homolog	FALSE	FALSE
39.5654	-0.62896	0.353633	0.0219597	0.0476981	-1.54645	1.54645	11162	NUDT6	Nucleoside diphosphate-linked moiety X motif 6 (Nudix motif 6) (EC 3.6.1.-) (Antisense basic fibroblast growth factor) (Protein GFG)	FALSE	FALSE
2781.44	-0.576547	0.0701032	8.66452e-17	1.16908e-15	-1.49128	1.49128	11163	NUDT4	Diphosphoinositol polyphosphate phosphohydrolase 2 (DIPP-2) (EC 3.6.1.52) (Diadenosine 5',5'''-P1,P6-hexaphosphate hydrolase 2) (Nucleoside diphosphate-linked moiety X motif 4) (Nudix motif 4)	FALSE	FALSE
1267.65	-0.3756	0.075905	5.12198e-07	2.58528e-06	-1.29738	1.29738	11164	NUDT5	ADP-sugar pyrophosphatase (EC 3.6.1.13) (8-oxo-dGDP phosphatase) (EC 3.6.1.58) (Nuclear ATP-synthesis protein NUDIX5) (EC 2.7.7.96) (Nucleoside diphosphate-linked moiety X motif 5) (Nudix motif 5) (hNUDT5) (YSA1H)	FALSE	FALSE
2006.04	-0.916277	0.109335	1.12869e-17	1.62971e-16	-1.88724	1.88724	11165	NUDT3	Diphosphoinositol polyphosphate phosphohydrolase 1 (DIPP-1) (EC 3.6.1.52) (Diadenosine 5',5'''-P1,P6-hexaphosphate hydrolase 1) (EC 3.6.1.-) (Nucleoside diphosphate-linked moiety X motif 3) (Nudix motif 3)	FALSE	FALSE
607.796	-0.780067	0.116801	6.72214e-12	5.85887e-11	-1.71721	1.71721	11166	SOX21	Transcription factor SOX-21 (SOX-A)	FALSE	FALSE
1749.97	0.707236	0.111148	6.45819e-11	5.09111e-10	1.63267	1.63267	11167	FSTL1	Follistatin-related protein 1 (Follistatin-like protein 1)	FALSE	FALSE
876.411	-0.671347	0.100496	8.38883e-12	7.20848e-11	-1.59256	1.59256	11168	PSIP1	PC4 and SFRS1-interacting protein (CLL-associated antigen KW-7) (Dense fine speckles 70 kDa protein) (DFS 70) (Lens epithelium-derived growth factor) (Transcriptional coactivator p75/p52)	FALSE	FALSE
143.101	0.297419	0.210499	0.114903	0.195311	1.22894	1.22894	11169	WDHD1	WD repeat and HMG-box DNA-binding protein 1 (Acidic nucleoplasmic DNA-binding protein 1) (And-1)	FALSE	FALSE
2.35272	-0.0544405	0.446216	0.729312	0.812944	-1.03846	1.03846	1117	CHI3L2	Chitinase-3-like protein 2 (Chondrocyte protein 39) (YKL-39)	FALSE	FALSE
1232.6	-0.791797	0.111452	3.29461e-13	3.23623e-12	-1.73123	1.73123	11170	FAM107A	Actin-associated protein FAM107A (Down-regulated in renal cell carcinoma 1) (Protein TU3A)	FALSE	FALSE
1852.48	0.356873	0.0679527	1.0862e-07	6.00441e-07	1.28065	1.28065	11171	STRAP	Serine-threonine kinase receptor-associated protein (MAP activator with WD repeats) (UNR-interacting protein) (WD-40 repeat protein PT-WD)	FALSE	FALSE
0	NA	NA	NA	NA	NA	NA	11172	INSL6	Insulin-like peptide INSL6 (Insulin-like peptide 6) (Relaxin/insulin-like factor 1) [Cleaved into: Insulin-like peptide INSL6 B chain
15.0142	-0.149029	0.380854	0.531081	0.648122	-1.10882	1.10882	11173	ADAMTS7	A disintegrin and metalloproteinase with thrombospondin motifs 7 (ADAM-TS 7) (ADAM-TS7) (ADAMTS-7) (EC 3.4.24.-) (COMPase)	FALSE	FALSE
2.76713	0.347389	0.642315	0.0419675	0.0834403	1.27226	1.27226	11174	ADAMTS6	A disintegrin and metalloproteinase with thrombospondin motifs 6 (ADAM-TS 6) (ADAM-TS6) (ADAMTS-6) (EC 3.4.24.-)	FALSE	FALSE
2749.93	0.289843	0.0763628	0.000118145	0.000416885	1.22251	1.22251	11176	BAZ2A	Bromodomain adjacent to zinc finger domain protein 2A (Transcription termination factor I-interacting protein 5) (TTF-I-interacting protein 5) (Tip5) (hWALp3)	FALSE	FALSE
2962.82	0.820308	0.0678309	3.01626e-34	1.41479e-32	1.76578	1.76578	11177	BAZ1A	Bromodomain adjacent to zinc finger domain protein 1A (ATP-dependent chromatin-remodeling protein) (ATP-utilizing chromatin assembly and remodeling factor 1) (hACF1) (CHRAC subunit ACF1) (Williams syndrome transcription factor-related chromatin-remodeling factor 180) (WCRF180) (hWALp1)	FALSE	FALSE
16.9128	0.508441	0.500169	0.0863448	0.153465	1.42251	1.42251	11178	LZTS1	Leucine zipper putative tumor suppressor 1 (F37/esophageal cancer-related gene-coding leucine-zipper motif) (Fez1)	FALSE	FALSE
374.688	0.0959591	0.124631	0.425102	0.550573	1.06878	1.06878	11179	ZNF277	Zinc finger protein 277 (Nuclear receptor-interacting factor 4)	FALSE	FALSE
0.277937	-0.0327876	0.473353	0.746087	NA	-1.02299	1.02299	1118	CHIT1	Chitotriosidase-1 (EC 3.2.1.14) (Chitinase-1)	FALSE	TRUE
1727.37	-0.166901	0.0700616	0.0159209	0.0360226	-1.12264	1.12264	11180	WDR6	WD repeat-containing protein 6	FALSE	FALSE
29.357	-1.17847	0.455562	0.00104934	0.0031189	-2.26336	2.26336	11181	TREH	Trehalase (EC 3.2.1.28) (Alpha,alpha-trehalase) (Alpha,alpha-trehalose glucohydrolase)	FALSE	FALSE
87.765	0.926825	0.24173	2.41122e-05	9.53778e-05	1.90109	1.90109	11182	SLC2A6	Solute carrier family 2, facilitated glucose transporter member 6 (Glucose transporter type 6) (GLUT-6)	FALSE	FALSE
1124.86	0.465607	0.0756096	4.23031e-10	3.03885e-09	1.3809	1.3809	11183	MAP4K5	Mitogen-activated protein kinase kinase kinase kinase 5 (EC 2.7.11.1) (Kinase homologous to SPS1/STE20) (KHS) (MAPK/ERK kinase kinase kinase 5) (MEK kinase kinase 5) (MEKKK 5)	FALSE	FALSE
7.30304	-0.0865437	0.404193	0.690521	0.78312	-1.06182	1.06182	11184	MAP4K1	Mitogen-activated protein kinase kinase kinase kinase 1 (EC 2.7.11.1) (Hematopoietic progenitor kinase) (MAPK/ERK kinase kinase kinase 1) (MEK kinase kinase 1) (MEKKK 1)	FALSE	FALSE
4.43377	0.0131266	0.440689	0.937045	0.959181	1.00914	1.00914	11185	INMT	Indolethylamine N-methyltransferase (Indolamine N-methyltransferase) (EC 2.1.1.49) (EC 2.1.1.96) (Aromatic alkylamine N-methyltransferase) (Amine N-methyltransferase) (Arylamine N-methyltransferase) (Thioether S-methyltransferase) (TEMT)	FALSE	FALSE
138.091	-0.0316201	0.200756	0.860568	0.91017	-1.02216	1.02216	11186	RASSF1	Ras association domain-containing protein 1	FALSE	FALSE
1642.63	0.763317	0.0756485	1.83225e-24	4.40796e-23	1.69739	1.69739	11187	PKP3	Plakophilin-3	FALSE	FALSE
1229.04	-0.156771	0.0821138	0.0522148	0.100642	-1.11479	1.11479	11188	NISCH	Nischarin (Imidazoline receptor 1) (I-1) (IR1) (Imidazoline receptor antisera-selected protein) (hIRAS) (Imidazoline-1 receptor) (I1R) (Imidazoline-1 receptor candidate protein) (I-1 receptor candidate protein) (I1R candidate protein)	FALSE	FALSE
2.21997	-0.131332	0.476673	0.344209	0.469993	-1.0953	1.0953	11189	CELF3	CUGBP Elav-like family member 3 (CELF-3) (Bruno-like protein 1) (CAG repeat protein 4) (CUG-BP- and ETR-3-like factor 3) (ELAV-type RNA-binding protein 1) (ETR-1) (Expanded repeat domain protein CAG/CTG 4) (RNA-binding protein BRUNOL-1) (Trinucleotide repeat-containing gene 4 protein)	FALSE	FALSE
861.995	-0.165743	0.0930665	0.0688967	0.126701	-1.12174	1.12174	1119	CHKA	Choline kinase alpha (CK) (EC 2.7.1.32) (CHETK-alpha) (Ethanolamine kinase) (EK) (EC 2.7.1.82)	FALSE	FALSE
903.332	-0.50633	0.0998735	2.04736e-07	1.08886e-06	-1.42043	1.42043	11190	CEP250	Centrosome-associated protein CEP250 (250 kDa centrosomal protein) (Cep250) (Centrosomal Nek2-associated protein 1) (C-Nap1) (Centrosomal protein 2)	FALSE	FALSE
338.408	0.164757	0.112008	0.129981	0.215669	1.12098	1.12098	11193	WBP4	WW domain-binding protein 4 (WBP-4) (Formin-binding protein 21) (WW domain-containing-binding protein 4)	FALSE	FALSE
384.126	-0.402534	0.114319	0.000274834	0.000909837	-1.32183	1.32183	11194	ABCB8	Mitochondrial potassium channel ATP-binding subunit (ATP-binding cassette sub-family B member 8, mitochondrial) (ABCB8) (Mitochondrial ATP-binding cassette 1) (M-ABC1) (Mitochondrial sulfonylurea-receptor) (MITOSUR)	FALSE	FALSE
1196.4	0.0553491	0.0712155	0.432246	0.557277	1.03911	1.03911	11196	SEC23IP	SEC23-interacting protein (p125)	FALSE	FALSE
1.7747	-0.0728186	0.463821	0.553352	0.667238	-1.05177	1.05177	11197	WIF1	Wnt inhibitory factor 1 (WIF-1)	FALSE	FALSE
2402.44	0.0913872	0.0625219	0.140801	0.230367	1.06539	1.06539	11198	SUPT16H	FACT complex subunit SPT16 (Chromatin-specific transcription elongation factor 140 kDa subunit) (FACT 140 kDa subunit) (FACTp140) (Facilitates chromatin transcription complex subunit SPT16) (hSPT16)	FALSE	FALSE
2.10018	0.292424	0.578794	0.0760301	0.137789	1.2247	1.2247	11199	ANXA10	Annexin A10 (Annexin-10) (Annexin-14)	FALSE	FALSE
918.13	-0.0561025	0.10052	0.565898	0.678701	-1.03965	1.03965	112	ADCY6	Adenylate cyclase type 6 (EC 4.6.1.1) (ATP pyrophosphate-lyase 6) (Adenylate cyclase type VI) (Adenylyl cyclase 6) (Ca(2+)-inhibitable adenylyl cyclase)	FALSE	FALSE
791.114	-0.355818	0.0935349	0.000100669	0.000360435	-1.27971	1.27971	1120	CHKB	Choline/ethanolamine kinase (Choline kinase beta) (CK) (CKB) (EC 2.7.1.32) (Choline kinase-like protein) (Ethanolamine kinase) (EK) (EC 2.7.1.82) (Ethanolamine kinase beta) (EKB) (choline/ethanolamine kinase beta) (CKEKB)	FALSE	FALSE
112.363	0.619196	0.204648	0.000902993	0.00271291	1.53602	1.53602	11200	CHEK2	Serine/threonine-protein kinase Chk2 (EC 2.7.11.1) (CHK2 checkpoint homolog) (Cds1 homolog) (Hucds1) (hCds1) (Checkpoint kinase 2)	FALSE	FALSE
333.101	-0.887145	0.151208	9.80696e-10	6.78654e-09	-1.84951	1.84951	11201	POLI	DNA polymerase iota (EC 2.7.7.7) (Eta2) (RAD30 homolog B)	FALSE	FALSE
59.4812	1.22914	0.310239	8.81927e-06	3.74252e-05	2.34427	2.34427	11202	KLK8	Kallikrein-8 (hK8) (EC 3.4.21.118) (Neuropsin) (NP) (Ovasin) (Serine protease 19) (Serine protease TADG-14) (Tumor-associated differentially expressed gene 14 protein)	FALSE	FALSE
551.666	0.203786	0.0973404	0.0322549	0.066524	1.15172	1.15172	1121	CHM	Rab proteins geranylgeranyltransferase component A 1 (Choroideremia protein) (Rab escort protein 1) (REP-1) (TCD protein)	FALSE	FALSE
5.75648	0.194496	0.457796	0.355025	0.481568	1.14432	1.14432	11211	FZD10	Frizzled-10 (Fz-10) (hFz10) (FzE7) (CD antigen CD350)	FALSE	FALSE
785.449	-0.0330848	0.0846698	0.690653	0.783149	-1.0232	1.0232	11212	PLPBP	Pyridoxal phosphate homeostasis protein (PLP homeostasis protein) (Proline synthase co-transcribed bacterial homolog protein) (Pyridoxal phosphate-binding protein)	FALSE	FALSE
3016.92	0.46333	0.0702375	2.44163e-11	1.99637e-10	1.37872	1.37872	11213	IRAK3	Interleukin-1 receptor-associated kinase 3 (IRAK-3) (EC 2.7.11.1) (IL-1 receptor-associated kinase M) (IRAK-M)	FALSE	FALSE
2567.78	0.0959384	0.0815066	0.232496	0.345934	1.06876	1.06876	11214	AKAP13	A-kinase anchor protein 13 (AKAP-13) (AKAP-Lbc) (Breast cancer nuclear receptor-binding auxiliary protein) (Guanine nucleotide exchange factor Lbc) (Human thyroid-anchoring protein 31) (Lymphoid blast crisis oncogene) (LBC oncogene) (Non-oncogenic Rho GTPase-specific GTP exchange factor) (Protein kinase A-anchoring protein 13) (PRKA13) (p47)	FALSE	FALSE
1536.24	-0.261591	0.0724408	0.000253556	0.000845934	-1.1988	1.1988	11215	AKAP11	A-kinase anchor protein 11 (AKAP-11) (A-kinase anchor protein 220 kDa) (AKAP 220) (hAKAP220) (Protein kinase A-anchoring protein 11) (PRKA11)	FALSE	FALSE
761.623	-0.0333515	0.0851392	0.689809	0.782612	-1.02339	1.02339	11216	AKAP10	A-kinase anchor protein 10, mitochondrial (AKAP-10) (Dual specificity A kinase-anchoring protein 2) (D-AKAP-2) (Protein kinase A-anchoring protein 10) (PRKA10)	FALSE	FALSE
447.334	0.0645992	0.112324	0.554528	0.66839	1.04579	1.04579	11218	DDX20	Probable ATP-dependent RNA helicase DDX20 (EC 3.6.4.13) (Component of gems 3) (DEAD box protein 20) (DEAD box protein DP 103) (Gemin-3)	FALSE	FALSE
2.50137	-0.182756	0.494119	0.24149	0.356544	-1.13505	1.13505	11219	TREX2	Three prime repair exonuclease 2 (EC 3.1.11.2) (3'-5' exonuclease TREX2)	FALSE	FALSE
197.229	0.286709	0.157979	0.0534965	0.102816	1.21985	1.21985	1122	CHML	Rab proteins geranylgeranyltransferase component A 2 (Choroideremia-like protein) (Rab escort protein 2) (REP-2)	FALSE	FALSE
1158.72	1.40651	0.0976848	6.02397e-48	5.19044e-46	2.65096	2.65096	11221	DUSP10	Dual specificity protein phosphatase 10 (EC 3.1.3.16) (EC 3.1.3.48) (Mitogen-activated protein kinase phosphatase 5) (MAP kinase phosphatase 5) (MKP-5)	FALSE	FALSE
1303.17	0.30596	0.0824585	0.000161433	0.000558813	1.23624	1.23624	11222	MRPL3	39S ribosomal protein L3, mitochondrial (L3mt) (MRP-L3) (Mitochondrial large ribosomal subunit protein uL3m)	FALSE	FALSE
9.76821	-0.0875039	0.383604	0.702412	0.792488	-1.06253	1.06253	11223	MST1L	Putative macrophage stimulating 1-like protein (Brain rescue factor 1) (BRF-1) (Hepatocyte growth factor-like protein homolog)	FALSE	FALSE
2588.6	0.583141	0.0668704	1.21744e-18	1.92628e-17	1.49811	1.49811	11224	RPL35	60S ribosomal protein L35 (Large ribosomal subunit protein uL29)	FALSE	FALSE
52.7092	0.61554	0.281146	0.00951007	0.0228029	1.53213	1.53213	11226	GALNT6	Polypeptide N-acetylgalactosaminyltransferase 6 (EC 2.4.1.41) (Polypeptide GalNAc transferase 6) (GalNAc-T6) (pp-GaNTase 6) (Protein-UDP acetylgalactosaminyltransferase 6) (UDP-GalNAc:polypeptide N-acetylgalactosaminyltransferase 6)	FALSE	FALSE
2078.87	1.53717	0.0989454	2.06639e-55	2.35687e-53	2.90224	2.90224	11227	GALNT5	Polypeptide N-acetylgalactosaminyltransferase 5 (EC 2.4.1.41) (Polypeptide GalNAc transferase 5) (GalNAc-T5) (pp-GaNTase 5) (Protein-UDP acetylgalactosaminyltransferase 5) (UDP-GalNAc:polypeptide N-acetylgalactosaminyltransferase 5)	FALSE	FALSE
199.132	0.0422382	0.161978	0.78245	0.853088	1.02971	1.02971	11228	RASSF8	Ras association domain-containing protein 8 (Carcinoma-associated protein HOJ-1)	FALSE	FALSE
35.392	-0.246811	0.301021	0.296856	0.419536	-1.18658	1.18658	1123	CHN1	N-chimaerin (A-chimaerin) (Alpha-chimerin) (N-chimerin) (NC) (Rho GTPase-activating protein 2)	FALSE	FALSE
321.382	-0.48237	0.1232	4.84056e-05	0.000182502	-1.39704	1.39704	11230	PRAF2	PRA1 family protein 2	FALSE	FALSE
2231.55	-0.0171904	0.0694916	0.801831	0.868381	-1.01199	1.01199	11231	SEC63	Translocation protein SEC63 homolog	FALSE	FALSE
82.9475	0.167138	0.223008	0.395952	0.52338	1.12283	1.12283	11232	POLG2	DNA polymerase subunit gamma-2, mitochondrial (DNA polymerase gamma accessory 55 kDa subunit) (p55) (Mitochondrial DNA polymerase accessory subunit) (MtPolB) (PolG-beta)	FALSE	FALSE
1029.33	0.642731	0.0813111	1.03442e-15	1.26835e-14	1.56128	1.56128	11234	HPS5	Hermansky-Pudlak syndrome 5 protein (Alpha-integrin-binding protein 63) (Ruby-eye protein 2 homolog) (Ru2)	FALSE	FALSE
859.555	0.239588	0.0813979	0.00278374	0.00757786	1.18066	1.18066	11235	PDCD10	Programmed cell death protein 10 (Cerebral cavernous malformations 3 protein) (TF-1 cell apoptosis-related protein 15)	FALSE	FALSE
651.91	0.288896	0.0903536	0.00110542	0.00326842	1.2217	1.2217	11236	RNF139	E3 ubiquitin-protein ligase RNF139 (EC 2.3.2.27) (RING finger protein 139) (RING-type E3 ubiquitin transferase RNF139) (Translocation in renal carcinoma on chromosome 8 protein)	FALSE	FALSE
729.01	0.630626	0.107991	2.02343e-09	1.35299e-08	1.54824	1.54824	11237	RNF24	RING finger protein 24	FALSE	FALSE
265.569	-0.85347	0.14441	8.21358e-10	5.72387e-09	-1.80684	1.80684	11238	CA5B	Carbonic anhydrase 5B, mitochondrial (EC 4.2.1.1) (Carbonate dehydratase VB) (Carbonic anhydrase VB) (CA-VB)	FALSE	FALSE
1402.4	-0.342062	0.0736807	2.5194e-06	1.15843e-05	-1.26757	1.26757	112398	EGLN2	Egl nine homolog 2 (EC 1.14.11.29) (Estrogen-induced tag 6) (EIT-6) (HPH-3) (Hypoxia-inducible factor prolyl hydroxylase 1) (HIF-PH1) (HIF-prolyl hydroxylase 1) (HPH-1) (Prolyl hydroxylase domain-containing protein 1) (PHD1)	FALSE	FALSE
887.39	0.630852	0.139186	2.16502e-06	1.00275e-05	1.54848	1.54848	112399	EGLN3	Egl nine homolog 3 (EC 1.14.11.29) (HPH-1) (Hypoxia-inducible factor prolyl hydroxylase 3) (HIF-PH3) (HIF-prolyl hydroxylase 3) (HPH-3) (Prolyl hydroxylase domain-containing protein 3) (PHD3)	FALSE	FALSE
229.571	-0.689239	0.20153	0.000194413	0.000661847	-1.61243	1.61243	1124	CHN2	Beta-chimaerin (Beta-chimerin) (Rho GTPase-activating protein 3)	FALSE	FALSE
137.498	0.305972	0.229015	0.127432	0.212262	1.23625	1.23625	11240	PADI2	Protein-arginine deiminase type-2 (EC 3.5.3.15) (PAD-H19) (Peptidylarginine deiminase II) (Protein-arginine deiminase type II)	FALSE	FALSE
357.115	0.0750077	0.125193	0.535637	0.651915	1.05337	1.05337	11243	PMF1	NA	FALSE	FALSE
1315.26	0.00402037	0.0756349	0.957744	0.972652	1.00279	1.00279	11244	ZHX1	Zinc fingers and homeoboxes protein 1	FALSE	FALSE
0.535075	-0.0557939	0.4758	0.485701	NA	-1.03943	1.03943	112441426	TMEM271	NA	FALSE	TRUE
39.5299	0.548688	0.307975	0.0279266	0.0587511	1.46275	1.46275	112441434	SHLD3	NA	FALSE	FALSE
19.0536	0.285673	0.36154	0.262359	0.380683	1.21898	1.21898	11245	GPR176	G-protein coupled receptor 176 (HB-954)	FALSE	FALSE
75.1156	0.0312238	0.215195	0.871923	0.917986	1.02188	1.02188	112464	CAVIN3	Caveolae-associated protein 3 (Cavin-3) (Protein kinase C delta-binding protein) (Serum deprivation response factor-related gene product that binds to C-kinase) (hSRBC)	FALSE	FALSE
32.3895	-0.274673	0.344924	0.273279	0.392864	-1.20972	1.20972	11247	NXPH4	Neurexophilin-4	FALSE	FALSE
58.5472	-1.53289	0.368589	2.86657e-06	1.30369e-05	-2.89365	2.89365	112476	PRRT2	Proline-rich transmembrane protein 2 (Dispanin subfamily B member 3) (DSPB3)	FALSE	FALSE
389.394	-0.19062	0.111466	0.0778438	0.140434	-1.14125	1.14125	112479	ERI2	ERI1 exoribonuclease 2 (EC 3.1.-.-) (Exonuclease domain-containing protein 1)	FALSE	FALSE
3.92242	0.197351	0.479431	0.297783	0.420471	1.14659	1.14659	11248	NXPH3	Neurexophilin-3	FALSE	FALSE
466.755	-0.488487	0.107129	2.73031e-06	1.24706e-05	-1.40297	1.40297	112483	SAT2	Diamine acetyltransferase 2 (EC 2.3.1.57) (Polyamine N-acetyltransferase 2) (Spermidine/spermine N(1)-acetyltransferase 2) (Thialysine N-epsilon-acetyltransferase)	FALSE	FALSE
342.047	-0.443349	0.124165	0.000207272	0.000702455	-1.35976	1.35976	112487	DTD2	D-aminoacyl-tRNA deacylase 2 (EC 3.1.1.96) (Animalia-specific tRNA deacylase) (ATD) (D-tyrosyl-tRNA(Tyr) deacylase 2) (L-alanyl-tRNA deacylase)	FALSE	FALSE
0	NA	NA	NA	NA	NA	NA	11249	NXPH2	Neurexophilin-2	FALSE	FALSE
714.125	0.248217	0.0891233	0.00453031	0.0118131	1.18774	1.18774	112495	GTF3C6	General transcription factor 3C polypeptide 6 (Transcription factor IIIC 35 kDa subunit) (TFIIIC 35 kDa subunit) (TFIIIC35) (Transcription factor IIIC subunit 6)	FALSE	FALSE
0.20062	0.0313334	0.473169	0.70578	NA	1.02196	1.02196	11250	GPR45	Probable G-protein coupled receptor 45 (PSP24-1) (PSP24-alpha)	FALSE	TRUE
0	NA	NA	NA	NA	NA	NA	11251	PTGDR2	Prostaglandin D2 receptor 2 (Chemoattractant receptor-homologous molecule expressed on Th2 cells) (G-protein coupled receptor 44) (CD antigen CD294)	FALSE	FALSE
2059.23	-0.210741	0.0686471	0.00189502	0.00535634	-1.15728	1.15728	11252	PACSIN2	Protein kinase C and casein kinase substrate in neurons protein 2 (Syndapin-2) (Syndapin-II) (SdpII)	FALSE	FALSE
976.519	-0.199186	0.108986	0.0598335	0.112861	-1.14805	1.14805	11253	MAN1B1	Endoplasmic reticulum mannosyl-oligosaccharide 1,2-alpha-mannosidase (EC 3.2.1.113) (ER alpha-1,2-mannosidase) (ER mannosidase 1) (ERMan1) (Man9GlcNAc2-specific-processing alpha-mannosidase) (Mannosidase alpha class 1B member 1)	FALSE	FALSE
7158.92	1.48912	0.0826243	1.41669e-73	2.64237e-71	2.80718	2.80718	11254	SLC6A14	Sodium- and chloride-dependent neutral and basic amino acid transporter B(0+) (Amino acid transporter ATB0+) (Solute carrier family 6 member 14)	FALSE	FALSE
0	NA	NA	NA	NA	NA	NA	11255	HRH3	Histamine H3 receptor (H3R) (HH3R) (G-protein coupled receptor 97)	FALSE	FALSE
838.341	0.274604	0.106122	0.00786368	0.0192869	1.20966	1.20966	112574	SNX18	Sorting nexin-18 (SH3 and PX domain-containing protein 3B) (Sorting nexin-associated Golgi protein 1)	FALSE	FALSE
0	NA	NA	NA	NA	NA	NA	112577516	LOC112577516	NA	FALSE	FALSE
0	NA	NA	NA	NA	NA	NA	112577592	LOC112577592	NA	FALSE	FALSE
455.601	-0.36353	0.121072	0.00182966	0.00518546	-1.28657	1.28657	11258	DCTN3	Dynactin subunit 3 (Dynactin complex subunit 22 kDa subunit) (p22)	FALSE	FALSE
49.4524	1.97532	0.310706	1.68918e-11	1.40505e-10	3.93217	3.93217	11259	FILIP1L	Filamin A-interacting protein 1-like (130 kDa GPBP-interacting protein) (90 kDa GPBP-interacting protein) (Protein down-regulated in ovarian cancer 1) (DOC-1)	FALSE	FALSE
1924.05	0.076229	0.0699693	0.270969	0.390256	1.05426	1.05426	11260	XPOT	Exportin-T (Exportin(tRNA)) (tRNA exportin)	FALSE	FALSE
237.581	-0.885806	0.174412	8.35019e-08	4.67953e-07	-1.8478	1.8478	112609	MRAP2	Melanocortin-2 receptor accessory protein 2 (MC2R accessory protein 2)	FALSE	FALSE
4016.1	-0.0135257	0.0629433	0.826691	0.885804	-1.00942	1.00942	11261	CHP1	Calcineurin B homologous protein 1 (Calcineurin B-like protein) (Calcium-binding protein CHP) (Calcium-binding protein p22) (EF-hand calcium-binding domain-containing protein p22)	FALSE	FALSE
133.559	-0.327214	0.178943	0.0475118	0.0928222	-1.25459	1.25459	112611	RWDD2A	RWD domain-containing protein 2A	FALSE	FALSE
317.683	-0.161781	0.117734	0.155775	0.250931	-1.11867	1.11867	112616	CMTM7	CKLF-like MARVEL transmembrane domain-containing protein 7 (Chemokine-like factor superfamily member 7)	FALSE	FALSE
14.3781	0.190485	0.403415	0.424779	0.550289	1.14115	1.14115	11262	SP140	Nuclear body protein SP140 (Lymphoid-restricted homolog of Sp100) (LYSp100) (Nuclear autoantigen Sp-140) (Speckled 140 kDa)	FALSE	FALSE
400.311	-0.810706	0.117994	1.6937e-12	1.56845e-11	-1.75407	1.75407	11264	PXMP4	Peroxisomal membrane protein 4 (24 kDa peroxisomal intrinsic membrane protein)	FALSE	FALSE
179.385	0.0991647	0.157062	0.503621	0.622644	1.07115	1.07115	11266	DUSP12	Dual specificity protein phosphatase 12 (EC 3.1.3.16) (EC 3.1.3.48) (Dual specificity tyrosine phosphatase YVH1)	FALSE	FALSE
560.958	-0.126112	0.0984721	0.189706	0.293972	-1.09135	1.09135	11267	SNF8	Vacuolar-sorting protein SNF8 (ELL-associated protein of 30 kDa) (ESCRT-II complex subunit VPS22) (hVps22)	FALSE	FALSE
577.926	-0.191236	0.0972957	0.0442763	0.0873623	-1.14174	1.14174	11269	DDX19B	ATP-dependent RNA helicase DDX19B (EC 3.6.4.13) (DEAD box RNA helicase DEAD5) (DEAD box protein 19B)	FALSE	FALSE
264.476	0.305661	0.146274	0.0275305	0.0580304	1.23598	1.23598	112694756	LOC112694756	NA	FALSE	FALSE
39.093	0.0346996	0.269176	0.876785	0.92125	1.02434	1.02434	11270	NRM	Nurim (Nuclear envelope membrane protein) (Nuclear rim protein)	FALSE	FALSE
41.3689	-0.110491	0.278185	0.622939	0.726714	-1.0796	1.0796	112703	FAM71E1	Protein FAM71E1	FALSE	FALSE
0	NA	NA	NA	NA	NA	NA	112714	TUBA3E	Tubulin alpha-3E chain (Alpha-tubulin 3E) [Cleaved into: Detyrosinated tubulin alpha-3E chain]	FALSE	FALSE
5.6207	0.0487214	0.435482	0.783296	0.85338	1.03435	1.03435	11272	PRR4	Proline-rich protein 4 (Lacrimal proline-rich protein) (Nasopharyngeal carcinoma-associated proline-rich protein 4)	FALSE	FALSE
210.512	0.747626	0.189777	2.30226e-05	9.13644e-05	1.67903	1.67903	112724	RDH13	Retinol dehydrogenase 13 (EC 1.1.1.300) (Short chain dehydrogenase/reductase family 7C member 3)	FALSE	FALSE
2572.33	0.210325	0.0647579	0.00103658	0.00308619	1.15695	1.15695	11273	ATXN2L	Ataxin-2-like protein (Ataxin-2 domain protein) (Ataxin-2-related protein)	FALSE	FALSE
2292.88	2.71006	0.133558	2.79032e-93	9.8306e-91	6.5435	6.5435	11274	USP18	Ubl carboxyl-terminal hydrolase 18 (EC 3.4.19.-) (43 kDa ISG15-specific protease) (hUBP43) (ISG15-specific-processing protease) (Ubl thioesterase 18)	FALSE	FALSE
0	NA	NA	NA	NA	NA	NA	112744	IL17F	Interleukin-17F (IL-17F) (Cytokine ML-1)	FALSE	FALSE
935.986	-0.170291	0.101293	0.0847531	0.151094	-1.12529	1.12529	11275	KLHL2	Kelch-like protein 2 (Actin-binding protein Mayven)	FALSE	FALSE
820.217	-0.877768	0.0999831	3.7888e-19	6.28322e-18	-1.83753	1.83753	112752	IFT43	Intraflagellar transport protein 43 homolog	FALSE	FALSE
7.51518	0.0551712	0.409069	0.794027	0.861873	1.03898	1.03898	112755	STX1B	Syntaxin-1B (Syntaxin-1B1) (Syntaxin-1B2)	FALSE	FALSE
1514.26	0.0663897	0.0668229	0.316117	0.440398	1.04709	1.04709	11276	SYNRG	Synergin gamma (AP1 subunit gamma-binding protein 1) (Gamma-synergin)	FALSE	FALSE
361.208	0.440319	0.138762	0.000873112	0.00263012	1.3569	1.3569	11277	TREX1	Three-prime repair exonuclease 1 (EC 3.1.11.2) (3'-5' exonuclease TREX1) (Deoxyribonuclease III) (DNase III)	FALSE	FALSE
523.136	0.00462054	0.103159	0.964177	0.977058	1.00321	1.00321	112770	GLMP	Glycosylated lysosomal membrane protein (Lysosomal protein NCU-G1)	FALSE	FALSE
141.497	-0.210906	0.180094	0.203256	0.310924	-1.15741	1.15741	11278	KLF12	Krueppel-like factor 12 (Transcriptional repressor AP-2rep)	FALSE	FALSE
89.8182	0.438881	0.227884	0.0288449	0.0604184	1.35555	1.35555	11279	KLF8	Krueppel-like factor 8 (Basic krueppel-like factor 3) (Zinc finger protein 741)	FALSE	FALSE
0.200501	0.0313282	0.473168	0.705843	NA	1.02195	1.02195	1128	CHRM1	Muscarinic acetylcholine receptor M1	FALSE	TRUE
9.76335	0.123859	0.405646	0.583222	0.693653	1.08965	1.08965	11280	SCN11A	Sodium channel protein type 11 subunit alpha (Peripheral nerve sodium channel 5) (PN5) (Sensory neuron sodium channel 2) (Sodium channel protein type XI subunit alpha) (Voltage-gated sodium channel subunit alpha Nav1.9) (hNaN)	FALSE	FALSE
0.129459	-0.0252071	0.47252	0.925307	NA	-1.01763	1.01763	112802	KRT71	Keratin, type II cytoskeletal 71 (Cytokeratin-71) (CK-71) (Keratin-71) (K71) (Type II inner root sheath-specific keratin-K6irs1) (Keratin 6 irs) (hK6irs) (hK6irs1) (Type-II keratin Kb34)	FALSE	TRUE
0	NA	NA	NA	NA	NA	NA	11281	POU6F2	POU domain, class 6, transcription factor 2 (Retina-derived POU domain factor 1) (RPF-1)	FALSE	FALSE
158.331	0.18208	0.15849	0.222489	0.333982	1.13452	1.13452	112812	FDX2	Ferredoxin-2, mitochondrial (Adrenodoxin-like protein) (Ferredoxin-1-like protein)	FALSE	FALSE
20.1023	-0.386333	0.416723	0.154744	0.249573	-1.30707	1.30707	112817	HOGA1	4-hydroxy-2-oxoglutarate aldolase, mitochondrial (EC 4.1.3.16) (Dihydrodipicolinate synthase-like) (DHDPS-like protein) (Probable 2-keto-4-hydroxyglutarate aldolase) (Probable KHG-aldolase) (Protein 569272)	FALSE	FALSE
1796.37	0.066996	0.0699769	0.333415	0.458891	1.04753	1.04753	11282	MGAT4B	Alpha-1,3-mannosyl-glycoprotein 4-beta-N-acetylglucosaminyltransferase B (EC 2.4.1.145) (N-glycosyl-oligosaccharide-glycoprotein N-acetylglucosaminyltransferase IVb) (GlcNAc-T IVb) (GnT-IVb) (N-acetylglucosaminyltransferase IVb) (UDP-N-acetylglucosamine: alpha-1,3-D-mannoside beta-1,4-N-acetylglucosaminyltransferase IVb)	FALSE	FALSE
10.0627	-0.160342	0.418879	0.475721	0.597544	-1.11755	1.11755	11283	CYP4F8	Cytochrome P450 4F8 (EC 1.14.14.1) (CYPIVF8)	FALSE	FALSE
587.414	-0.478981	0.0976105	5.06375e-07	2.55834e-06	-1.39376	1.39376	11284	PNKP	Bifunctional polynucleotide phosphatase/kinase (DNA 5'-kinase/3'-phosphatase) (Polynucleotide kinase-3'-phosphatase) [Includes: Polynucleotide 3'-phosphatase (EC 3.1.3.32) (2'(3')-polynucleotidase)
219.393	0.243366	0.140537	0.069095	0.127007	1.18375	1.18375	112840	WDR89	WD repeat-containing protein 89	FALSE	FALSE
27.135	-0.0130535	0.324471	0.954296	0.970269	-1.00909	1.00909	112849	L3HYPDH	Trans-3-hydroxy-L-proline dehydratase (EC 4.2.1.77) (Trans-L-3-hydroxyproline dehydratase)	FALSE	FALSE
213.48	-0.000916449	0.15369	0.993949	0.996463	-1.00064	1.00064	11285	B4GALT7	Beta-1,4-galactosyltransferase 7 (Beta-1,4-GalTase 7) (Beta4Gal-T7) (b4Gal-T7) (EC 2.4.1.-) (Proteoglycan UDP-galactose:beta-xylose beta1,4-galactosyltransferase I) (UDP-Gal:beta-GlcNAc beta-1,4-galactosyltransferase 7) (UDP-galactose:beta-N-acetylglucosamine beta-1,4-galactosyltransferase 7) (UDP-galactose:beta-xylose beta-1,4-galactosyltransferase) (XGPT) (XGalT-1) (Xylosylprotein 4-beta-galact…	FALSE	FALSE
618.014	0.0618843	0.104445	0.544534	0.66049	1.04383	1.04383	112858	TP53RK	EKC/KEOPS complex subunit TP53RK (EC 3.6.-.-) (Atypical serine/threonine protein kinase TP53RK) (Nori-2) (TP53-regulating kinase) (EC 2.7.11.1) (p53-related protein kinase)	FALSE	FALSE
197.157	0.0970313	0.151817	0.50017	0.619701	1.06957	1.06957	112869	SGF29	SAGA-associated factor 29 (Coiled-coil domain-containing protein 101) (SAGA complex-associated factor 29)	FALSE	FALSE
0	NA	NA	NA	NA	NA	NA	112885	PHF21B	PHD finger protein 21B	FALSE	FALSE
0.797519	-0.00275124	0.466968	0.971337	NA	-1.00191	1.00191	1129	CHRM2	Muscarinic acetylcholine receptor M2	FALSE	TRUE
902.501	-0.386422	0.0874711	6.67124e-06	2.87642e-05	-1.30715	1.30715	112936	VPS26B	Vacuolar protein sorting-associated protein 26B (Vesicle protein sorting 26B)	FALSE	FALSE
4.67454	0.437479	0.662676	0.0753547	0.136722	1.35424	1.35424	112937	GLB1L3	Beta-galactosidase-1-like protein 3 (EC 3.2.1.-)	FALSE	FALSE
2168.36	0.355598	0.0613171	4.82173e-09	3.10369e-08	1.27952	1.27952	112939	NACC1	Nucleus accumbens-associated protein 1 (NAC-1) (BTB/POZ domain-containing protein 14B)	FALSE	FALSE
1148.92	-0.937094	0.108302	1.04592e-18	1.66486e-17	-1.91467	1.91467	112942	CFAP36	Cilia- and flagella-associated protein 36 (Coiled-coil domain-containing protein 104)	FALSE	FALSE
505.894	0.305261	0.113761	0.00560305	0.0142494	1.23564	1.23564	112950	MED8	Mediator of RNA polymerase II transcription subunit 8 (Activator-recruited cofactor 32 kDa component) (ARC32) (Mediator complex subunit 8)	FALSE	FALSE
80.1406	0.0308682	0.242046	0.88297	0.925467	1.02163	1.02163	112970	KTI12	Protein KTI12 homolog	FALSE	FALSE
150.823	0.894521	0.172631	4.74104e-08	2.73425e-07	1.85899	1.85899	113	ADCY7	Adenylate cyclase type 7 (EC 4.6.1.1) (ATP pyrophosphate-lyase 7) (Adenylate cyclase type VII) (Adenylyl cyclase 7)	FALSE	FALSE
497.812	0.138015	0.118423	0.22869	0.341387	1.10039	1.10039	1130	LYST	Lysosomal-trafficking regulator (Beige homolog)	FALSE	FALSE
215.532	-0.253801	0.1399	0.0567994	0.108038	-1.19234	1.19234	113000	RPUSD1	RNA pseudouridylate synthase domain-containing protein 1 (Ribosomal large subunit pseudouridine synthase C-like protein)	FALSE	FALSE
746.155	0.679136	0.124352	1.6192e-08	9.84307e-08	1.60118	1.60118	113026	PLCD3	1-phosphatidylinositol 4,5-bisphosphate phosphodiesterase delta-3 (EC 3.1.4.11) (Phosphoinositide phospholipase C-delta-3) (Phospholipase C-delta-3) (PLC-delta-3)	FALSE	FALSE
0.200587	0.031332	0.473169	0.705798	NA	1.02196	1.02196	11309	SLCO2B1	Solute carrier organic anion transporter family member 2B1 (Organic anion transporter B) (OATP-B) (Organic anion transporter polypeptide-related protein 2) (OATP-RP2) (OATPRP2) (Solute carrier family 21 member 9)	FALSE	TRUE
0	NA	NA	NA	NA	NA	NA	113091	PTH2	Tuberoinfundibular peptide of 39 residues (TIP39) (Parathyroid hormone 2)	FALSE	FALSE
32.8621	0.0241729	0.288957	0.917322	0.948183	1.0169	1.0169	1131	CHRM3	Muscarinic acetylcholine receptor M3	FALSE	FALSE
685.599	-0.0462864	0.101579	0.639831	0.740807	-1.0326	1.0326	11311	VPS45	Vacuolar protein sorting-associated protein 45 (h-VPS45) (hlVps45)	FALSE	FALSE
30.3468	0.539937	0.407105	0.0595314	0.112425	1.45391	1.45391	113115	MTFR2	Mitochondrial fission regulator 2 (DUF729 domain-containing protein 1)	FALSE	FALSE
1115.63	-0.0556685	0.0882648	0.521414	0.638981	-1.03934	1.03934	11313	LYPLA2	Acyl-protein thioesterase 2 (APT-2) (EC 3.1.2.-) (Lysophospholipase II) (LPL-II) (LysoPLA II)	FALSE	FALSE
77.5133	0.599056	0.261893	0.00792305	0.0194205	1.51472	1.51472	113130	CDCA5	Sororin (Cell division cycle-associated protein 5) (p35)	FALSE	FALSE
2.52481	0.0792628	0.449313	0.624269	0.727792	1.05648	1.05648	11314	CD300A	CMRF35-like molecule 8 (CLM-8) (CD300 antigen-like family member A) (CMRF-35-H9) (CMRF35-H9) (CMRF35-H) (IRC1/IRC2) (Immunoglobulin superfamily member 12) (IgSF12) (Inhibitory receptor protein 60) (IRp60) (NK inhibitory receptor) (CD antigen CD300a)	FALSE	FALSE
5718.23	-0.531015	0.0597968	3.16193e-19	5.26567e-18	-1.44495	1.44495	113146	AHNAK2	Protein AHNAK2	FALSE	FALSE
2275.42	-0.130621	0.0792589	0.0940091	0.165235	-1.09476	1.09476	11315	PARK7	Parkinson disease protein 7 (Maillard deglycase) (Oncogene DJ1) (Parkinsonism-associated deglycase) (Protein DJ-1) (DJ-1) (Protein/nucleic acid deglycase DJ-1) (EC 3.1.2.-) (EC 3.5.1.-) (EC 3.5.1.124)	FALSE	FALSE
1271.46	-0.0107524	0.0909367	0.903303	0.938403	-1.00748	1.00748	11316	COPE	Coatomer subunit epsilon (Epsilon-coat protein) (Epsilon-COP)	FALSE	FALSE
0	NA	NA	NA	NA	NA	NA	11317	RBPJL	Recombining binding protein suppressor of hairless-like protein (Transcription factor RBP-L)	FALSE	FALSE
137.685	0.105732	0.165191	0.495084	0.615197	1.07604	1.07604	113174	SAAL1	Protein SAAL1 (Synoviocyte proliferation-associated in collagen-induced arthritis protein 1) (SPACIA1)	FALSE	FALSE
40.1231	-0.963811	0.378323	0.00166903	0.00476858	-1.95046	1.95046	113177	IZUMO4	Izumo sperm-egg fusion protein 4 (Sperm 22 kDa protein c113)	FALSE	FALSE
1859.08	-0.543016	0.0901295	8.03602e-10	5.60753e-09	-1.45701	1.45701	113178	SCAMP4	Secretory carrier-associated membrane protein 4 (Secretory carrier membrane protein 4)	FALSE	FALSE
67.8722	-0.237153	0.244988	0.258189	0.375914	-1.17866	1.17866	113179	ADAT3	Probable inactive tRNA-specific adenosine deaminase-like protein 3 (tRNA-specific adenosine-34 deaminase subunit ADAT3)	FALSE	FALSE
0	NA	NA	NA	NA	NA	NA	11318	GPR182	G-protein coupled receptor 182	FALSE	FALSE
169.02	-0.492846	0.156101	0.000810231	0.00245328	-1.40722	1.40722	113189	CHST14	Carbohydrate sulfotransferase 14 (EC 2.8.2.35) (Dermatan 4-sulfotransferase 1) (D4ST-1) (hD4ST1)	FALSE	FALSE
609.888	0.182498	0.0913011	0.0413533	0.0824051	1.13485	1.13485	11319	ECD	Protein ecdysoneless homolog (Human suppressor of GCR two) (hSGT1)	FALSE	FALSE
24.842	0.370824	0.368726	0.158742	0.25514	1.29309	1.29309	1132	CHRM4	Muscarinic acetylcholine receptor M4	FALSE	FALSE
460.896	0.189658	0.124871	0.11496	0.195366	1.14049	1.14049	11320	MGAT4A	Alpha-1,3-mannosyl-glycoprotein 4-beta-N-acetylglucosaminyltransferase A (EC 2.4.1.145) (N-glycosyl-oligosaccharide-glycoprotein N-acetylglucosaminyltransferase IVa) (GlcNAc-T IVa) (GnT-IVa) (N-acetylglucosaminyltransferase IVa) (UDP-N-acetylglucosamine: alpha-1,3-D-mannoside beta-1,4-N-acetylglucosaminyltransferase IVa) [Cleaved into: Alpha-1,3-mannosyl-glycoprotein 4-beta-N-acetylglucosaminyltr…	FALSE	FALSE
3305.07	-0.392511	0.0651718	1.14443e-09	7.85789e-09	-1.31268	1.31268	113201	CASC4	Protein CASC4 (Cancer susceptibility candidate gene 4 protein)	FALSE	FALSE
477.53	0.206127	0.13858	0.119455	0.201687	1.15359	1.15359	11321	GPN1	GPN-loop GTPase 1 (EC 3.6.5.-) (MBD2-interacting protein) (MBDin) (RNAPII-associated protein 4) (XPA-binding protein 1)	FALSE	FALSE
941.074	0.265671	0.0869675	0.00186045	0.00526801	1.20219	1.20219	11322	TMC6	Transmembrane channel-like protein 6 (Epidermodysplasia verruciformis protein 1) (Protein LAK-4)	FALSE	FALSE
1.25395	0.0640021	0.463615	0.583199	0.693653	1.04536	1.04536	113220	KIF12	Kinesin-like protein KIF12	FALSE	FALSE
94.5877	-0.885728	0.242945	5.46654e-05	0.000204161	-1.8477	1.8477	113230	MISP3	Uncharacterized protein MISP3 (MISP family member 3)	FALSE	FALSE
434.938	-0.751461	0.119535	9.67199e-11	7.44522e-10	-1.6835	1.6835	113235	SLC46A1	Proton-coupled folate transporter (G21) (Heme carrier protein 1) (PCFT/HCP1) (Solute carrier family 46 member 1)	FALSE	FALSE
339.06	-0.0133085	0.11366	0.90633	0.940747	-1.00927	1.00927	113246	C12orf57	Protein C10	FALSE	FALSE
3129.8	-0.115693	0.0606082	0.0542237	0.103937	-1.0835	1.0835	11325	DDX42	ATP-dependent RNA helicase DDX42 (EC 3.6.4.13) (DEAD box protein 42) (RNA helicase-like protein) (RHELP) (RNA helicase-related protein) (RNAHP) (SF3b DEAD box protein) (Splicing factor 3B-associated 125 kDa protein) (SF3b125)	FALSE	FALSE
1676.34	0.244504	0.079466	0.00178416	0.00507283	1.18469	1.18469	113251	LARP4	La-related protein 4 (La ribonucleoprotein domain family member 4)	FALSE	FALSE
0	NA	NA	NA	NA	NA	NA	11326	VSIG4	V-set and immunoglobulin domain-containing protein 4 (Protein Z39Ig)	FALSE	FALSE
293.944	-0.0798292	0.124969	0.506822	0.625304	-1.05689	1.05689	113263	GLCCI1	Glucocorticoid-induced transcript 1 protein	FALSE	FALSE
85.87	1.25818	0.284594	1.1639e-06	5.62234e-06	2.39194	2.39194	113277	TMEM106A	Transmembrane protein 106A	FALSE	FALSE
155.695	1.44222	0.201259	8.46007e-14	8.77214e-13	2.71739	2.71739	113278	SLC52A3	Solute carrier family 52, riboflavin transporter, member 3 (Riboflavin transporter 2) (hRFT2)	FALSE	FALSE
2056.01	-0.180168	0.0721521	0.0114293	0.0268525	-1.13302	1.13302	11328	FKBP9	Peptidyl-prolyl cis-trans isomerase FKBP9 (PPIase FKBP9) (EC 5.2.1.8) (63 kDa FK506-binding protein) (63 kDa FKBP) (FKBP-63) (FK506-binding protein 9) (FKBP-9) (Rotamase)	FALSE	FALSE
3733.63	0.0522111	0.0762161	0.488507	0.60973	1.03685	1.03685	11329	STK38	Serine/threonine-protein kinase 38 (EC 2.7.11.1) (NDR1 protein kinase) (Nuclear Dbf2-related kinase 1)	FALSE	FALSE
4.35305	0.0705469	0.442821	0.67843	0.773023	1.05011	1.05011	1133	CHRM5	Muscarinic acetylcholine receptor M5	FALSE	FALSE
2.73221	0.0109351	0.441922	0.946335	0.965022	1.00761	1.00761	11330	CTRC	Chymotrypsin-C (EC 3.4.21.2) (Caldecrin)	FALSE	FALSE
1563.21	0.0565652	0.0718516	0.426413	0.55182	1.03999	1.03999	11331	PHB2	Prohibitin-2 (B-cell receptor-associated protein BAP37) (D-prohibitin) (Repressor of estrogen receptor activity)	FALSE	FALSE
391.851	0.748364	0.117763	6.24275e-11	4.94122e-10	1.67989	1.67989	11332	ACOT7	Cytosolic acyl coenzyme A thioester hydrolase (EC 3.1.2.2) (Acyl-CoA thioesterase 7) (Brain acyl-CoA hydrolase) (BACH) (hBACH) (CTE-IIa) (CTE-II) (Long chain acyl-CoA thioester hydrolase)	FALSE	FALSE
1869.41	0.0739173	0.0730212	0.305917	0.429151	1.05257	1.05257	11333	PDAP1	28 kDa heat- and acid-stable phosphoprotein (PDGF-associated protein) (PAP) (PDGFA-associated protein 1) (PAP1)	FALSE	FALSE
679.398	-0.625432	0.0986039	8.88493e-11	6.87465e-10	-1.54267	1.54267	11334	TUSC2	Tumor suppressor candidate 2 (Fusion 1 protein) (Fus-1 protein) (PDGFA-associated protein 2)	FALSE	FALSE
2106.01	0.0731584	0.071035	0.297936	0.420612	1.05202	1.05202	11335	CBX3	Chromobox protein homolog 3 (HECH) (Heterochromatin protein 1 homolog gamma) (HP1 gamma) (Modifier 2 protein)	FALSE	FALSE
1018.65	-0.115474	0.0905416	0.19299	0.297946	-1.08333	1.08333	11336	EXOC3	Exocyst complex component 3 (Exocyst complex component Sec6)	FALSE	FALSE
3244.74	-0.429015	0.0725973	2.1082e-09	1.40671e-08	-1.34631	1.34631	11337	GABARAP	Gamma-aminobutyric acid receptor-associated protein (GABA(A) receptor-associated protein) (MM46)	FALSE	FALSE
3134.75	0.0786069	0.0599312	0.186144	0.289439	1.056	1.056	11338	U2AF2	Splicing factor U2AF 65 kDa subunit (U2 auxiliary factor 65 kDa subunit) (hU2AF(65)) (hU2AF65) (U2 snRNP auxiliary factor large subunit)	FALSE	FALSE
13.1978	-0.128462	0.377876	0.586654	0.696325	-1.09313	1.09313	11339	OIP5	Protein Mis18-beta (Cancer/testis antigen 86) (CT86) (Opa-interacting protein 5) (OIP-5)	FALSE	FALSE
2.38091	0.419363	0.750079	0.0178258	0.039737	1.33734	1.33734	1134	CHRNA1	Acetylcholine receptor subunit alpha	FALSE	FALSE
284.247	0.282366	0.134767	0.0284716	0.0597628	1.21619	1.21619	11340	EXOSC8	Exosome complex component RRP43 (Exosome component 8) (Opa-interacting protein 2) (OIP-2) (Ribosomal RNA-processing protein 43) (p9)	FALSE	FALSE
523.864	0.266188	0.0986125	0.0057212	0.0145196	1.20263	1.20263	113402	SFT2D1	Vesicle transport protein SFT2A (SFT2 domain-containing protein 1) (pRGR1)	FALSE	FALSE
7.84591	0.320307	0.507121	0.18659	0.29002	1.2486	1.2486	11341	SCRG1	Scrapie-responsive protein 1 (Scrapie-responsive gene 1 protein) (ScRG-1)	FALSE	FALSE
1536.85	-0.0994787	0.0770243	0.19014	0.29444	-1.07139	1.07139	113419	TEX261	Protein TEX261	FALSE	FALSE
1410.19	0.088614	0.0804819	0.264129	0.382699	1.06335	1.06335	11342	RNF13	E3 ubiquitin-protein ligase RNF13 (EC 2.3.2.27) (RING finger protein 13) (RING-type E3 ubiquitin transferase RNF13)	FALSE	FALSE
2529.68	-0.778864	0.115373	4.00395e-12	3.58752e-11	-1.71578	1.71578	11343	MGLL	Monoglyceride lipase (MGL) (EC 3.1.1.23) (HU-K5) (Lysophospholipase homolog) (Lysophospholipase-like) (Monoacylglycerol lipase) (MAGL)	FALSE	FALSE
463.419	-0.210519	0.103673	0.037067	0.0749566	-1.1571	1.1571	11344	TWF2	Twinfilin-2 (A6-related protein) (hA6RP) (Protein tyrosine kinase 9-like) (Twinfilin-1-like protein)	FALSE	FALSE
464.185	0.0650738	0.110896	0.54666	0.661971	1.04614	1.04614	113444	SMIM12	Small integral membrane protein 12	FALSE	FALSE
1453.6	-0.386104	0.0815285	1.45462e-06	6.92537e-06	-1.30686	1.30686	11345	GABARAPL2	Gamma-aminobutyric acid receptor-associated protein-like 2 (GABA(A) receptor-associated protein-like 2) (Ganglioside expression factor 2) (GEF-2) (General protein transport factor p16) (Golgi-associated ATPase enhancer of 16 kDa) (GATE-16) (MAP1 light chain 3-related protein)	FALSE	FALSE
83.5609	-0.83362	0.283495	0.000691563	0.00212317	-1.78215	1.78215	113451	AZIN2	Antizyme inhibitor 2 (AzI2) (Arginine decarboxylase) (ADC) (ARGDC) (Ornithine decarboxylase-like protein) (ODC-like protein) (ornithine decarboxylase paralog) (ODC-p)	FALSE	FALSE
644.871	0.470994	0.102102	2.21344e-06	1.02338e-05	1.38606	1.38606	113452	TMEM54	Transmembrane protein 54 (Beta-casein-like protein) (Protein CAC-1)	FALSE	FALSE
436.227	0.385179	0.131449	0.00221422	0.00617271	1.30602	1.30602	113455421	DERPC	NA	FALSE	FALSE
0.712675	0.0159362	0.46624	0.841683	NA	1.01111	1.01111	113457	TUBA3D	NA	FALSE	TRUE
1892.74	0.101953	0.0926821	0.261939	0.380324	1.07323	1.07323	11346	SYNPO	Synaptopodin	FALSE	FALSE
0	NA	NA	NA	NA	NA	NA	1135	CHRNA2	Neuronal acetylcholine receptor subunit alpha-2	FALSE	FALSE
303.646	0.417272	0.123127	0.000433919	0.00138446	1.3354	1.3354	113510	HELQ	Helicase POLQ-like (EC 3.6.4.12) (Mus308-like helicase) (POLQ-like helicase)	FALSE	FALSE
0	NA	NA	NA	NA	NA	NA	113523636	SMIM40	NA	FALSE	FALSE
4.53401	-0.459298	0.728953	0.0541346	0.103791	-1.37487	1.37487	113523638	SMIM41	NA	FALSE	FALSE
11.0123	0.143421	0.408933	0.527446	0.644381	1.10452	1.10452	113540	CMTM1	CKLF-like MARVEL transmembrane domain-containing protein 1 (Chemokine-like factor superfamily member 1)	FALSE	FALSE
1.14283	-0.051186	0.463693	0.640976	0.741645	-1.03612	1.03612	1136	CHRNA3	Neuronal acetylcholine receptor subunit alpha-3	FALSE	FALSE
178.242	-0.9249	0.16834	8.11142e-09	5.09705e-08	-1.89855	1.89855	113612	CYP2U1	Cytochrome P450 2U1 (Long-chain fatty acid omega-monooxygenase) (EC 1.14.14.80)	FALSE	FALSE
93.6397	-1.03985	0.264969	1.36585e-05	5.63177e-05	-2.05601	2.05601	113622	ADPRHL1	[Protein ADP-ribosylarginine] hydrolase-like protein 1 (EC 3.2.-.-) (ADP-ribosylhydrolase 2)	FALSE	FALSE
111.34	-0.225711	0.196789	0.205745	0.313763	-1.16935	1.16935	113655	MFSD3	Major facilitator superfamily domain-containing protein 3	FALSE	FALSE
39.3927	0.585773	0.317592	0.0220385	0.0478308	1.50084	1.50084	113675	SDSL	Serine dehydratase-like (L-serine deaminase) (L-serine dehydratase/L-threonine deaminase) (L-threonine dehydratase) (TDH) (EC 4.3.1.19) (Serine dehydratase 2) (SDH 2) (EC 4.3.1.17)	FALSE	FALSE
5.34194	-0.30789	0.518758	0.181903	0.284015	-1.2379	1.2379	1137	CHRNA4	Neuronal acetylcholine receptor subunit alpha-4	FALSE	FALSE
3406.58	2.29888	0.153166	4.83293e-52	4.81895e-50	4.92074	4.92074	113730	KLHDC7B	Kelch domain-containing protein 7B	FALSE	FALSE
0	NA	NA	NA	NA	NA	NA	113746	ODF3	Outer dense fiber protein 3 (Outer dense fiber of sperm tails protein 3) (Sperm tail protein SHIPPO 1) (Transcript induced in spermiogenesis protein 50)	FALSE	FALSE
299.135	0.118794	0.176309	0.468212	0.591143	1.08583	1.08583	113763	ZBED6CL	ZBED6 C-terminal-like protein	FALSE	FALSE
1060.24	-0.439193	0.0780262	1.09476e-08	6.78247e-08	-1.35585	1.35585	113791	PIK3IP1	Phosphoinositide-3-kinase-interacting protein 1 (Kringle domain-containing protein HGFL)	FALSE	FALSE
30.3737	0.342198	0.368472	0.189501	0.293766	1.26769	1.26769	1138	CHRNA5	Neuronal acetylcholine receptor subunit alpha-5	FALSE	FALSE
92.6366	-0.330277	0.252193	0.123571	0.207246	-1.25725	1.25725	113802	HENMT1	Small RNA 2'-O-methyltransferase (EC 2.1.1.n8) (HEN1 methyltransferase homolog 1)	FALSE	FALSE
733.463	-0.167955	0.0971594	0.0768975	0.139059	-1.12346	1.12346	113828	FAM83F	Protein FAM83F	FALSE	FALSE
1540.02	0.275259	0.0723463	0.000116305	0.000410852	1.21021	1.21021	113829	SLC35A4	Probable UDP-sugar transporter protein SLC35A4 (Solute carrier family 35 member A4)	FALSE	FALSE
4.96077	-0.390285	0.604734	0.10225	0.17734	-1.31065	1.31065	113835	ZNF257	Zinc finger protein 257 (Bone marrow zinc finger 4) (BMZF-4)	FALSE	FALSE
1853.41	0.0582388	0.0712026	0.411915	0.538865	1.04119	1.04119	113878	DTX2	Probable E3 ubiquitin-protein ligase DTX2 (EC 2.3.2.27) (Protein deltex-2) (Deltex2) (hDTX2) (RING finger protein 58) (RING-type E3 ubiquitin transferase DTX2)	FALSE	FALSE
20.2743	-0.232183	0.370129	0.352951	0.479247	-1.17461	1.17461	1139	CHRNA7	NA	FALSE	FALSE
0	NA	NA	NA	NA	NA	NA	114	ADCY8	Adenylate cyclase type 8 (EC 4.6.1.1) (ATP pyrophosphate-lyase 8) (Adenylate cyclase type VIII) (Adenylyl cyclase 8) (AC8) (Ca(2+)/calmodulin-activated adenylyl cyclase)	FALSE	FALSE
196.341	-0.219676	0.167376	0.158857	0.255246	-1.16447	1.16447	1140	CHRNB1	Acetylcholine receptor subunit beta	FALSE	FALSE
1.4268	-0.0321129	0.456685	0.795175	0.862822	-1.02251	1.02251	114026	ZIM3	Zinc finger imprinted 3 (Zinc finger protein 657)	FALSE	FALSE
160.982	0.50808	0.197697	0.00483346	0.0124987	1.42216	1.42216	114034	TOE1	Target of EGR1 protein 1	FALSE	FALSE
1136.64	-0.313369	0.099402	0.00123279	0.00362139	-1.24261	1.24261	114049	BUD23	Probable 18S rRNA (guanine-N(7))-methyltransferase (EC 2.1.1.-) (Bud site selection protein 23 homolog) (Metastasis-related methyltransferase 1) (Williams-Beuren syndrome chromosomal region 22 protein) (rRNA methyltransferase and ribosome maturation factor)	FALSE	FALSE
9.69168	0.360402	0.485366	0.172316	0.271723	1.28378	1.28378	114088	TRIM9	E3 ubiquitin-protein ligase TRIM9 (EC 2.3.2.27) (RING finger protein 91) (RING-type E3 ubiquitin transferase TRIM9) (Tripartite motif-containing protein 9)	FALSE	FALSE
0.133278	-0.0254096	0.472538	0.92532	NA	-1.01777	1.01777	1141	CHRNB2	Neuronal acetylcholine receptor subunit beta-2	FALSE	TRUE
1.89923	0.0435409	0.46751	0.622584	0.726356	1.03064	1.03064	114108587	ATF7-NPFF	NA	FALSE	FALSE
186.182	-0.470039	0.197312	0.00880001	0.0212676	-1.38515	1.38515	114112	TXNRD3	Thioredoxin reductase 3 (EC 1.8.1.9) (Thioredoxin and glutathione reductase) (Thioredoxin reductase TR2)	FALSE	FALSE
6.47302	-2.17891	1.42504	0.00580763	0.0147177	-4.5281	4.5281	114118903	ARHGAP11A-SCG5	NA	FALSE	FALSE
42.8151	-1.30233	0.531714	0.0012206	0.0035889	-2.46626	2.46626	114131	UCN3	Urocortin-3 (Stresscopin) (Urocortin III) (Ucn III)	FALSE	FALSE
4.75359	0.0175896	0.421396	0.928689	0.954222	1.01227	1.01227	114132	SIGLEC11	Sialic acid-binding Ig-like lectin 11 (Sialic acid-binding lectin 11) (Siglec-11)	FALSE	FALSE
258.923	-0.609053	0.146232	1.22326e-05	5.07949e-05	-1.52526	1.52526	114134	SLC2A13	Proton myo-inositol cotransporter (H(+)-myo-inositol cotransporter) (Hmit) (H(+)-myo-inositol symporter) (Solute carrier family 2 member 13)	FALSE	FALSE
0	NA	NA	NA	NA	NA	NA	1142	CHRNB3	Neuronal acetylcholine receptor subunit beta-3	FALSE	FALSE
236.894	0.467381	0.140338	0.000474757	0.00150236	1.3826	1.3826	114294	LACTB	Serine beta-lactamase-like protein LACTB, mitochondrial (EC 3.4.-.-)	FALSE	FALSE
1.62377	0.0192116	0.453379	0.884482	0.926221	1.01341	1.01341	1143	CHRNB4	Neuronal acetylcholine receptor subunit beta-4	FALSE	FALSE
1761.81	-1.34731	0.107409	5.17384e-37	2.76182e-35	-2.54437	2.54437	114327	EFHC1	EF-hand domain-containing protein 1 (Myoclonin-1)	FALSE	FALSE
0	NA	NA	NA	NA	NA	NA	114335	CGB1	Choriogonadotropin subunit beta variant 1	FALSE	FALSE
2.47391	-0.225785	0.524475	0.141578	0.231447	-1.16941	1.16941	114336	CGB2	Choriogonadotropin subunit beta variant 2	FALSE	FALSE
0	NA	NA	NA	NA	NA	NA	1144	CHRND	Acetylcholine receptor subunit delta	FALSE	FALSE
0.61941	0.0692373	0.478354	0.322617	NA	1.04916	1.04916	114483833	H2BE1	NA	FALSE	TRUE
81.6447	-0.0901872	0.425834	0.647554	0.746859	-1.06451	1.06451	114483834	LOC114483834	ATP-binding cassette, sub-family F (GCN20), member 2	FALSE	FALSE
5.70528	-0.00174913	0.407024	0.991696	0.994834	-1.00121	1.00121	1145	CHRNE	Acetylcholine receptor subunit epsilon	FALSE	FALSE
1.53398	-0.174221	0.503445	0.152962	0.247077	-1.12836	1.12836	114548	NLRP3	NACHT, LRR and PYD domains-containing protein 3 (Angiotensin/vasopressin receptor AII/AVP-like) (Caterpiller protein 1.1) (CLR1.1) (Cold-induced autoinflammatory syndrome 1 protein) (Cryopyrin) (PYRIN-containing APAF1-like protein 1)	FALSE	FALSE
5207.72	0.707485	0.0696761	1.2005e-24	2.92812e-23	1.63296	1.63296	114569	MAL2	Protein MAL2	FALSE	FALSE
2.14633	-0.263505	0.560159	0.0649155	0.120766	-1.20039	1.20039	114571	SLC22A9	Solute carrier family 22 member 9 (Organic anion transporter 7)	FALSE	FALSE
5.86386	-0.0244406	0.415651	0.900739	0.937028	-1.01709	1.01709	1146	CHRNG	Acetylcholine receptor subunit gamma	FALSE	FALSE
142.072	-0.195607	0.172043	0.221005	0.332336	-1.14521	1.14521	114609	TIRAP	Toll/interleukin-1 receptor domain-containing adapter protein (TIR domain-containing adapter protein) (Adaptor protein Wyatt) (MyD88 adapter-like protein) (MyD88-2)	FALSE	FALSE
375.242	-0.432999	0.119612	0.000175146	0.0006009	-1.35004	1.35004	114625	ERMAP	Erythroid membrane-associated protein (hERMAP) (Radin blood group antigen) (Scianna blood group antigen)	FALSE	FALSE
158.881	0.644201	0.216149	0.000979747	0.00293517	1.56287	1.56287	114659	LRRC37B	Leucine-rich repeat-containing protein 37B (C66 SLIT-like testicular protein)	FALSE	FALSE
710.201	0.236232	0.095691	0.0116183	0.027244	1.17791	1.17791	1147	CHUK	Inhibitor of nuclear factor kappa-B kinase subunit alpha (I-kappa-B kinase alpha) (IKK-A) (IKK-alpha) (IkBKA) (IkappaB kinase) (EC 2.7.11.10) (Conserved helix-loop-helix ubiquitous kinase) (I-kappa-B kinase 1) (IKK1) (Nuclear factor NF-kappa-B inhibitor kinase alpha) (NFKBIKA) (Transcription factor 16) (TCF-16)	FALSE	FALSE
230.683	-1.1072	0.180402	1.29563e-10	9.82819e-10	-2.15427	2.15427	114757	CYGB	Cytoglobin (Histoglobin) (HGb) (Stellate cell activation-associated protein)	FALSE	FALSE
140.964	1.02122	0.212938	2.74069e-07	1.4279e-06	2.02963	2.02963	114769	CARD16	Caspase recruitment domain-containing protein 16 (Caspase recruitment domain-only protein 1) (CARD-only protein 1) (Caspase-1 inhibitor COP) (Pseudo interleukin-1 beta converting enzyme) (Pseudo-ICE) (Pseudo-IL1B-converting enzyme)	FALSE	FALSE
0.526388	0.0374444	0.469656	0.617728	NA	1.02629	1.02629	114770	PGLYRP2	N-acetylmuramoyl-L-alanine amidase (EC 3.5.1.28) (Peptidoglycan recognition protein 2) (Peptidoglycan recognition protein long) (PGRP-L)	FALSE	TRUE
72.8738	1.15675	0.433919	0.000833024	0.00251701	2.22955	2.22955	114771	PGLYRP3	Peptidoglycan recognition protein 3 (Peptidoglycan recognition protein I-alpha) (PGLYRPIalpha) (PGRP-I-alpha) (Peptidoglycan recognition protein intermediate alpha)	FALSE	FALSE
2.29017	0.0614352	0.45942	0.619275	0.723691	1.0435	1.0435	114780	PKD1L2	Polycystic kidney disease protein 1-like 2 (PC1-like 2 protein) (Polycystin-1L2)	FALSE	FALSE
2576.03	-0.0173538	0.114547	0.874639	0.919836	-1.0121	1.0121	114781	BTBD9	BTB/POZ domain-containing protein 9	FALSE	FALSE
1031.98	0.218107	0.0850162	0.00906906	0.0218479	1.16321	1.16321	114783	LMTK3	Serine/threonine-protein kinase LMTK3	FALSE	FALSE
0.129538	-0.0252127	0.472521	0.925238	NA	-1.01763	1.01763	114784	CSMD2	CUB and sushi domain-containing protein 2 (CUB and sushi multiple domains protein 2)	FALSE	TRUE
1456.08	-0.128958	0.0938048	0.160196	0.257008	-1.0935	1.0935	114785	MBD6	Methyl-CpG-binding domain protein 6 (Methyl-CpG-binding protein MBD6)	FALSE	FALSE
9.01307	0.312329	0.461214	0.220411	0.331631	1.24171	1.24171	114786	XKR4	XK-related protein 4	FALSE	FALSE
86.7382	0.123015	0.197638	0.493769	0.614074	1.08901	1.08901	114787	GPRIN1	G protein-regulated inducer of neurite outgrowth 1 (GRIN1)	FALSE	FALSE
0	NA	NA	NA	NA	NA	NA	114788	CSMD3	CUB and sushi domain-containing protein 3 (CUB and sushi multiple domains protein 3)	FALSE	FALSE
1550.32	1.06865	0.119115	4.92442e-20	8.73285e-19	2.09747	2.09747	114789	SLC25A25	Calcium-binding mitochondrial carrier protein SCaMC-2 (Mitochondrial ATP-Mg/Pi carrier protein 3) (Mitochondrial Ca(2+)-dependent solute carrier protein 3) (Small calcium-binding mitochondrial carrier protein 2) (Solute carrier family 25 member 25)	FALSE	FALSE
593.829	-0.652473	0.0998896	2.40706e-11	1.96912e-10	-1.57186	1.57186	114790	STK11IP	Serine/threonine-protein kinase 11-interacting protein (LKB1-interacting protein 1)	FALSE	FALSE
324.806	-0.154163	0.118654	0.180195	0.281847	-1.11278	1.11278	114791	TUBGCP5	Gamma-tubulin complex component 5 (GCP-5)	FALSE	FALSE
125.143	-1.09383	0.238583	6.55193e-07	3.26649e-06	-2.1344	2.1344	114792	KLHL32	Kelch-like protein 32 (BTB and kelch domain-containing protein 5)	FALSE	FALSE
721.763	0.247009	0.114068	0.0254194	0.0542832	1.18674	1.18674	114793	FMNL2	Formin-like protein 2 (Formin homology 2 domain-containing protein 2)	FALSE	FALSE
119.785	-0.494262	0.209595	0.00879958	0.0212676	-1.4086	1.4086	114794	ELFN2	Protein phosphatase 1 regulatory subunit 29 (Extracellular leucine-rich repeat and fibronectin type III domain-containing protein 2) (Leucine-rich repeat and fibronectin type-III domain-containing protein 6) (Leucine-rich repeat-containing protein 62)	FALSE	FALSE
32.0846	-0.425839	0.336317	0.0974673	0.170219	-1.34335	1.34335	114795	TMEM132B	Transmembrane protein 132B	FALSE	FALSE
0	NA	NA	NA	NA	NA	NA	114798	SLITRK1	SLIT and NTRK-like protein 1 (Leucine-rich repeat-containing protein 12)	FALSE	FALSE
663.535	0.11769	0.0898108	0.182061	0.284206	1.085	1.085	114799	ESCO1	N-acetyltransferase ESCO1 (EC 2.3.1.-) (CTF7 homolog 1) (Establishment factor-like protein 1) (EFO1) (EFO1p) (hEFO1) (Establishment of cohesion 1 homolog 1) (ECO1 homolog 1) (ESO1 homolog 1)	FALSE	FALSE
13.7429	-0.2221	0.39243	0.369915	0.497214	-1.16643	1.16643	114800	CCDC85A	Coiled-coil domain-containing protein 85A	FALSE	FALSE
58.3889	1.68908	0.360982	2.46598e-07	1.2937e-06	3.22452	3.22452	114801	TMEM200A	Transmembrane protein 200A	FALSE	FALSE
693.01	0.451414	0.105154	1.02835e-05	4.3131e-05	1.36738	1.36738	114803	MYSM1	Histone H2A deubiquitinase MYSM1 (2A-DUB) (EC 3.4.19.-) (Myb-like, SWIRM and MPN domain-containing protein 1)	FALSE	FALSE
11.1815	0.233513	0.420761	0.340716	0.466452	1.17569	1.17569	114804	RNF157	E3 ubiquitin ligase RNF157 (EC 2.3.2.27) (RING finger protein 157) (RING-type E3 ubiquitin transferase RNF157)	FALSE	FALSE
2.34597	-0.051453	0.448943	0.732503	0.81524	-1.03631	1.03631	114805	GALNT13	Polypeptide N-acetylgalactosaminyltransferase 13 (EC 2.4.1.41) (Polypeptide GalNAc transferase 13) (GalNAc-T13) (pp-GaNTase 13) (Protein-UDP acetylgalactosaminyltransferase 13) (UDP-GalNAc:polypeptide N-acetylgalactosaminyltransferase 13)	FALSE	FALSE
2.10257	0.12403	0.46609	0.423911	0.549345	1.08977	1.08977	114815	SORCS1	VPS10 domain-containing receptor SorCS1 (hSorCS)	FALSE	FALSE
177.023	0.505106	0.193052	0.00423863	0.0111183	1.41923	1.41923	114818	KLHL29	Kelch-like protein 29 (Kelch repeat and BTB domain-containing protein 9)	FALSE	FALSE
131.757	-0.00489572	0.168583	0.974194	0.983436	-1.0034	1.0034	114821	ZBED9	SCAN domain-containing protein 3 (Transposon-derived Buster4 transposase-like protein) (Zinc finger BED domain-containing protein 9)	FALSE	FALSE
838.296	-0.932093	0.0985777	6.72907e-22	1.35729e-20	-1.90804	1.90804	114822	RHPN1	Rhophilin-1 (GTP-Rho-binding protein 1)	FALSE	FALSE
1800.04	-0.373734	0.123976	0.00170255	0.00485385	-1.2957	1.2957	114823	LENG8	Leukocyte receptor cluster member 8	FALSE	FALSE
0	NA	NA	NA	NA	NA	NA	114824	PNMA5	Paraneoplastic antigen-like protein 5 (Tumor antigen BJ-HCC-25)	FALSE	FALSE
447.265	0.0734625	0.129318	0.555515	0.669185	1.05224	1.05224	114825	PWWP2A	PWWP domain-containing protein 2A	FALSE	FALSE
281.483	-0.252869	0.127021	0.0382136	0.0770003	-1.19157	1.19157	114826	SMYD4	SET and MYND domain-containing protein 4 (EC 2.1.1.-)	FALSE	FALSE
2028.16	-1.2501	0.146603	2.17643e-18	3.35979e-17	-2.37858	2.37858	114827	FHAD1	Forkhead-associated domain-containing protein 1 (FHA domain-containing protein 1)	FALSE	FALSE
9.81681	0.489885	0.59047	0.08921	0.157832	1.40433	1.40433	114836	SLAMF6	SLAM family member 6 (Activating NK receptor) (NK-T-B-antigen) (NTB-A) (CD antigen CD352)	FALSE	FALSE
47.0064	-0.258304	0.276947	0.254437	0.371647	-1.19607	1.19607	114841035	LOC114841035	NA	FALSE	FALSE
0.147069	-0.0260851	0.472599	0.925971	NA	-1.01825	1.01825	114841037	LOC114841037	NA	FALSE	TRUE
500.847	-0.864715	0.101597	4.12351e-18	6.25589e-17	-1.82098	1.82098	114876	OSBPL1A	Oxysterol-binding protein-related protein 1 (ORP-1) (OSBP-related protein 1)	FALSE	FALSE
548.227	-0.0894245	0.0956982	0.339538	0.465238	-1.06395	1.06395	114879	OSBPL5	Oxysterol-binding protein-related protein 5 (ORP-5) (OSBP-related protein 5) (Oxysterol-binding protein homolog 1)	FALSE	FALSE
698.147	-0.937684	0.192026	2.01302e-07	1.07203e-06	-1.91545	1.91545	114880	OSBPL6	Oxysterol-binding protein-related protein 6 (ORP-6) (OSBP-related protein 6)	FALSE	FALSE
388.262	-0.505714	0.137587	0.000117929	0.000416218	-1.41983	1.41983	114881	OSBPL7	Oxysterol-binding protein-related protein 7 (ORP-7) (OSBP-related protein 7)	FALSE	FALSE
1020.45	-0.037191	0.0914363	0.677627	0.77236	-1.02611	1.02611	114882	OSBPL8	Oxysterol-binding protein-related protein 8 (ORP-8) (OSBP-related protein 8)	FALSE	FALSE
1403.7	-0.279362	0.0707755	6.39929e-05	0.000236435	-1.21366	1.21366	114883	OSBPL9	Oxysterol-binding protein-related protein 9 (ORP-9) (OSBP-related protein 9)	FALSE	FALSE
778.278	-0.00608055	0.097554	0.945271	0.964495	-1.00422	1.00422	114884	OSBPL10	Oxysterol-binding protein-related protein 10 (ORP-10) (OSBP-related protein 10)	FALSE	FALSE
586.907	0.216424	0.0958331	0.0209891	0.0458569	1.16185	1.16185	114885	OSBPL11	Oxysterol-binding protein-related protein 11 (ORP-11) (OSBP-related protein 11)	FALSE	FALSE
44.636	1.1041	0.325122	9.25599e-05	0.000333434	2.14964	2.14964	114897	C1QTNF1	Complement C1q tumor necrosis factor-related protein 1 (G protein-coupled receptor-interacting protein) (GIP)	FALSE	FALSE
3.33435	0.184897	0.474873	0.322082	0.446549	1.13674	1.13674	114898	C1QTNF2	Complement C1q tumor necrosis factor-related protein 2	FALSE	FALSE
0	NA	NA	NA	NA	NA	NA	114899	C1QTNF3	Complement C1q tumor necrosis factor-related protein 3 (Collagenous repeat-containing sequence 26 kDa protein) (CORS26) (Secretory protein CORS26)	FALSE	FALSE
0	NA	NA	NA	NA	NA	NA	1149	CIDEA	Cell death activator CIDE-A (Cell death-inducing DFFA-like effector A)	FALSE	FALSE
1.78236	-0.0866664	0.463021	0.52043	0.638169	-1.06191	1.06191	114900	C1QTNF4	Complement C1q tumor necrosis factor-related protein 4 (C1q/TNF-related protein 4)	FALSE	FALSE
170.958	-1.6997	0.227425	7.22528e-15	8.22323e-14	-3.24833	3.24833	114902	C1QTNF5	Complement C1q tumor necrosis factor-related protein 5	FALSE	FALSE
39.1164	-0.0855465	0.292872	0.709469	0.798054	-1.06109	1.06109	114904	C1QTNF6	Complement C1q tumor necrosis factor-related protein 6	FALSE	FALSE
0.325837	0.00680263	0.469964	0.881686	NA	1.00473	1.00473	114905	C1QTNF7	Complement C1q tumor necrosis factor-related protein 7	FALSE	TRUE
1182.12	0.236217	0.100852	0.0163841	0.0369388	1.1779	1.1779	114907	FBXO32	F-box only protein 32 (Atrogin-1) (Muscle atrophy F-box protein) (MAFbx)	FALSE	FALSE
7472.84	0.0680354	0.0687321	0.320989	0.445385	1.04829	1.04829	114908	TMEM123	Porimin (Keratinocytes-associated transmembrane protein 3) (KCT-3) (Pro-oncosis receptor inducing membrane injury) (Transmembrane protein 123)	FALSE	FALSE
519.377	-0.670812	0.130356	7.95311e-08	4.46647e-07	-1.59197	1.59197	114926	SMIM19	Small integral membrane protein 19	FALSE	FALSE
49.957	-0.60943	0.486072	0.0486864	0.094755	-1.52566	1.52566	114928	GPRASP2	cDNA FLJ41838 fis, clone NT2RI3001515, highly similar to G-protein coupled receptor-associated sorting protein 2	FALSE	FALSE
1475.19	-0.199642	0.0791131	0.0104032	0.0246758	-1.14841	1.14841	114932	MRFAP1L1	MORF4 family-associated protein 1-like 1	FALSE	FALSE
2.61435	0.0291536	0.442242	0.856482	0.906937	1.02041	1.02041	114960	TSGA13	Testis-specific gene 13 protein	FALSE	FALSE
611.463	-0.243548	0.105697	0.0175266	0.0391914	-1.1839	1.1839	114971	PTPMT1	Phosphatidylglycerophosphatase and protein-tyrosine phosphatase 1 (EC 3.1.3.27) (PTEN-like phosphatase) (Phosphoinositide lipid phosphatase) (Protein-tyrosine phosphatase mitochondrial 1) (EC 3.1.3.16) (EC 3.1.3.48)	FALSE	FALSE
363.395	-0.637669	0.12335	8.81327e-08	4.93381e-07	-1.55581	1.55581	114984	FLYWCH2	FLYWCH family member 2	FALSE	FALSE
753.96	-1.05676	0.10898	5.38077e-23	1.18812e-21	-2.08025	2.08025	114987	WDR31	WD repeat-containing protein 31	FALSE	FALSE
153.188	0.823927	0.182466	1.52777e-06	7.24535e-06	1.77022	1.77022	114990	VASN	Vasorin (Protein slit-like 2)	FALSE	FALSE
456.657	1.15382	0.129727	8.63583e-20	1.50288e-18	2.22502	2.22502	114991	ZNF618	Zinc finger protein 618	FALSE	FALSE
1558.04	-0.643607	0.082078	1.64736e-15	1.98913e-14	-1.56223	1.56223	115	ADCY9	Adenylate cyclase type 9 (EC 4.6.1.1) (ATP pyrophosphate-lyase 9) (Adenylate cyclase type IX) (ACIX) (Adenylyl cyclase 9) (AC9)	FALSE	FALSE
83.2436	0.961284	0.240686	1.16748e-05	4.86191e-05	1.94704	1.94704	115004	CGAS	Cyclic GMP-AMP synthase (cGAMP synthase) (cGAS) (h-cGAS) (EC 2.7.7.86) (2'3'-cGAMP synthase) (Mab-21 domain-containing protein 1)	FALSE	FALSE
65.7917	2.02041	0.371984	4.18874e-09	2.71386e-08	4.05699	4.05699	115019	SLC26A9	Solute carrier family 26 member 9 (Anion transporter/exchanger protein 9)	FALSE	FALSE
135.418	-0.437172	0.505472	0.118441	0.200415	-1.35395	1.35395	115024	NT5C3B	7-methylguanosine phosphate-specific 5'-nucleotidase (7-methylguanosine nucleotidase) (EC 3.1.3.91) (Cytosolic 5'-nucleotidase 3B) (Cytosolic 5'-nucleotidase III-like protein) (cN-III-like protein) (EC 3.1.3.5) (N(7)-methylguanylate 5'-phosphatase)	FALSE	FALSE
5.71456	-0.0435911	0.433314	0.804708	0.870872	-1.03068	1.03068	115072896	SLCO1B3-SLCO1B7	NA	FALSE	FALSE
637.177	-0.03292	0.0897687	0.708128	0.797008	-1.02308	1.02308	115098	CCDC124	Coiled-coil domain-containing protein 124	FALSE	FALSE
212.313	-0.192568	0.145574	0.163385	0.260935	-1.1428	1.1428	115106	HAUS1	HAUS augmin-like complex subunit 1 (Coiled-coil domain-containing protein 5) (Enhancer of invasion-cluster) (HEI-C)	FALSE	FALSE
20.0442	1.20638	0.495423	0.00148551	0.00429298	2.30758	2.30758	115111	SLC26A7	Anion exchange transporter (Solute carrier family 26 member 7)	FALSE	FALSE
51.5356	0.0189082	0.258985	0.931898	0.956367	1.01319	1.01319	115123	MARCHF3	E3 ubiquitin-protein ligase MARCHF3 (EC 2.3.2.27) (Membrane-associated RING finger protein 3) (Membrane-associated RING-CH protein III) (MARCH-III) (RING finger protein 173) (RING-type E3 ubiquitin transferase MARCHF3)	FALSE	FALSE
123.325	-0.0913542	0.191926	0.60073	0.708412	-1.06537	1.06537	115196	ZNF554	Zinc finger protein 554	FALSE	FALSE
1991.53	-0.787741	0.129313	2.99455e-10	2.18681e-09	-1.72637	1.72637	1152	CKB	Creatine kinase B-type (EC 2.7.3.2) (Brain creatine kinase) (B-CK) (Creatine kinase B chain) (Creatine phosphokinase B-type) (CPK-B)	FALSE	FALSE
575.607	-0.219491	0.0976179	0.0213516	0.0465368	-1.16432	1.16432	115201	ATG4A	Cysteine protease ATG4A (EC 3.4.22.-) (AUT-like 2 cysteine endopeptidase) (Autophagin-2) (Autophagy-related cysteine endopeptidase 2) (Autophagy-related protein 4 homolog A) (hAPG4A)	FALSE	FALSE
345.248	-0.0768513	0.14791	0.584369	0.694653	-1.05471	1.05471	115207	KCTD12	BTB/POZ domain-containing protein KCTD12 (Pfetin) (Predominantly fetal expressed T1 domain)	FALSE	FALSE
648.493	-0.52205	0.100043	8.93697e-08	4.99953e-07	-1.43599	1.43599	115209	OMA1	Metalloendopeptidase OMA1, mitochondrial (EC 3.4.24.-) (Metalloprotease-related protein 1) (MPRP-1) (Overlapping with the m-AAA protease 1 homolog)	FALSE	FALSE
144.813	0.15051	0.279672	0.50826	0.626704	1.10996	1.10996	115253422	DUS4L-BCAP29	NA	FALSE	FALSE
621.338	-0.523528	0.182899	0.00169443	0.00483504	-1.43747	1.43747	115265	DDIT4L	DNA damage-inducible transcript 4-like protein (HIF-1 responsive protein RTP801-like) (Protein regulated in development and DNA damage response 2) (REDD-2)	FALSE	FALSE
12.3206	0.444014	0.485265	0.118217	0.200108	1.36038	1.36038	115273	RAB42	Ras-related protein Rab-42	FALSE	FALSE
158.044	-0.276974	0.172471	0.0834679	0.149222	-1.21165	1.21165	115286	SLC25A26	S-adenosylmethionine mitochondrial carrier protein (Mitochondrial S-adenosylmethionine transporter) (Solute carrier family 25 member 26)	FALSE	FALSE
42.4473	-0.143663	0.308679	0.541277	0.657176	-1.10471	1.10471	115290	FBXO17	F-box only protein 17 (F-box only protein 26)	FALSE	FALSE
1165.92	-0.251967	0.0840669	0.00228489	0.0063474	-1.19083	1.19083	115294	PCMTD1	Protein-L-isoaspartate O-methyltransferase domain-containing protein 1	FALSE	FALSE
2388.39	-0.346687	0.0607744	8.5092e-09	5.33221e-08	-1.27164	1.27164	1153	CIRBP	Cold-inducible RNA-binding protein (A18 hnRNP) (Glycine-rich RNA-binding protein CIRP)	FALSE	FALSE
52.255	-0.959986	0.293757	0.000190228	0.000648437	-1.94529	1.94529	115330	GPR146	Probable G-protein coupled receptor 146 (G-protein coupled receptor PGR8)	FALSE	FALSE
2.16215	-0.0130352	0.447179	0.927665	0.953713	-1.00908	1.00908	115350	FCRL1	Fc receptor-like protein 1 (FcR-like protein 1) (FcRL1) (Fc receptor homolog 1) (FcRH1) (IFGP family protein 1) (hIFGP1) (Immune receptor translocation-associated protein 5) (CD antigen CD307a)	FALSE	FALSE
0.175637	0.0301655	0.473013	0.719804	NA	1.02113	1.02113	115352	FCRL3	Fc receptor-like protein 3 (FcR-like protein 3) (FcRL3) (Fc receptor homolog 3) (FcRH3) (IFGP family protein 3) (hIFGP3) (Immune receptor translocation-associated protein 3) (SH2 domain-containing phosphatase anchor protein 2) (CD antigen CD307c)	FALSE	TRUE
795.255	0.298808	0.0857436	0.000386058	0.00124301	1.23013	1.23013	115353	LRRC42	Leucine-rich repeat-containing protein 42	FALSE	FALSE
1731.81	2.65534	0.146936	3.87135e-74	7.48492e-72	6.29995	6.29995	115361	GBP4	Guanylate-binding protein 4 (EC 3.6.5.-) (GTP-binding protein 4) (GBP-4) (Guanine nucleotide-binding protein 4)	FALSE	FALSE
363.07	2.71001	0.191975	1.98781e-46	1.59973e-44	6.54328	6.54328	115362	GBP5	Guanylate-binding protein 5 (EC 3.6.5.-) (GBP-TA antigen) (GTP-binding protein 5) (GBP-5) (Guanine nucleotide-binding protein 5)	FALSE	FALSE
784.709	-1.15255	0.120477	1.62253e-22	3.43897e-21	-2.22306	2.22306	115399	LRRC56	Leucine-rich repeat-containing protein 56	FALSE	FALSE
16.198	0.263807	0.387759	0.299701	0.422547	1.20064	1.20064	1154	CISH	Cytokine-inducible SH2-containing protein (CIS) (CIS-1) (Protein G18) (Suppressor of cytokine signaling) (SOCS)	FALSE	FALSE
239.489	0.00817347	0.135336	0.951093	0.968348	1.00568	1.00568	115416	MALSU1	Mitochondrial assembly of ribosomal large subunit protein 1	FALSE	FALSE
387.222	0.255298	0.122588	0.0307391	0.0638544	1.19358	1.19358	115426	UHRF2	E3 ubiquitin-protein ligase UHRF2 (EC 2.3.2.27) (Np95/ICBP90-like RING finger protein) (Np95-like RING finger protein) (Nuclear protein 97) (Nuclear zinc finger protein Np97) (RING finger protein 107) (RING-type E3 ubiquitin transferase UHRF2) (Ubiquitin-like PHD and RING finger domain-containing protein 2) (Ubiquitin-like-containing PHD and RING finger domains protein 2)	FALSE	FALSE
559.415	-0.290087	0.100453	0.00305525	0.00824757	-1.22271	1.22271	1155	TBCB	Tubulin-folding cofactor B (Cytoskeleton-associated protein 1) (Cytoskeleton-associated protein CKAPI) (Tubulin-specific chaperone B)	FALSE	FALSE
169.649	-0.0735565	0.188192	0.668751	0.7643	-1.05231	1.05231	115509	ZNF689	Zinc finger protein 689	FALSE	FALSE
680.455	0.135564	0.0869892	0.112875	0.192572	1.09852	1.09852	115548	FCHO2	F-BAR domain only protein 2	FALSE	FALSE
7.20891	-0.0867305	0.409456	0.684372	0.778114	-1.06196	1.06196	115557	ARHGEF25	Rho guanine nucleotide exchange factor 25 (Guanine nucleotide exchange factor GEFT) (Rac/Cdc42/Rho exchange factor GEFT) (RhoA/Rac/Cdc42 guanine nucleotide exchange factor GEFT) (p63RhoGEF)	FALSE	FALSE
34.8293	-0.0163641	0.279172	0.940103	0.960908	-1.01141	1.01141	115560	ZNF501	Zinc finger protein 501 (Zinc finger protein 52)	FALSE	FALSE
409.173	0.353927	0.17168	0.0265355	0.0562951	1.27803	1.27803	115572	TENT5B	Terminal nucleotidyltransferase 5B (EC 2.7.7.-)	FALSE	FALSE
4.03832	1.27564	2.48958	0.0145643	0.0333143	2.42106	2.42106	115584	SLC5A11	Sodium/myo-inositol cotransporter 2 (Na(+)/myo-inositol cotransporter 2) (Sodium-dependent glucose cotransporter) (Sodium/glucose cotransporter KST1) (Sodium/myo-inositol transporter 2) (SMIT2) (Solute carrier family 5 member 11)	FALSE	FALSE
4.82547	0.0615034	0.421287	0.757432	0.834317	1.04355	1.04355	115650	TNFRSF13C	Tumor necrosis factor receptor superfamily member 13C (B-cell-activating factor receptor) (BAFF receptor) (BAFF-R) (BLyS receptor 3) (CD antigen CD268)	FALSE	FALSE
0	NA	NA	NA	NA	NA	NA	115653	KIR3DL3	Killer cell immunoglobulin-like receptor 3DL3	FALSE	FALSE
1.68379	0.0611809	0.459346	0.635306	0.737076	1.04332	1.04332	115677	NOSTRIN	Nostrin (BM247 homolog) (Nitric oxide synthase traffic inducer) (Nitric oxide synthase trafficker) (eNOS-trafficking inducer)	FALSE	FALSE
0.146748	-0.0260853	0.472599	0.925192	NA	-1.01825	1.01825	115701	ALPK2	Alpha-protein kinase 2 (EC 2.7.11.1) (Heart alpha-protein kinase)	FALSE	TRUE
98.808	-1.26743	0.229193	4.1803e-09	2.7095e-08	-2.40732	2.40732	115703	ARHGAP33	Rho GTPase-activating protein 33 (Rho-type GTPase-activating protein 33) (Sorting nexin-26) (Tc10/CDC42 GTPase-activating protein)	FALSE	FALSE
365.951	0.0235925	0.128907	0.851153	0.903104	1.01649	1.01649	115704	EVI5L	EVI5-like protein (Ecotropic viral integration site 5-like protein)	FALSE	FALSE
186.082	0.260451	0.157136	0.0780997	0.140816	1.19785	1.19785	115708	TRMT61A	tRNA (adenine(58)-N(1))-methyltransferase catalytic subunit TRMT61A (EC 2.1.1.220) (mRNA methyladenosine-N(1)-methyltransferase catalytic subunit TRMT61A) (EC 2.1.1.-) (tRNA(m1A58)-methyltransferase subunit TRMT61A) (tRNA(m1A58)MTase subunit TRMT61A)	FALSE	FALSE
1.59568	-0.0578689	0.456852	0.66451	0.760935	-1.04093	1.04093	115727	RASGRP4	RAS guanyl-releasing protein 4	FALSE	FALSE
21.9849	-0.634424	0.460257	0.040399	0.080747	-1.55232	1.55232	115749	C12orf56	Uncharacterized protein C12orf56	FALSE	FALSE
493.845	-0.475641	0.105749	3.76715e-06	1.67859e-05	-1.39054	1.39054	115752	DIS3L	DIS3-like exonuclease 1 (EC 3.1.13.-)	FALSE	FALSE
40.7696	0.0784443	0.257456	0.717763	0.804711	1.05588	1.05588	115761	ARL11	ADP-ribosylation factor-like protein 11 (ADP-ribosylation factor-like tumor suppressor protein 1)	FALSE	FALSE
0	NA	NA	NA	NA	NA	NA	115795	FANCD2OS	FANCD2 opposite strand protein (Fanconi anemia group D2 protein opposite strand transcript protein)	FALSE	FALSE
2.86587	4.46382	2.82122	0.00132925	0.00387731	22.067	22.067	1158	CKM	Creatine kinase M-type (EC 2.7.3.2) (Creatine kinase M chain) (Creatine phosphokinase M-type) (CPK-M) (M-CK)	FALSE	FALSE
632.121	-0.926448	0.123765	1.48991e-14	1.65529e-13	-1.90059	1.90059	115811	IQCD	Dynein regulatory complex protein 10 (IQ domain-containing protein D)	FALSE	FALSE
328.798	-0.067838	0.118051	0.554171	0.668022	-1.04814	1.04814	115817	DHRS1	Dehydrogenase/reductase SDR family member 1 (EC 1.1.-.-) (Short chain dehydrogenase/reductase family 19C member 1)	FALSE	FALSE
567.766	-0.290499	0.101828	0.00340381	0.00908179	-1.22306	1.22306	115825	WDFY2	WD repeat and FYVE domain-containing protein 2 (Propeller-FYVE protein) (Prof) (WD40- and FYVE domain-containing protein 2) (Zinc finger FYVE domain-containing protein 22)	FALSE	FALSE
0.786224	0.0875112	0.482362	0.225145	NA	1.06254	1.06254	115827	RAB3C	Ras-related protein Rab-3C	FALSE	TRUE
4.42078	0.00893929	0.421027	0.964432	0.97712	1.00622	1.00622	115861	NXNL1	Nucleoredoxin-like protein 1 (Thioredoxin-like protein 6)	FALSE	FALSE
1252.74	0.354736	0.0986071	0.00022935	0.000770689	1.27875	1.27875	1159	CKMT1B	NA	FALSE	FALSE
11.7103	0.342662	0.459322	0.193398	0.298378	1.26809	1.26809	115908	CTHRC1	Collagen triple helix repeat-containing protein 1 (Protein NMTC1)	FALSE	FALSE
426.637	-0.076602	0.123112	0.518601	0.636666	-1.05453	1.05453	115939	TSR3	Ribosome biogenesis protein TSR3 homolog	FALSE	FALSE
736.123	-1.05276	0.140731	1.23037e-14	1.37853e-13	-2.0745	2.0745	115948	CCDC151	Coiled-coil domain-containing protein 151	FALSE	FALSE
139.276	-0.247421	0.166115	0.110345	0.189064	-1.18708	1.18708	115950	ZNF653	Zinc finger protein 653 (67 kDa zinc finger protein) (Zinc finger protein Zip67)	FALSE	FALSE
147.752	-0.362219	0.166769	0.019866	0.0436832	-1.2854	1.2854	115992	RNF166	E3 ubiquitin-protein ligase RNF166 (EC 2.3.2.27) (RING finger protein 166) (RING-type E3 ubiquitin transferase RNF166)	FALSE	FALSE
0	NA	NA	NA	NA	NA	NA	116	ADCYAP1	Pituitary adenylate cyclase-activating polypeptide (PACAP) [Cleaved into: PACAP-related peptide (PRP-48)
0.534458	-0.055742	0.475792	0.486259	NA	-1.03939	1.03939	1160	CKMT2	Creatine kinase S-type, mitochondrial (EC 2.7.3.2) (Basic-type mitochondrial creatine kinase) (Mib-CK) (Sarcomeric mitochondrial creatine kinase) (S-MtCK)	FALSE	TRUE
38.8828	0.406511	0.323354	0.104867	0.181107	1.32548	1.32548	116028	RMI2	RecQ-mediated genome instability protein 2 (hRMI2) (BLM-associated protein of 18 kDa) (BLAP18)	FALSE	FALSE
6.37727	0.00425164	0.419195	0.984499	0.990447	1.00295	1.00295	116039	OSR2	Protein odd-skipped-related 2	FALSE	FALSE
723.346	-0.0665474	0.0993516	0.492564	0.612816	-1.04721	1.04721	116064	LRRC58	Leucine-rich repeat-containing protein 58	FALSE	FALSE
516.473	0.147943	0.104611	0.147164	0.239052	1.10799	1.10799	116068	LYSMD3	LysM and putative peptidoglycan-binding domain-containing protein 3	FALSE	FALSE
550.651	3.34617	0.168258	3.54006e-89	1.03934e-86	10.1694	10.1694	116071	BATF2	Basic leucine zipper transcriptional factor ATF-like 2 (B-ATF-2) (Suppressor of AP-1 regulated by IFN) (SARI)	FALSE	FALSE
0	NA	NA	NA	NA	NA	NA	116085	SLC22A12	Solute carrier family 22 member 12 (Organic anion transporter 4-like protein) (Renal-specific transporter) (RST) (Urate anion exchanger 1)	FALSE	FALSE
616.406	0.0184079	0.103553	0.856074	0.906687	1.01284	1.01284	116092	DNTTIP1	Deoxynucleotidyltransferase terminal-interacting protein 1 (Terminal deoxynucleotidyltransferase-interacting factor 1) (TdIF1) (TdT-interacting factor 1)	FALSE	FALSE
119.139	-0.100941	0.179408	0.542012	0.657899	-1.07247	1.07247	1161	ERCC8	DNA excision repair protein ERCC-8 (Cockayne syndrome WD repeat protein CSA)	FALSE	FALSE
903.357	0.0565895	0.0779648	0.462298	0.585405	1.04	1.04	116113	FOXP4	Forkhead box protein P4 (Fork head-related protein-like A)	FALSE	FALSE
177.993	0.0321364	0.151716	0.824056	0.883877	1.02253	1.02253	116115	ZNF526	Zinc finger protein 526	FALSE	FALSE
0.146727	-0.026084	0.472598	0.925208	NA	-1.01824	1.01824	116135	LRRC3B	Leucine-rich repeat-containing protein 3B (Leucine-rich repeat protein LRP15)	FALSE	TRUE
789.226	-0.353499	0.118149	0.00193379	0.00545911	-1.27766	1.27766	116138	KLHDC3	Kelch domain-containing protein 3 (Protein Peas) (Testis intracellular mediator protein)	FALSE	FALSE
488.501	-0.771401	0.111351	1.20426e-12	1.12506e-11	-1.70693	1.70693	116143	WDR92	WD repeat-containing protein 92 (WD repeat-containing protein Monad)	FALSE	FALSE
1763.54	0.240389	0.0853876	0.0041309	0.0108573	1.18131	1.18131	116150	NUS1	Dehydrodolichyl diphosphate synthase complex subunit NUS1 (EC 2.5.1.87) (Cis-prenyltransferase subunit NgBR) (Nogo-B receptor) (NgBR) (Nuclear undecaprenyl pyrophosphate synthase 1 homolog)	FALSE	FALSE
1811.02	-0.401547	0.0789424	2.32282e-07	1.22305e-06	-1.32092	1.32092	116151	FAM210B	Protein FAM210B, mitochondrial	FALSE	FALSE
314.682	1.57176	0.208527	4.55709e-15	5.31627e-14	2.97267	2.97267	116154	PHACTR3	Phosphatase and actin regulator 3 (Scaffold-associated PP1-inhibiting protein) (Scapinin)	FALSE	FALSE
173.921	-0.0993701	0.167982	0.525608	0.642829	-1.07131	1.07131	116159	CYYR1	Cysteine and tyrosine-rich protein 1 (Proline-rich domain-containing protein)	FALSE	FALSE
0	NA	NA	NA	NA	NA	NA	116173	CMTM5	CKLF-like MARVEL transmembrane domain-containing protein 5 (Chemokine-like factor superfamily member 5)	FALSE	FALSE
2.3623	0.0120962	0.453837	0.926509	0.953176	1.00842	1.00842	116179	TGM7	Protein-glutamine gamma-glutamyltransferase Z (Transglutaminase Z) (TG(Z)) (TGZ) (TGase Z) (EC 2.3.2.13) (Transglutaminase-7) (TGase-7)	FALSE	FALSE
0	NA	NA	NA	NA	NA	NA	116211	TM4SF19	Transmembrane 4 L6 family member 19 (Osteoclast maturation-associated gene 4 protein) (Tetraspan membrane protein OCTM4)	FALSE	FALSE
602.055	-0.178972	0.0972269	0.0595236	0.112424	-1.13208	1.13208	116224	FAM122A	Protein FAM122A	FALSE	FALSE
314.359	0.291485	0.123162	0.0140082	0.0321617	1.2239	1.2239	116225	ZMYND19	Zinc finger MYND domain-containing protein 19 (Melanin-concentrating hormone receptor 1-interacting zinc finger protein) (MCH-R1-interacting zinc finger protein)	FALSE	FALSE
397.103	0.556425	0.128091	6.36875e-06	2.75649e-05	1.47062	1.47062	116228	COX20	Cytochrome c oxidase assembly protein COX20, mitochondrial	FALSE	FALSE
349.967	-0.582443	0.131394	3.95032e-06	1.75479e-05	-1.49738	1.49738	116236	ABHD15	Protein ABHD15 (EC 3.1.1.-) (Alpha/beta hydrolase domain-containing protein 15) (Abhydrolase domain-containing protein 15)	FALSE	FALSE
210.991	-0.1851	0.144701	0.17793	0.278954	-1.1369	1.1369	116238	TLCD1	TLC domain-containing protein 1 (Calfacilitin)	FALSE	FALSE
959.01	-0.0823156	0.0776132	0.281853	0.40266	-1.05872	1.05872	116254	GINM1	Glycoprotein integral membrane protein 1	FALSE	FALSE
0.200524	0.0313292	0.473168	0.705831	NA	1.02195	1.02195	116255	MOGAT1	2-acylglycerol O-acyltransferase 1 (EC 2.3.1.22) (Acyl-CoA:monoacylglycerol acyltransferase 1) (MGAT1) (Diacylglycerol O-acyltransferase candidate 2) (hDC2) (Diacylglycerol acyltransferase 2-like protein 1) (Monoacylglycerol O-acyltransferase 1)	FALSE	TRUE
38.7395	-0.931019	0.376925	0.00219329	0.00612081	-1.90662	1.90662	116285	ACSM1	Acyl-coenzyme A synthetase ACSM1, mitochondrial (EC 6.2.1.2) (Acyl-CoA synthetase medium-chain family member 1) (Benzoate--CoA ligase) (EC 6.2.1.25) (Butyrate--CoA ligase 1) (Butyryl-coenzyme A synthetase 1) (Lipoate-activating enzyme) (Middle-chain acyl-CoA synthetase 1) (Xenobiotic/medium-chain fatty acid-CoA ligase HXM-B)	FALSE	FALSE
294.757	0.280341	0.129105	0.023734	0.0510692	1.21448	1.21448	1163	CKS1B	Cyclin-dependent kinases regulatory subunit 1 (CKS-1)	FALSE	FALSE
82.6323	-1.12044	0.32103	6.39615e-05	0.000236429	-2.17413	2.17413	116328	C8orf34	Uncharacterized protein C8orf34 (Protein VEST-1)	FALSE	FALSE
0	NA	NA	NA	NA	NA	NA	116337	PANX3	Pannexin-3	FALSE	FALSE
6.05137	-0.324566	0.528741	0.166696	0.265022	-1.25229	1.25229	116362	RBP7	Retinoid-binding protein 7 (Cellular retinoic acid-binding protein 4) (CRABP4) (CRBP4) (Cellular retinoic acid-binding protein IV) (CRABP-IV)	FALSE	FALSE
7.03886	-0.359615	0.52291	0.158795	0.25519	-1.28308	1.28308	116369	SLC26A8	Testis anion transporter 1 (Anion exchange transporter) (Solute carrier family 26 member 8)	FALSE	FALSE
81.6457	-0.274388	0.267854	0.216965	0.327503	-1.20948	1.20948	116372	LYPD1	Ly6/PLAUR domain-containing protein 1 (Putative HeLa tumor suppressor) (PHTS)	FALSE	FALSE
0.258964	-0.0322501	0.473273	0.764008	NA	-1.02261	1.02261	116379	IL22RA2	Interleukin-22 receptor subunit alpha-2 (IL-22 receptor subunit alpha-2) (IL-22R-alpha-2) (IL-22RA2) (Cytokine receptor class-II member 10) (Cytokine receptor family 2 member 10) (CRF2-10) (Cytokine receptor family type 2, soluble 1) (CRF2-S1) (Interleukin-22-binding protein) (IL-22BP) (IL22BP) (ZcytoR16)	FALSE	TRUE
140.142	0.697529	0.172012	1.59146e-05	6.48446e-05	1.62172	1.62172	1164	CKS2	Cyclin-dependent kinases regulatory subunit 2 (CKS-2)	FALSE	FALSE
9.22295	-0.449783	0.712128	0.0543052	0.104056	-1.36583	1.36583	116412	ZNF837	Zinc finger protein 837	FALSE	FALSE
0.365485	0.00784737	0.469755	0.877037	NA	1.00545	1.00545	116441	TM4SF18	Transmembrane 4 L6 family member 18	FALSE	TRUE
0.276291	-0.0327165	0.473342	0.748412	NA	-1.02294	1.02294	116442	RAB39B	Ras-related protein Rab-39B	FALSE	TRUE
5.23904	5.98544	2.68857	6.27808e-05	0.000232336	63.3572	63.3572	116443	GRIN3A	Glutamate receptor ionotropic, NMDA 3A (GluN3A) (N-methyl-D-aspartate receptor subtype 3A) (NMDAR3A) (NR3A) (NMDAR-L)	FALSE	FALSE
365.56	-1.3008	0.131911	8.09436e-24	1.87614e-22	-2.46365	2.46365	116444	GRIN3B	Glutamate receptor ionotropic, NMDA 3B (GluN3B) (N-methyl-D-aspartate receptor subtype 3B) (NMDAR3B) (NR3B)	FALSE	FALSE
138.774	0.183834	0.168573	0.242602	0.357856	1.1359	1.1359	116447	TOP1MT	DNA topoisomerase I, mitochondrial (TOP1mt) (EC 5.6.2.1)	FALSE	FALSE
0	NA	NA	NA	NA	NA	NA	116448	OLIG1	Oligodendrocyte transcription factor 1 (Oligo1) (Class B basic helix-loop-helix protein 6) (bHLHb6) (Class E basic helix-loop-helix protein 21) (bHLHe21)	FALSE	FALSE
17.0943	-0.0337698	0.337256	0.885068	0.926441	-1.02368	1.02368	116449	CLNK	Cytokine-dependent hematopoietic cell linker (Mast cell immunoreceptor signal transducer)	FALSE	FALSE
316.775	0.637342	0.142299	2.79515e-06	1.27523e-05	1.55546	1.55546	116461	TSEN15	tRNA-splicing endonuclease subunit Sen15 (SEN15 homolog) (HsSEN15) (tRNA-intron endonuclease Sen15)	FALSE	FALSE
1772.1	0.224931	0.121551	0.0553628	0.105651	1.16872	1.16872	116496	NIBAN1	Protein Niban 1 (Cell growth-inhibiting gene 39 protein) (Protein FAM129A)	FALSE	FALSE
0	NA	NA	NA	NA	NA	NA	116511	MAS1L	Mas-related G-protein coupled receptor MRG (MAS-R) (MAS1-like)	FALSE	FALSE
0	NA	NA	NA	NA	NA	NA	116512	MRGPRD	Mas-related G-protein coupled receptor member D (Beta-alanine receptor) (G-protein coupled receptor TGR7)	FALSE	FALSE
0	NA	NA	NA	NA	NA	NA	116519	APOA5	Apolipoprotein A-V (Apo-AV) (ApoA-V) (Apolipoprotein A5) (Regeneration-associated protein 3)	FALSE	FALSE
0.476865	-0.0105074	0.467711	0.91145	NA	-1.00731	1.00731	116534	MRGPRE	Mas-related G-protein coupled receptor member E (G-protein coupled receptor 167)	FALSE	TRUE
0.775543	-0.0531906	0.468165	0.556349	NA	-1.03756	1.03756	116535	MRGPRF	Mas-related G-protein coupled receptor member F (Mas-related gene F protein) (G-protein coupled receptor 140) (G-protein coupled receptor 168)	FALSE	TRUE
307.679	-0.357827	0.129157	0.00385234	0.0101724	-1.28149	1.28149	116540	MRPL53	39S ribosomal protein L53, mitochondrial (L53mt) (MRP-L53) (Mitochondrial large ribosomal subunit protein mL53)	FALSE	FALSE
386.199	-0.104639	0.118646	0.361328	0.488008	-1.07523	1.07523	116541	MRPL54	39S ribosomal protein L54, mitochondrial (L54mt) (MRP-L54) (Mitochondrial large ribosomal subunit protein mL54)	FALSE	FALSE
0.66469	0.0145822	0.466291	0.854554	NA	1.01016	1.01016	116729	PPP1R27	Protein phosphatase 1 regulatory subunit 27 (Dysferlin-interacting protein 1) (Toonin)	FALSE	TRUE
99.7503	0.284137	0.191938	0.104528	0.180658	1.21768	1.21768	116832	RPL39L	60S ribosomal protein L39-like (60S ribosomal protein L39-2) (Large ribosomal subunit protein eL39-like)	FALSE	FALSE
0.192539	0.031059	0.473131	0.70578	NA	1.02176	1.02176	116835	HSPA12B	Heat shock 70 kDa protein 12B	FALSE	TRUE
417.597	-0.263244	0.109847	0.0135199	0.0311864	-1.20017	1.20017	116840	CNTROB	Centrobin (Centrosomal BRCA2-interacting protein) (LYST-interacting protein 8)	FALSE	FALSE
336.143	-0.198839	0.13066	0.112436	0.191961	-1.14777	1.14777	116841	SNAP47	Synaptosomal-associated protein 47 (SNAP-47) (Epididymis luminal protein 170) (Synaptosomal-associated 47 kDa protein)	FALSE	FALSE
5.68906	0.0191252	0.41616	0.92474	0.952472	1.01334	1.01334	116842	LEAP2	Liver-expressed antimicrobial peptide 2 (LEAP-2)	FALSE	FALSE
967.037	0.577689	0.0878549	2.14438e-11	1.76608e-10	1.49246	1.49246	116843	SLC18B1	MFS-type transporter SLC18B1 (Solute carrier family 18 member B1)	FALSE	FALSE
1405.38	0.216936	0.0783962	0.00498852	0.0128598	1.16226	1.16226	116844	LRG1	Leucine-rich alpha-2-glycoprotein (LRG)	FALSE	FALSE
9.14064	0.167827	0.406561	0.473765	0.596258	1.12337	1.12337	116931	MED12L	Mediator of RNA polymerase II transcription subunit 12-like protein (Mediator complex subunit 12-like protein) (Thyroid hormone receptor-associated-like protein) (Trinucleotide repeat-containing gene 11 protein-like)	FALSE	FALSE
110.61	-1.29546	0.2464	1.7376e-08	1.05305e-07	-2.45456	2.45456	116966	WDR17	WD repeat-containing protein 17	FALSE	FALSE
3.29158	-0.343002	0.625797	0.0605999	0.114076	-1.26839	1.26839	116969	ART5	Ecto-ADP-ribosyltransferase 5 (EC 2.4.2.31) (ADP-ribosyltransferase C2 and C3 toxin-like 5) (ARTC5) (Mono(ADP-ribosyl)transferase 5) (NAD(P)(+)--arginine ADP-ribosyltransferase 5)	FALSE	FALSE
710.213	-0.198568	0.0958738	0.0341397	0.0699019	-1.14756	1.14756	116983	ACAP3	Arf-GAP with coiled-coil, ANK repeat and PH domain-containing protein 3 (Centaurin-beta-5) (Cnt-b5)	FALSE	FALSE
1346.56	1.20387	0.119237	8.07357e-25	1.99686e-23	2.30357	2.30357	116984	ARAP2	Arf-GAP with Rho-GAP domain, ANK repeat and PH domain-containing protein 2 (Centaurin-delta-1) (Cnt-d1) (Protein PARX)	FALSE	FALSE
2178.8	-0.471519	0.067069	1.16037e-12	1.08788e-11	-1.38657	1.38657	116985	ARAP1	Arf-GAP with Rho-GAP domain, ANK repeat and PH domain-containing protein 1 (Centaurin-delta-2) (Cnt-d2)	FALSE	FALSE
2.7404	0.069131	0.453145	0.6427	0.742959	1.04908	1.04908	116986	AGAP2	Arf-GAP with GTPase, ANK repeat and PH domain-containing protein 2 (AGAP-2) (Centaurin-gamma-1) (Cnt-g1) (GTP-binding and GTPase-activating protein 2) (GGAP2) (Phosphatidylinositol 3-kinase enhancer) (PIKE)	FALSE	FALSE
1308.19	-0.53264	0.0795067	1.02814e-11	8.73535e-11	-1.44657	1.44657	116987	AGAP1	Arf-GAP with GTPase, ANK repeat and PH domain-containing protein 1 (AGAP-1) (Centaurin-gamma-2) (Cnt-g2) (GTP-binding and GTPase-activating protein 1) (GGAP1)	FALSE	FALSE
1184.24	0.00543579	0.0800899	0.944982	0.964324	1.00377	1.00377	116988	AGAP3	Arf-GAP with GTPase, ANK repeat and PH domain-containing protein 3 (AGAP-3) (CRAM-associated GTPase) (CRAG) (Centaurin-gamma-3) (Cnt-g3) (MR1-interacting protein) (MRIP-1)	FALSE	FALSE
0.4769	-0.0105096	0.467711	0.911404	NA	-1.00731	1.00731	117	ADCYAP1R1	Pituitary adenylate cyclase-activating polypeptide type I receptor (PACAP type I receptor) (PACAP-R-1) (PACAP-R1)	FALSE	TRUE
197.204	0.0906602	0.143249	0.500933	0.620404	1.06486	1.06486	117143	TADA1	Transcriptional adapter 1 (SPT3-associated factor 42) (STAF42) (Transcriptional adapter 1-like protein)	FALSE	FALSE
0.133332	-0.0254133	0.472538	0.925275	NA	-1.01777	1.01777	117144	CATSPER1	Cation channel sperm-associated protein 1 (CatSper1) (hCatSper)	FALSE	TRUE
160.981	-0.0216536	0.152842	0.880029	0.923544	-1.01512	1.01512	117145	THEM4	Acyl-coenzyme A thioesterase THEM4 (Acyl-CoA thioesterase THEM4) (EC 3.1.2.2) (Carboxyl-terminal modulator protein) (Thioesterase superfamily member 4)	FALSE	FALSE
0.188242	0.0305997	0.473069	0.721634	NA	1.02144	1.02144	117154	DACH2	Dachshund homolog 2 (Dach2)	FALSE	TRUE
10.7596	0.131479	0.416513	0.550098	0.664772	1.09542	1.09542	117155	CATSPER2	Cation channel sperm-associated protein 2 (CatSper2)	FALSE	FALSE
0	NA	NA	NA	NA	NA	NA	117156	SCGB3A2	Secretoglobin family 3A member 2 (Pneumo secretory protein 1) (PnSP-1) (Uteroglobin-related protein 1)	FALSE	FALSE
124.206	2.32828	0.244187	1.09465e-22	2.34521e-21	5.02205	5.02205	117157	SH2D1B	SH2 domain-containing protein 1B (EWS/FLI1-activated transcript 2) (EAT-2)	FALSE	FALSE
6.04409	2.17923	1.13453	0.00268706	0.0073462	4.52913	4.52913	117159	DCD	Dermcidin (EC 3.4.-.-) (Preproteolysin) [Cleaved into: Survival-promoting peptide
12.5528	0.922859	0.729075	0.019319	0.0426389	1.89587	1.89587	117166	WFIKKN1	WAP, Kazal, immunoglobulin, Kunitz and NTR domain-containing protein 1 (Growth and differentiation factor-associated serum protein 2) (GASP-2) (hGASP-2) (WAP, follistatin, immunoglobulin, Kunitz and NTR domain-containing protein)	FALSE	FALSE
982.242	0.242041	0.0995069	0.0119686	0.0279601	1.18266	1.18266	117177	RAB3IP	Rab-3A-interacting protein (Rab3A-interacting protein) (Rabin-3) (SSX2-interacting protein)	FALSE	FALSE
455.724	-0.172109	0.108566	0.102427	0.177608	-1.1267	1.1267	117178	SSX2IP	Afadin- and alpha-actinin-binding protein (ADIP) (Afadin DIL domain-interacting protein) (SSX2-interacting protein)	FALSE	FALSE
0	NA	NA	NA	NA	NA	NA	117194	MRGPRX2	Mas-related G-protein coupled receptor member X2	FALSE	FALSE
38.9549	1.88617	0.445467	1.64064e-06	7.74126e-06	3.69652	3.69652	117195	MRGPRX3	Mas-related G-protein coupled receptor member X3 (Sensory neuron-specific G-protein coupled receptor 1/2)	FALSE	FALSE
0	NA	NA	NA	NA	NA	NA	117196	MRGPRX4	Mas-related G-protein coupled receptor member X4 (Sensory neuron-specific G-protein coupled receptor 5/6)	FALSE	FALSE
4.14533	-0.107158	0.447329	0.546258	0.661799	-1.0771	1.0771	117245	PLAAT5	Phospholipase A and acyltransferase 5 (Ca(2+)-independent N-acyltransferase) (iNAT) (EC 2.3.1.-) (EC 3.1.1.32) (EC 3.1.1.4) (H-rev107-like protein 5) (HRAS-like suppressor 5) (HRSL5)	FALSE	FALSE
1113.95	0.205236	0.0775322	0.00725477	0.0179406	1.15288	1.15288	117246	FTSJ3	pre-rRNA 2'-O-ribose RNA methyltransferase FTSJ3 (EC 2.1.1.-) (Protein ftsJ homolog 3) (Putative rRNA methyltransferase 3)	FALSE	FALSE
15.6529	0.0470392	0.34754	0.844044	0.897543	1.03314	1.03314	117247	SLC16A10	Monocarboxylate transporter 10 (MCT 10) (Aromatic amino acid transporter 1) (Solute carrier family 16 member 10) (T-type amino acid transporter 1)	FALSE	FALSE
6.97627	0.17983	0.439481	0.41277	0.539554	1.13275	1.13275	117248	GALNT15	Polypeptide N-acetylgalactosaminyltransferase 15 (EC 2.4.1.41) (Polypeptide GalNAc transferase-like protein 2) (GalNAc-T-like protein 2) (pp-GaNTase-like protein 2) (Polypeptide N-acetylgalactosaminyltransferase-like protein 2) (Protein-UDP acetylgalactosaminyltransferase-like protein 2) (UDP-GalNAc:polypeptide N-acetylgalactosaminyltransferase-like protein 2)	FALSE	FALSE
528.985	-1.29114	0.181573	1.2649e-13	1.28632e-12	-2.44721	2.44721	117283	IP6K3	Inositol hexakisphosphate kinase 3 (InsP6 kinase 3) (EC 2.7.4.21) (Inositol hexaphosphate kinase 3)	FALSE	FALSE
0	NA	NA	NA	NA	NA	NA	117285	DEFB118	Beta-defensin 118 (Beta-defensin 18) (DEFB-18) (Defensin, beta 118) (Epididymal secretory protein 13.6) (ESP13.6)	FALSE	FALSE
0.508758	0.0365592	0.469647	0.633905	NA	1.02566	1.02566	117286	CIB3	Calcium and integrin-binding family member 3 (Kinase-interacting protein 3) (KIP 3)	FALSE	TRUE
211.578	3.9075	0.212656	1.64407e-76	3.52232e-74	15.0063	15.0063	117289	TAGAP	T-cell activation Rho GTPase-activating protein (T-cell activation GTPase-activating protein)	FALSE	FALSE
3980.32	0.0428695	0.0749128	0.563387	0.676406	1.03016	1.03016	1173	AP2M1	AP-2 complex subunit mu (AP-2 mu chain) (Adaptin-mu2) (Adaptor protein complex AP-2 subunit mu) (Adaptor-related protein complex 2 subunit mu) (Clathrin assembly protein complex 2 mu medium chain) (Clathrin coat assembly protein AP50) (Clathrin coat-associated protein AP50) (HA2 50 kDa subunit) (Plasma membrane adaptor AP-2 50 kDa protein)	FALSE	FALSE
679.384	0.0293097	0.088718	0.737249	0.818741	1.02052	1.02052	1174	AP1S1	AP-1 complex subunit sigma-1A (Adaptor protein complex AP-1 subunit sigma-1A) (Adaptor-related protein complex 1 subunit sigma-1A) (Clathrin assembly protein complex 1 sigma-1A small chain) (Clathrin coat assembly protein AP19) (Golgi adaptor HA1/AP1 adaptin sigma-1A subunit) (HA1 19 kDa subunit) (Sigma 1a subunit of AP-1 clathrin) (Sigma-adaptin 1A) (Sigma1A-adaptin)	FALSE	FALSE
805.241	0.131761	0.0974255	0.167008	0.265306	1.09563	1.09563	1175	AP2S1	AP-2 complex subunit sigma (Adaptor protein complex AP-2 subunit sigma) (Adaptor-related protein complex 2 subunit sigma) (Clathrin assembly protein 2 sigma small chain) (Clathrin coat assembly protein AP17) (Clathrin coat-associated protein AP17) (HA2 17 kDa subunit) (Plasma membrane adaptor AP-2 17 kDa protein) (Sigma2-adaptin)	FALSE	FALSE
5.2745	0.048325	0.423119	0.80439	0.870696	1.03406	1.03406	117531	TMC1	Transmembrane channel-like protein 1 (Transmembrane cochlear-expressed protein 1)	FALSE	FALSE
0	NA	NA	NA	NA	NA	NA	117532	TMC2	Transmembrane channel-like protein 2 (Transmembrane cochlear-expressed protein 2)	FALSE	FALSE
3.73943	-0.409535	0.676296	0.0611544	0.115011	-1.32826	1.32826	117579	RLN3	Relaxin-3 (Insulin-like peptide INSL7) (Insulin-like peptide 7) (Prorelaxin H3) [Cleaved into: Relaxin-3 B chain
0.601138	0.0334035	0.470481	0.59947	NA	1.02342	1.02342	117581	TWIST2	Twist-related protein 2 (Class A basic helix-loop-helix protein 39) (bHLHa39) (Dermis-expressed protein 1) (Dermo-1)	FALSE	TRUE
444.034	-0.577275	0.108596	4.64817e-08	2.68459e-07	-1.49203	1.49203	117583	PARD3B	Partitioning defective 3 homolog B (Amyotrophic lateral sclerosis 2 chromosomal region candidate gene 19 protein) (PAR3-beta) (Partitioning defective 3-like protein) (PAR3-L protein)	FALSE	FALSE
107.195	0.654558	0.265398	0.00428754	0.0112336	1.57413	1.57413	117584	RFFL	E3 ubiquitin-protein ligase rififylin (EC 2.3.2.27) (Caspase regulator CARP2) (Caspases-8 and -10-associated RING finger protein 2) (CARP-2) (FYVE-RING finger protein Sakura) (Fring) (RING finger and FYVE-like domain-containing protein 1) (RING finger protein 189) (RING finger protein 34-like) (RING-type E3 ubiquitin transferase rififylin)	FALSE	FALSE
624.902	0.266221	0.0991962	0.00597629	0.0150969	1.20265	1.20265	1176	AP3S1	AP-3 complex subunit sigma-1 (AP-3 complex subunit sigma-3A) (Adaptor-related protein complex 3 subunit sigma-1) (Clathrin-associated/assembly/adaptor protein, small 3) (Sigma-3A-adaptin) (Sigma3A-adaptin) (Sigma-adaptin 3a)	FALSE	FALSE
94.5443	-0.0778975	0.211388	0.678813	0.773347	-1.05548	1.05548	117608	ZNF354B	Zinc finger protein 354B	FALSE	FALSE
0	NA	NA	NA	NA	NA	NA	1178	CLC	Galectin-10 (Gal-10) (Charcot-Leyden crystal protein) (CLC) (Eosinophil lysophospholipase) (Lysolecithin acylhydrolase)	FALSE	FALSE
133.44	0.686434	0.185193	6.707e-05	0.000246994	1.6093	1.6093	117854	TRIM6	Tripartite motif-containing protein 6 (EC 2.3.2.27) (RING finger protein 89) (RING-type E3 ubiquitin transferase TRIM6)	FALSE	FALSE
0.192412	0.0310532	0.473131	0.70585	NA	1.02176	1.02176	1179	CLCA1	Calcium-activated chloride channel regulator 1 (EC 3.4.-.-) (Calcium-activated chloride channel family member 1) (hCLCA1) (Calcium-activated chloride channel protein 1) (CaCC-1) (hCaCC-1)	FALSE	TRUE
3934.92	-0.227514	0.0608994	0.00012401	0.000436706	-1.17082	1.17082	118	ADD1	Alpha-adducin (Erythrocyte adducin subunit alpha)	FALSE	FALSE
1.17424	-0.0702122	0.479139	0.271451	0.390845	-1.04987	1.04987	1180	CLCN1	Chloride channel protein 1 (ClC-1) (Chloride channel protein, skeletal muscle)	FALSE	FALSE
88.9875	0.0031681	0.199724	0.987207	0.992276	1.0022	1.0022	1181	CLCN2	Chloride channel protein 2 (ClC-2)	FALSE	FALSE
2633.1	-0.263481	0.0766387	0.000483845	0.00152776	-1.20037	1.20037	1182	CLCN3	H(+)/Cl(-) exchange transporter 3 (Chloride channel protein 3) (ClC-3) (Chloride transporter ClC-3)	FALSE	FALSE
306.112	-0.369684	0.1384	0.00508851	0.0130899	-1.29207	1.29207	1183	CLCN4	H(+)/Cl(-) exchange transporter 4 (Chloride channel protein 4) (ClC-4) (Chloride transporter ClC-4)	FALSE	FALSE
215.123	-0.0863304	0.195642	0.626134	0.729371	-1.06167	1.06167	1184	CLCN5	H(+)/Cl(-) exchange transporter 5 (Chloride channel protein 5) (ClC-5) (Chloride transporter ClC-5)	FALSE	FALSE
784.752	0.0840049	0.0965212	0.375272	0.502582	1.05996	1.05996	118424	UBE2J2	Ubiquitin-conjugating enzyme E2 J2 (EC 2.3.2.23) (E2 ubiquitin-conjugating enzyme J2) (Non-canonical ubiquitin-conjugating enzyme 2) (NCUBE-2)	FALSE	FALSE
112.762	-0.385275	0.199776	0.0331842	0.0682363	-1.30611	1.30611	118426	BORCS5	BLOC-1-related complex subunit 5 (Loss of heterozygosity 12 chromosomal region 1) (Myristoylated lysosomal protein) (Myrlysin)	FALSE	FALSE
0	NA	NA	NA	NA	NA	NA	118427	OLFM3	Noelin-3 (Olfactomedin-3) (Optimedin)	FALSE	FALSE
371.346	0.070404	0.12815	0.568828	0.681184	1.05001	1.05001	118429	ANTXR2	Anthrax toxin receptor 2 (Capillary morphogenesis gene 2 protein) (CMG-2)	FALSE	FALSE
6.73728	-0.177896	0.442364	0.409763	0.536936	-1.13123	1.13123	118430	MUCL1	Mucin-like protein 1 (Protein BS106) (Small breast epithelial mucin)	FALSE	FALSE
0.918449	0.0518323	0.466827	0.590167	NA	1.03658	1.03658	118442	GPR62	G-protein coupled receptor 62 (G-protein coupled receptor GPCR8) (hGPCR8) (G-protein coupled receptor KPG_005)	FALSE	TRUE
489.21	0.0923685	0.117398	0.417172	0.543553	1.06612	1.06612	118460	EXOSC6	Exosome complex component MTR3 (Exosome component 6) (mRNA transport regulator 3 homolog) (hMtr3) (p11)	FALSE	FALSE
0.276286	-0.0327164	0.473342	0.748416	NA	-1.02294	1.02294	118461	C10orf71	Cardiac-enriched FHL2-interacting protein	FALSE	TRUE
5.76448	-0.082607	0.426082	0.673619	0.768866	-1.05893	1.05893	118471	PRAP1	Proline-rich acidic protein 1 (Epididymis tissue protein Li 178) (Uterine-specific proline-rich acidic protein)	FALSE	FALSE
236.917	-0.336891	0.149807	0.017353	0.0388361	-1.26303	1.26303	118472	ZNF511	Zinc finger protein 511	FALSE	FALSE
417.376	-0.279477	0.120906	0.0164925	0.0371621	-1.21375	1.21375	118487	CHCHD1	Coiled-coil-helix-coiled-coil-helix domain-containing protein 1 (28S ribosomal protein S37, mitochondrial) (MRP-S37) (Mitochondrial small ribosomal subunit protein mS37) (Nuclear protein C2360)	FALSE	FALSE
14.0206	0.231359	0.385275	0.355341	0.481831	1.17394	1.17394	118490	MSS51	Putative protein MSS51 homolog, mitochondrial (Zinc finger MYND domain-containing protein 17)	FALSE	FALSE
1104.54	-0.955701	0.113896	9.60022e-18	1.39124e-16	-1.93952	1.93952	118491	CFAP70	Cilia- and flagella-associated protein 70 (Tetratricopeptide repeat protein 18) (TPR repeat protein 18)	FALSE	FALSE
343.998	-0.173555	0.142897	0.201425	0.30869	-1.12783	1.12783	1185	CLCN6	Chloride transport protein 6 (Chloride channel protein 6) (ClC-6)	FALSE	FALSE
1132.93	-0.230208	0.0794675	0.00325164	0.00871245	-1.173	1.173	1186	CLCN7	H(+)/Cl(-) exchange transporter 7 (Chloride channel 7 alpha subunit) (Chloride channel protein 7) (ClC-7)	FALSE	FALSE
0.720012	-0.045245	0.469397	0.59879	NA	-1.03186	1.03186	118611	C10orf90	(E2-independent) E3 ubiquitin-conjugating enzyme FATS (EC 2.3.2.-) (Centrosomal protein C10orf90) (E2/E3 hybrid ubiquitin-protein ligase FATS) (Fragile-site associated tumor suppressor homolog) (FATS)	FALSE	TRUE
5.86195	-0.0158955	0.410055	0.936477	0.958842	-1.01108	1.01108	118663	BTBD16	BTB/POZ domain-containing protein 16	FALSE	FALSE
0	NA	NA	NA	NA	NA	NA	118670	FAM24A	Protein FAM24A	FALSE	FALSE
37.884	-0.283703	0.290358	0.224159	0.335804	-1.21732	1.21732	118672	PSTK	L-seryl-tRNA(Sec) kinase (EC 2.7.1.164) (O-phosphoseryl-tRNA(Sec) kinase)	FALSE	FALSE
17.3374	-0.374789	0.427232	0.166144	0.264409	-1.29665	1.29665	1187	CLCNKA	Chloride channel protein ClC-Ka (Chloride channel Ka) (ClC-K1)	FALSE	FALSE
116.964	-0.142031	0.189509	0.412	0.538931	-1.10346	1.10346	118738	ZNF488	Zinc finger protein 488	FALSE	FALSE
147.175	1.51761	0.210227	5.27701e-14	5.57002e-13	2.86317	2.86317	118788	PIK3AP1	Phosphoinositide 3-kinase adapter protein 1 (B-cell adapter for phosphoinositide 3-kinase) (B-cell phosphoinositide 3-kinase adapter protein 1)	FALSE	FALSE
19.1947	0.037999	0.329809	0.87399	0.919544	1.02669	1.02669	1188	CLCNKB	Chloride channel protein ClC-Kb (Chloride channel Kb) (ClC-K2)	FALSE	FALSE
134.824	-0.991779	0.182062	9.48182e-09	5.91132e-08	-1.98864	1.98864	118812	MORN4	MORN repeat-containing protein 4 (Protein 44050) (Retinophilin)	FALSE	FALSE
514.482	-0.0957642	0.111822	0.375613	0.502827	-1.06863	1.06863	118813	ZFYVE27	Protrudin (Spastic paraplegia 33 protein) (Zinc finger FYVE domain-containing protein 27)	FALSE	FALSE
1.29161	-0.0104208	0.459369	0.92407	0.95224	-1.00725	1.00725	118856	MMP21	Matrix metalloproteinase-21 (MMP-21) (EC 3.4.24.-)	FALSE	FALSE
103.615	0.243839	0.219726	0.210582	0.319565	1.18414	1.18414	118881	COMTD1	Catechol O-methyltransferase domain-containing protein 1 (EC 2.1.1.-)	FALSE	FALSE
203.286	-0.171983	0.153884	0.235881	0.349803	-1.12661	1.12661	118924	FRA10AC1	Protein FRA10AC1	FALSE	FALSE
80.9813	1.19334	0.235425	5.39292e-08	3.08217e-07	2.28681	2.28681	118932	ANKRD22	Ankyrin repeat domain-containing protein 22	FALSE	FALSE
347.532	-0.690584	0.12434	9.26061e-09	5.78022e-08	-1.61394	1.61394	118980	SFXN2	Sideroflexin-2	FALSE	FALSE
1523.86	-0.101269	0.0928869	0.265431	0.384235	-1.07272	1.07272	118987	PDZD8	PDZ domain-containing protein 8 (Sarcoma antigen NY-SAR-84/NY-SAR-104)	FALSE	FALSE
2.3923	0.146522	0.486885	0.257152	0.374679	1.1069	1.1069	119	ADD2	Beta-adducin (Erythrocyte adducin subunit beta)	FALSE	FALSE
123.635	0.11018	0.183373	0.514893	0.632799	1.07936	1.07936	119016	AGAP4	Arf-GAP with GTPase, ANK repeat and PH domain-containing protein 4 (AGAP-4) (Centaurin-gamma-like family member 1) (Centaurin-gamma-like family member 5)	FALSE	FALSE
550.713	-0.543116	0.101372	3.98376e-08	2.3186e-07	-1.45712	1.45712	119032	BORCS7	BLOC-1-related complex subunit 7 (Diaskedin)	FALSE	FALSE
4683.01	-0.863799	0.0724038	1.87365e-33	8.39119e-32	-1.81982	1.81982	1191	CLU	Clusterin (Aging-associated gene 4 protein) (Apolipoprotein J) (Apo-J) (Complement cytolysis inhibitor) (CLI) (Complement-associated protein SP-40,40) (Ku70-binding protein 1) (NA1/NA2) (Sulfated glycoprotein 2) (SGP-2) (Testosterone-repressed prostate message 2) (TRPM-2) [Cleaved into: Clusterin beta chain (ApoJalpha) (Complement cytolysis inhibitor a chain)
0	NA	NA	NA	NA	NA	NA	119180	LYZL2	Lysozyme-like protein 2 (Lysozyme-2) (EC 3.2.1.17)	FALSE	FALSE
5652.09	0.204567	0.0598848	0.000571881	0.00178617	1.15234	1.15234	1192	CLIC1	Chloride intracellular channel protein 1 (Chloride channel ABP) (Nuclear chloride ion channel 27) (NCC27) (Regulatory nuclear chloride ion channel protein) (hRNCC)	FALSE	FALSE
14.788	0.0670699	0.356763	0.777778	0.849644	1.04759	1.04759	1193	CLIC2	Chloride intracellular channel protein 2 (XAP121)	FALSE	FALSE
29.7477	2.17289	0.461054	1.73969e-07	9.34636e-07	4.50925	4.50925	119385	AGAP11	Arf-GAP with GTPase, ANK repeat and PH domain-containing protein 11 (AGAP-11) (Centaurin-gamma-like protein KIAA1975)	FALSE	FALSE
61.0185	-0.0912516	0.280236	0.684213	0.77799	-1.06529	1.06529	119391	GSTO2	Glutathione S-transferase omega-2 (GSTO-2) (EC 2.5.1.18) (Glutathione S-transferase omega 2-2) (GSTO 2-2) (Glutathione-dependent dehydroascorbate reductase) (EC 1.8.5.1) (Monomethylarsonic acid reductase) (MMA(V) reductase) (EC 1.20.4.2)	FALSE	FALSE
84.6462	0.0186491	0.204794	0.920832	0.950571	1.01301	1.01301	119392	SFR1	Swi5-dependent recombination DNA repair protein 1 homolog (Meiosis protein 5 homolog)	FALSE	FALSE
0.200631	0.0313339	0.473169	0.705775	NA	1.02196	1.02196	119395	CALHM3	Calcium homeostasis modulator protein 3 (Protein A)	FALSE	TRUE
0.133229	-0.0254062	0.472537	0.925362	NA	-1.01777	1.01777	119467	CLRN3	Clarin-3 (Transmembrane protein 12) (Usher syndrome type-3A-like protein 1)	FALSE	TRUE
546.938	1.02501	0.112923	2.05726e-20	3.74894e-19	2.03498	2.03498	1195	CLK1	Dual specificity protein kinase CLK1 (EC 2.7.12.1) (CDC-like kinase 1)	FALSE	FALSE
1738.87	-0.445255	0.0752019	1.91533e-09	1.2845e-08	-1.36156	1.36156	119504	ANAPC16	Anaphase-promoting complex subunit 16 (APC16) (Cyclosome subunit 16)	FALSE	FALSE
23.8157	1.71807	0.644737	0.000472217	0.00149491	3.28996	3.28996	119548	PNLIPRP3	Pancreatic lipase-related protein 3 (PL-RP3) (EC 3.1.1.3)	FALSE	FALSE
178.717	-0.0933132	0.177686	0.569729	0.681851	-1.06682	1.06682	119559	SFXN4	Sideroflexin-4 (Breast cancer resistance marker 1)	FALSE	FALSE
165.661	0.638446	0.197258	0.000425546	0.00136075	1.55665	1.55665	119587	CPXM2	Inactive carboxypeptidase-like protein X2	FALSE	FALSE
[truncated: 17,366 more rows]
[truncated: 8 more columns]

## Sheet: INF_BRONC
baseMean	log2FoldChange	lfcSE	pvalue	padj	FC	absFC	gid	symbol	protein_names	outlier	low
27.3143	0.0332632	0.152814	0.528536	0.740501	1.02332	1.02332	1	A1BG	Alpha-1B-glycoprotein (Alpha-1-B glycoprotein)	FALSE	FALSE
4.20562	0.00138275	0.157099	0.947604	NA	1.00096	1.00096	10	NAT2	Arylamine N-acetyltransferase 2 (EC 2.3.1.5) (Arylamide acetylase 2) (N-acetyltransferase type 2) (NAT-2) (Polymorphic arylamine N-acetyltransferase) (PNAT)	FALSE	TRUE
21.3132	0.0714413	0.170434	0.186588	0.417373	1.05077	1.05077	100	ADA	Adenosine deaminase (EC 3.5.4.4) (Adenosine aminohydrolase)	FALSE	FALSE
17.7521	-0.0140142	0.150185	0.777266	0.896865	-1.00976	1.00976	1000	CDH2	Cadherin-2 (CDw325) (Neural cadherin) (N-cadherin) (CD antigen CD325)	FALSE	FALSE
57.7424	-0.0241492	0.141335	0.716256	0.862968	-1.01688	1.01688	10000	AKT3	RAC-gamma serine/threonine-protein kinase (EC 2.7.11.1) (Protein kinase Akt-3) (Protein kinase B gamma) (PKB gamma) (RAC-PK-gamma) (STK-2)	FALSE	FALSE
0	NA	NA	NA	NA	NA	NA	100008586	GAGE12F	NA	FALSE	FALSE
611.094	-0.0395068	0.0861965	0.583599	0.779489	-1.02776	1.02776	10001	MED6	Mediator of RNA polymerase II transcription subunit 6 (Activator-recruited cofactor 33 kDa component) (ARC33) (Mediator complex subunit 6) (hMed6) (Renal carcinoma antigen NY-REN-28)	FALSE	FALSE
6.10346	-0.0157545	0.157227	0.554041	0.759678	-1.01098	1.01098	10002	NR2E3	Photoreceptor-specific nuclear receptor (Nuclear receptor subfamily 2 group E member 3) (Retina-specific nuclear receptor)	FALSE	FALSE
2.89015	0.0211743	0.15931	0.282629	NA	1.01479	1.01479	10003	NAALAD2	N-acetylated-alpha-linked acidic dipeptidase 2 (EC 3.4.17.21) (Glutamate carboxypeptidase III) (GCPIII) (N-acetylated-alpha-linked acidic dipeptidase II) (NAALADase II)	FALSE	TRUE
0	NA	NA	NA	NA	NA	NA	100033411	DUXB	NA	FALSE	FALSE
12.9031	0.0316283	0.157743	0.418339	0.653951	1.02217	1.02217	100037417	DDTL	D-dopachrome decarboxylase-like protein (EC 4.1.1.-) (D-dopachrome tautomerase-like protein)	FALSE	FALSE
21.7562	-0.0584874	0.164422	0.245783	0.48708	-1.04137	1.04137	10004	NAALADL1	Aminopeptidase NAALADL1 (EC 3.4.11.-) (100 kDa ileum brush border membrane protein) (I100) (Ileal dipeptidylpeptidase) (N-acetylated-alpha-linked acidic dipeptidase-like protein) (NAALADase L)	FALSE	FALSE
0.139876	-0.00290656	0.158406	0.922137	NA	-1.00202	1.00202	100049587	SIGLEC14	Sialic acid-binding Ig-like lectin 14 (Siglec-14)	FALSE	TRUE
278.124	-0.153691	0.1347	0.0979838	0.289494	-1.11241	1.11241	10005	ACOT8	Acyl-coenzyme A thioesterase 8 (Acyl-CoA thioesterase 8) (EC 3.1.2.1) (EC 3.1.2.11) (EC 3.1.2.2) (EC 3.1.2.3) (EC 3.1.2.5) (Choloyl-coenzyme A thioesterase) (EC 3.1.2.27) (HIV-Nef-associated acyl-CoA thioesterase) (Peroxisomal acyl-CoA thioesterase 2) (PTE-2) (Peroxisomal acyl-coenzyme A thioester hydrolase 1) (PTE-1) (Peroxisomal long-chain acyl-CoA thioesterase 1) (Thioesterase II) (hACTE-III) …	FALSE	FALSE
2094.2	0.0843628	0.0622665	0.139732	0.353658	1.06022	1.06022	10006	ABI1	Abl interactor 1 (Abelson interactor 1) (Abi-1) (Abl-binding protein 4) (AblBP4) (Eps8 SH3 domain-binding protein) (Eps8-binding protein) (Nap1-binding protein) (Nap1BP) (Spectrin SH3 domain-binding protein 1) (e3B1)	FALSE	FALSE
296.299	0.0182891	0.105057	0.816723	0.916775	1.01276	1.01276	10007	GNPDA1	Glucosamine-6-phosphate isomerase 1 (EC 3.5.99.6) (Glucosamine-6-phosphate deaminase 1) (GNPDA 1) (GlcN6P deaminase 1) (Oscillin)	FALSE	FALSE
539.041	-0.55077	0.262738	0.00195455	0.0220596	-1.46487	1.46487	10008	KCNE3	Potassium voltage-gated channel subfamily E member 3 (MinK-related peptide 2) (Minimum potassium ion channel-related peptide 2) (Potassium channel subunit beta MiRP2)	FALSE	FALSE
1364.16	-0.0104071	0.0838837	0.882901	0.951011	-1.00724	1.00724	10009	ZBTB33	Transcriptional regulator Kaiso (Zinc finger and BTB domain-containing protein 33)	FALSE	FALSE
3329.3	0.524157	0.23281	0.00150076	0.0182245	1.43809	1.43809	1001	CDH3	Cadherin-3 (Placental cadherin) (P-cadherin)	FALSE	FALSE
1119.44	0.0941979	0.0935556	0.219596	0.456921	1.06747	1.06747	10010	TANK	TRAF family member-associated NF-kappa-B activator (TRAF-interacting protein) (I-TRAF)	FALSE	FALSE
849.329	0.0344537	0.0903934	0.644516	0.818361	1.02417	1.02417	100101267	POM121C	NA	FALSE	FALSE
221.169	-0.0367276	0.110173	0.637843	0.814287	-1.02578	1.02578	100101467	ZSCAN30	Zinc finger and SCAN domain-containing protein 30 (ZNF-WYM) (Zinc finger protein 397 opposite strand) (Zinc finger protein 397OS)	FALSE	FALSE
208.751	-0.035654	0.115426	0.655379	0.824709	-1.02502	1.02502	10011	SRA1	Steroid receptor RNA activator 1 (Steroid receptor RNA activator protein) (SRAP)	FALSE	FALSE
67.529	-0.0331228	0.143214	0.620656	0.804347	-1.02322	1.02322	100113407	TMEM170B	Transmembrane protein 170B	FALSE	FALSE
25.0437	0.058418	0.169415	0.129003	0.337907	1.04132	1.04132	100125288	ZGLP1	GATA-type zinc finger protein 1 (GATA-like protein 1) (GLP-1)	FALSE	FALSE
0	NA	NA	NA	NA	NA	NA	100126572	GJE1	NA	FALSE	FALSE
11.1909	0.0489372	0.164232	0.211535	0.447558	1.0345	1.0345	100127206	MINAR2	Major intrinsically disordered NOTCH2-binding receptor 1-like (Membrane integral NOTCH2-associated receptor 2)	FALSE	FALSE
5.54408	0.00844845	0.155771	0.780196	0.898686	1.00587	1.00587	100127983	C8orf88	Uncharacterized protein C8orf88	FALSE	FALSE
8.29278	-0.00274964	0.15427	0.935778	0.973519	-1.00191	1.00191	100128071	FAM229A	Protein FAM229A	FALSE	FALSE
0.726599	0.00235384	0.158186	0.794035	NA	1.00163	1.00163	100128108	LOC100128108	NA	FALSE	TRUE
0.279628	-0.00369105	0.158436	0.743757	NA	-1.00256	1.00256	100128124	HGC6.3	HGC6.3 protein	FALSE	TRUE
28.5277	0.107398	0.199933	0.0672355	0.231678	1.07728	1.07728	100128327	TRAPPC3L	Trafficking protein particle complex subunit 3-like protein (TRAPPC3-like protein) (BET3-like protein)	FALSE	FALSE
86.2772	0.768629	0.415422	0.0021829	0.0239494	1.70365	1.70365	100128553	CTAGE4	NA	FALSE	FALSE
5.20536	-0.00417808	0.1561	0.876843	0.948099	-1.0029	1.0029	100128569	C19orf71	Uncharacterized protein C19orf71	FALSE	FALSE
700.79	-0.145963	0.0901137	0.0534873	0.202323	-1.10647	1.10647	100128731	OST4	Dolichyl-diphosphooligosaccharide--protein glycosyltransferase subunit 4	FALSE	FALSE
0.607593	0.00454522	0.158488	0.451658	NA	1.00316	1.00316	100128908	LMLN2	NA	FALSE	TRUE
311.423	0.0544906	0.102004	0.490349	0.710872	1.03849	1.03849	100128927	ZBTB42	Zinc finger and BTB domain-containing protein 42	FALSE	FALSE
0	NA	NA	NA	NA	NA	NA	100129094	BTNL10	NA	FALSE	FALSE
0.20371	0.00353403	0.158429	0.707836	NA	1.00245	1.00245	100129128	KHDC1L	Putative KHDC1-like protein	FALSE	TRUE
0.490841	0.00436277	0.158475	0.50657	NA	1.00303	1.00303	100129216	DEFB131B	Beta-defensin 131B (Defensin, beta 131)	FALSE	TRUE
0	NA	NA	NA	NA	NA	NA	100129239	CXorf51A	NA	FALSE	FALSE
43.7594	-0.0191139	0.145512	0.749206	0.880834	-1.01334	1.01334	100129250	SMIM27	NA	FALSE	FALSE
0.280078	-0.00369267	0.158436	0.743272	NA	-1.00256	1.00256	100129271	C1orf68	Skin-specific protein 32	FALSE	TRUE
0.16966	0.00339552	0.158422	0.708585	NA	1.00236	1.00236	100129278	TDRD15	Tudor domain-containing protein 15	FALSE	TRUE
0	NA	NA	NA	NA	NA	NA	100129307	LOC100129307	NA	FALSE	FALSE
484.622	-0.135972	0.104868	0.0996184	0.292376	-1.09883	1.09883	100129361	SMIM10L1	Small integral membrane protein 10-like protein 1	FALSE	FALSE
0	NA	NA	NA	NA	NA	NA	100129385	C9orf92	Putative uncharacterized protein C9orf92	FALSE	FALSE
0.449288	-0.00113889	0.158294	0.922902	NA	-1.00079	1.00079	100129396	FAM106C	Protein FAM106C (FAM106C pseudogene)	FALSE	TRUE
0	NA	NA	NA	NA	NA	NA	100129407	FAM236A	NA	FALSE	FALSE
150.223	0.0715882	0.128351	0.388316	0.630079	1.05087	1.05087	100129480	MKRN2OS	MKRN2 opposite strand protein (MKRN2 antisense RNA 1) (MKRN2 antisense gene protein 1)	FALSE	FALSE
34.1047	-0.0561292	0.157485	0.351256	0.595712	-1.03967	1.03967	100129484	LOC100129484	NA	FALSE	FALSE
1.01132	0.0058272	0.158551	0.300902	NA	1.00405	1.00405	100129515	ETDB	NA	FALSE	TRUE
0.242356	0.00365936	0.158435	0.708579	NA	1.00254	1.00254	100129520	TEX13C	Putative testis-expressed protein 13C	FALSE	TRUE
4.36935	0.0354071	0.162204	0.167735	NA	1.02485	1.02485	100129543	ZNF730	Putative zinc finger protein 730	FALSE	TRUE
1177.38	-0.196714	0.151309	0.0510963	0.197489	-1.14609	1.14609	100129583	FAM47E	NA	FALSE	FALSE
53.6346	-0.0520102	0.146965	0.457161	0.687206	-1.03671	1.03671	100129654	TCF24	Transcription factor 24 (TCF-24)	FALSE	FALSE
0	NA	NA	NA	NA	NA	NA	100129669	IZUMO3	Izumo sperm-egg fusion protein 3	FALSE	FALSE
0	NA	NA	NA	NA	NA	NA	100129697	LOC100129697	cDNA FLJ26728 fis, clone PNC06635	FALSE	FALSE
31.956	0.0767511	0.167774	0.225042	0.463155	1.05464	1.05464	100129792	CCDC152	Coiled-coil domain-containing protein 152	FALSE	FALSE
0	NA	NA	NA	NA	NA	NA	100129836	COL4A2-AS2	cDNA FLJ26619 fis, clone MPB09660	FALSE	FALSE
213.674	-0.0872145	0.118409	0.29955	0.547057	-1.06232	1.06232	100129842	ZNF737	Zinc finger protein 737 (Zinc finger protein 102)	FALSE	FALSE
9.3007	0.0258587	0.158523	0.392357	0.633629	1.01809	1.01809	100129924	TMEM269	NA	FALSE	FALSE
0	NA	NA	NA	NA	NA	NA	100129969	FAM205C	Protein FAM205C (FAM205C pseudogene)	FALSE	FALSE
878.047	0.0460372	0.0810539	0.522565	0.736326	1.03243	1.03243	10013	HDAC6	Histone deacetylase 6 (HD6) (EC 3.5.1.98) (Tubulin-lysine deacetylase HDAC6) (EC 3.5.1.-)	FALSE	FALSE
5.87189	-0.00069578	0.158284	0.919006	0.966926	-1.00048	1.00048	100130086	HSFX2	NA	FALSE	FALSE
0	NA	NA	NA	NA	NA	NA	100130274	CCDC166	Coiled-coil domain-containing protein 166	FALSE	FALSE
7.15893	0.00311356	0.1555	0.920111	0.966966	1.00216	1.00216	100130301	C8orf89	Putative uncharacterized protein C8orf89	FALSE	FALSE
0	NA	NA	NA	NA	NA	NA	100130302	SUPT20HL1	NA	FALSE	FALSE
26.1986	-0.0487575	0.158645	0.352191	0.596351	-1.03437	1.03437	100130311	C17orf107	Uncharacterized protein C17orf107	FALSE	FALSE
0.291694	-0.00372643	0.158437	0.733019	NA	-1.00259	1.00259	100130348	TMEM262	Transmembrane protein 262	FALSE	TRUE
23.4571	3.23789	0.933239	1.92694e-05	0.000653452	9.43413	9.43413	100130361	CXorf49	NA	FALSE	FALSE
1.32163	0.011952	0.158655	0.328014	NA	1.00832	1.00832	100130519	TMEM221	Transmembrane protein 221	FALSE	TRUE
0	NA	NA	NA	NA	NA	NA	100130520	CD300H	Protein CD300H (CD300 antigen-like family member H)	FALSE	FALSE
33.8223	0.0256127	0.145784	0.678677	0.839643	1.01791	1.01791	100130613	PRR32	Proline-rich protein 32	FALSE	FALSE
7.21606	-0.000550403	0.15515	0.984254	0.992509	-1.00038	1.00038	100130705	ATP6V1FNB	Protein ATP6V1FNB (ATP6V1F neighbor gene protein)	FALSE	FALSE
18.6549	0.0221004	0.151835	0.653375	0.823997	1.01544	1.01544	100130733	LRRC70	Leucine-rich repeat-containing protein 70 (Synleurin)	FALSE	FALSE
3.9444	0.00130403	0.1572	0.948701	NA	1.0009	1.0009	100130742	LRRC69	Leucine-rich repeat-containing protein 69	FALSE	TRUE
1704.61	-0.148495	0.129776	0.104029	0.299031	-1.10841	1.10841	100130771	EFCAB10	NA	FALSE	FALSE
0.532057	-0.000617341	0.158273	0.910011	NA	-1.00043	1.00043	100130827	SBK3	Uncharacterized serine/threonine-protein kinase SBK3 (EC 2.7.11.1) (SH3-binding domain kinase family member 3) (Sugen kinase 110)	FALSE	TRUE
46.8123	-0.0550023	0.148132	0.433155	0.66683	-1.03886	1.03886	100130890	TSTD3	Thiosulfate sulfurtransferase/rhodanese-like domain-containing protein 3 (Rhodanese domain-containing protein 3)	FALSE	FALSE
63.7776	0.0505725	0.146825	0.46764	0.695341	1.03568	1.03568	100130933	SMIM6	Small integral membrane protein 6	FALSE	FALSE
6.83109	-0.0192486	0.157021	0.529116	0.741008	-1.01343	1.01343	100130958	SYCE1L	Synaptonemal complex central element protein 1-like (Meiosis-related protein)	FALSE	FALSE
0	NA	NA	NA	NA	NA	NA	100130988	SPATA48	NA	FALSE	FALSE
549.755	-0.0728968	0.0855237	0.312428	0.559409	-1.05183	1.05183	100131017	ZNF316	Zinc finger protein 316	FALSE	FALSE
4.10012	-0.0202497	0.158564	0.387428	NA	-1.01414	1.01414	100131107	LOC100131107	NA	FALSE	TRUE
0	NA	NA	NA	NA	NA	NA	100131137	BSPH1	Binder of sperm protein homolog 1 (Bovine seminal plasma protein homolog 1) (Bovine seminal plasma protein-like 1)	FALSE	FALSE
721.607	-0.314222	0.153013	0.00560485	0.0475448	-1.24334	1.24334	100131187	TSTD1	Thiosulfate:glutathione sulfurtransferase (TST) (EC 2.8.1.-)	FALSE	FALSE
125.078	0.0409115	0.123821	0.608841	0.797038	1.02876	1.02876	100131211	NEMP2	Nuclear envelope integral membrane protein 2	FALSE	FALSE
0	NA	NA	NA	NA	NA	NA	100131244	ANKRD63	Ankyrin repeat domain-containing protein 63	FALSE	FALSE
0.202977	0.00353055	0.158429	0.708216	NA	1.00245	1.00245	100131303	DPEP2NB	DPEP2 neighbor protein	FALSE	TRUE
46.8524	-0.00774006	0.144242	0.896382	0.956199	-1.00538	1.00538	100131378	C11orf91	Uncharacterized protein C11orf91	FALSE	FALSE
0.52712	-0.0055756	0.158505	0.514732	NA	-1.00387	1.00387	100131390	SP9	Transcription factor Sp9	FALSE	TRUE
2.08737	-0.00108712	0.157327	0.952057	NA	-1.00075	1.00075	100131439	CD300LD	CMRF35-like molecule 5 (CLM-5) (CD300 antigen-like family member D) (CMRF35-A4) (CD antigen CD300d)	FALSE	TRUE
1.97721	0.0180755	0.158938	0.316373	NA	1.01261	1.01261	100131539	ZNF705E	Putative zinc finger protein 705E	FALSE	TRUE
0	NA	NA	NA	NA	NA	NA	100131608	PRR23D1	NA	FALSE	FALSE
107.246	-0.051971	0.134823	0.503857	0.722672	-1.03668	1.03668	100131755	ARMCX4	Armadillo repeat-containing X-linked protein 4	FALSE	FALSE
344.718	-0.104725	0.11873	0.22171	0.459138	-1.07529	1.07529	100131801	PET100	Protein PET100 homolog, mitochondrial	FALSE	FALSE
154.957	-0.00619801	0.130509	0.933089	0.971959	-1.00431	1.00431	100131827	ZNF717	NA	FALSE	FALSE
2.05476	0.000772694	0.157781	0.957857	NA	1.00054	1.00054	100131897	INSYN2B	Protein INSYN2B (Inhibitory synaptic factor family member 2B)	FALSE	TRUE
0	NA	NA	NA	NA	NA	NA	100131902	KRTAP25-1	Keratin-associated protein 25-1	FALSE	FALSE
0	NA	NA	NA	NA	NA	NA	100131980	ZNF705G	Putative zinc finger protein 705G	FALSE	FALSE
0	NA	NA	NA	NA	NA	NA	100132015	TEX13D	NA	FALSE	FALSE
80.0503	-0.461648	0.276854	0.00548749	0.0469324	-1.37711	1.37711	100132074	FOXO6	Forkhead box protein O6	FALSE	FALSE
1.40515	-0.000630344	0.157938	0.958182	NA	-1.00044	1.00044	100132146	FAM240A	Protein FAM240A	FALSE	TRUE
3.42314	-0.00247888	0.157667	0.871624	NA	-1.00172	1.00172	100132202	LOC100132202	NA	FALSE	TRUE
829.17	0.159406	0.214444	0.0819973	0.261254	1.11683	1.11683	100132247	NPIPB5	Nuclear pore complex-interacting protein family member B5	FALSE	FALSE
0	NA	NA	NA	NA	NA	NA	100132285	KIR2DS2	Killer cell immunoglobulin-like receptor 2DS2 (CD158 antigen-like family member J) (MHC class I NK cell receptor) (NK receptor 183 ActI) (Natural killer-associated transcript 5) (NKAT-5) (p58 natural killer cell receptor clone CL-49) (p58 NK receptor CL-49) (CD antigen CD158j)	FALSE	FALSE
0	NA	NA	NA	NA	NA	NA	100132304	FAM236B	NA	FALSE	FALSE
0	NA	NA	NA	NA	NA	NA	100132386	KRTAP4-9	Keratin-associated protein 4-9 (Keratin-associated protein 4.9) (Ultrahigh sulfur keratin-associated protein 4.9)	FALSE	FALSE
0	NA	NA	NA	NA	NA	NA	100132396	ZNF705B	Putative zinc finger protein 705B	FALSE	FALSE
0	NA	NA	NA	NA	NA	NA	100132399	GAGE12D	NA	FALSE	FALSE
416.229	0.576428	0.206627	0.000331692	0.00584904	1.49115	1.49115	100132406	NBPF10	Neuroblastoma breakpoint family member 10	FALSE	FALSE
0.242961	0.0036617	0.158435	0.708317	NA	1.00254	1.00254	100132463	CLDN24	Putative claudin-24 (Claudin-21)	FALSE	TRUE
0	NA	NA	NA	NA	NA	NA	100132476	KRTAP4-7	NA	FALSE	FALSE
0.202403	0.00352783	0.158428	0.708513	NA	1.00245	1.00245	100132565	GOLGA8F	NA	FALSE	TRUE
4.68715	-0.00627333	0.156927	0.781773	NA	-1.00436	1.00436	100132911	DPH3P1	Putative DPH3 homolog B (CSL-type zinc finger-containing protein 1)	FALSE	TRUE
0.442	-0.00151621	0.158233	0.913656	NA	-1.00105	1.00105	100132916	SHISAL2B	Protein shisa-like-2B	FALSE	TRUE
0	NA	NA	NA	NA	NA	NA	100132963	SMIM9	Small integral membrane protein 9	FALSE	FALSE
23.4571	3.23789	0.933239	1.92694e-05	0.000653452	9.43413	9.43413	100132994	CXorf49B	NA	FALSE	FALSE
0	NA	NA	NA	NA	NA	NA	100133053	CXorf51B	NA	FALSE	FALSE
0.442523	-0.00155351	0.158234	0.910443	NA	-1.00108	1.00108	100133093	FAM25G	NA	FALSE	TRUE
47.342	0.018849	0.142928	0.76903	0.892517	1.01315	1.01315	100133204	C9orf147	NA	FALSE	FALSE
2.79368	-0.00757838	0.157415	0.703111	NA	-1.00527	1.00527	100133220	GOLGA6L3	NA	FALSE	TRUE
0	NA	NA	NA	NA	NA	NA	100133251	PRR23D2	NA	FALSE	FALSE
0	NA	NA	NA	NA	NA	NA	100133267	DEFB130B	NA	FALSE	FALSE
48215.3	-0.226205	0.091182	0.00380979	0.0359902	-1.16975	1.16975	100133941	CD24	Signal transducer CD24 (Small cell lung carcinoma cluster 4 antigen) (CD antigen CD24)	FALSE	FALSE
8.99922	1.79323	0.968491	0.0017657	0.0205993	3.4659	3.4659	100134444	KCNJ18	Inward rectifier potassium channel 18 (Inward rectifier K(+) channel Kir2.6) (Potassium channel, inwardly rectifying subfamily J member 18)	FALSE	FALSE
110.884	0.0618292	0.144033	0.415809	0.651922	1.04379	1.04379	100134934	TEN1	CST complex subunit TEN1 (Protein telomeric pathways with STN1 homolog) (Telomere length regulation protein TEN1 homolog)	FALSE	FALSE
448.368	0.637291	0.400478	0.00392485	0.0368142	1.55541	1.55541	100134938	UPK3BL1	NA	FALSE	FALSE
191.641	-0.115337	0.126103	0.188909	0.419927	-1.08323	1.08323	100137047	JMJD7	Bifunctional peptidase and (3S)-lysyl hydroxylase JMJD7 (EC 1.14.11.63) (EC 3.4.-.-) (JmjC domain-containing protein 7) (Jumonji domain-containing protein 7) (L-lysine (3S)-hydroxylase JMJD7)	FALSE	FALSE
62.2766	0.0697814	0.16454	0.254177	0.496479	1.04956	1.04956	100137049	PLA2G4B	NA	FALSE	FALSE
746.111	-0.341553	0.134905	0.00148673	0.0181267	-1.26712	1.26712	10014	HDAC5	Histone deacetylase 5 (HD5) (EC 3.5.1.98) (Antigen NY-CO-9)	FALSE	FALSE
1.75545	-0.00791414	0.157935	0.610552	NA	-1.0055	1.0055	100141515	C17orf99	Protein IL-40 (Interleukin-40) (IL-40)	FALSE	TRUE
65.2296	0.352549	0.30266	0.0155465	0.0933816	1.27681	1.27681	100142659	CTAGE8	cTAGE family member 8 (Protein cTAGE-8)	FALSE	FALSE
143.422	-0.372818	0.226498	0.00833852	0.0626283	-1.29488	1.29488	100144748	KLLN	Killin	FALSE	FALSE
5682.34	-0.129625	0.0939927	0.0922258	0.279003	-1.09401	1.09401	10015	PDCD6IP	Programmed cell death 6-interacting protein (PDCD6-interacting protein) (ALG-2-interacting protein 1) (ALG-2-interacting protein X) (Hp95)	FALSE	FALSE
0	NA	NA	NA	NA	NA	NA	100151643	KRTAP20-4	NA	FALSE	FALSE
1326.33	-0.0183012	0.0700006	0.764691	0.889906	-1.01277	1.01277	10016	PDCD6	Programmed cell death protein 6 (Apoptosis-linked gene 2 protein homolog) (ALG-2)	FALSE	FALSE
0	NA	NA	NA	NA	NA	NA	100169851	PATE3	Prostate and testis expressed protein 3 (Acrosomal vesicle protein HEL-127) (PATE-like protein DJ) (PATE-DJ)	FALSE	FALSE
9.80109	0.000785396	0.153996	0.984425	0.992537	1.00054	1.00054	10017	BCL2L10	Bcl-2-like protein 10 (Bcl2-L-10) (Anti-apoptotic protein NrH) (Apoptosis regulator Bcl-B)	FALSE	FALSE
4.54104	0.00331692	0.156138	0.90287	NA	1.0023	1.0023	100170229	SRRM5	Serine/arginine repetitive matrix protein 5	FALSE	TRUE
0.40602	0.00424335	0.158467	0.547989	NA	1.00295	1.00295	100170765	ERICH4	Glutamate-rich protein 4	FALSE	TRUE
35.997	1.33859	0.513864	0.000316673	0.0056736	2.52904	2.52904	100170841	EPOP	Elongin BC and Polycomb repressive complex 2-associated protein (Proline-rich protein 28)	FALSE	FALSE
604.684	0.17719	0.122576	0.0525302	0.200354	1.13068	1.13068	10018	BCL2L11	Bcl-2-like protein 11 (Bcl2-L-11) (Bcl2-interacting mediator of cell death)	FALSE	FALSE
911.522	0.0308358	0.0825491	0.652436	0.823471	1.0216	1.0216	100188893	TOMM6	Mitochondrial import receptor subunit TOM6 homolog (Overexpressed breast tumor protein) (Translocase of outer membrane 6 kDa subunit homolog)	FALSE	FALSE
592.055	0.191869	0.107726	0.0257938	0.128236	1.14224	1.14224	10019	SH2B3	SH2B adapter protein 3 (Lymphocyte adapter protein) (Lymphocyte-specific adapter protein Lnk) (Signal transduction protein Lnk)	FALSE	FALSE
0.708508	0.0068277	0.158409	0.453972	NA	1.00474	1.00474	100190949	C5orf52	Uncharacterized protein C5orf52	FALSE	TRUE
6.57847	-0.0127381	0.155821	0.687211	0.845193	-1.00887	1.00887	100191040	C2CD4D	C2 calcium-dependent domain-containing protein 4D	FALSE	FALSE
9.31715	0.0886607	0.192642	0.0190389	0.106285	1.06338	1.06338	1002	CDH4	Cadherin-4 (Retinal cadherin) (R-CAD) (R-cadherin)	FALSE	FALSE
1432.93	-0.0282233	0.0986128	0.713622	0.861629	-1.01976	1.01976	10020	GNE	Bifunctional UDP-N-acetylglucosamine 2-epimerase/N-acetylmannosamine kinase (UDP-GlcNAc-2-epimerase/ManAc kinase) [Includes: UDP-N-acetylglucosamine 2-epimerase (hydrolyzing) (EC 3.2.1.183) (UDP-GlcNAc-2-epimerase) (Uridine diphosphate-N-acetylglucosamine-2-epimerase)
154.778	-0.362606	0.222518	0.00896727	0.0656877	-1.28575	1.28575	10021	HCN4	Potassium/sodium hyperpolarization-activated cyclic nucleotide-gated channel 4	FALSE	FALSE
3.45413	0.0235994	0.159935	0.211527	NA	1.01649	1.01649	10022	INSL5	Insulin-like peptide INSL5 (Insulin-like peptide 5) [Cleaved into: Insulin-like peptide INSL5 B chain
110.489	-0.0315389	0.132881	0.685328	0.843985	-1.0221	1.0221	10023	FRAT1	Proto-oncogene FRAT1 (Frequently rearranged in advanced T-cell lymphomas 1) (FRAT-1)	FALSE	FALSE
25.7025	0.0581582	0.166722	0.196761	0.42948	1.04114	1.04114	10024	TROAP	Tastin (Trophinin-assisting protein) (Trophinin-associated protein)	FALSE	FALSE
552.552	-0.186611	0.112992	0.0342754	0.152104	-1.13809	1.13809	10025	MED16	Mediator of RNA polymerase II transcription subunit 16 (Mediator complex subunit 16) (Thyroid hormone receptor-associated protein 5) (Thyroid hormone receptor-associated protein complex 95 kDa component) (Trap95) (Vitamin D3 receptor-interacting protein complex 92 kDa component) (DRIP92)	FALSE	FALSE
556.28	-0.032098	0.107772	0.685656	0.844188	-1.0225	1.0225	10026	PIGK	GPI-anchor transamidase (GPI transamidase) (EC 3.-.-.-) (GPI8 homolog) (hGPI8) (Phosphatidylinositol-glycan biosynthesis class K protein) (PIG-K)	FALSE	FALSE
142.675	-0.0252999	0.135997	0.723451	0.867378	-1.01769	1.01769	100271715	ARHGEF33	Rho guanine nucleotide exchange factor 33	FALSE	FALSE
3.14312	-0.0059007	0.15749	0.748791	NA	-1.0041	1.0041	100271846	ERVV-2	Endogenous retrovirus group V member 2 Env polyprotein (HERV-V_19q13.41 provirus ancestral Env polyprotein 2)	FALSE	TRUE
11.6829	0.000995136	0.158274	0.898292	0.957249	1.00069	1.00069	100271849	MEF2B	MADS box transcription enhancer factor 2, polypeptide B (Myocyte enhancer factor 2B), isoform CRA_a	FALSE	FALSE
75.9085	-0.0626785	0.146154	0.401155	0.640018	-1.0444	1.0444	100271927	RASA4B	Ras GTPase-activating protein 4B	FALSE	FALSE
135.758	-0.274007	0.193512	0.0217211	0.115314	-1.20916	1.20916	100272147	CMC4	Cx9C motif-containing protein 4 (Mature T-cell proliferation 1 neighbor protein) (Mature T-cell proliferation-1 type A) (MTCP-1 type A) (Protein p8 MTCP-1) (p8MTCP1)	FALSE	FALSE
3.35642	0.00604431	0.156877	0.793958	NA	1.0042	1.0042	100287036	LOC100287036	cDNA FLJ59013	FALSE	TRUE
0	NA	NA	NA	NA	NA	NA	100287045	FAM90A26	NA	FALSE	FALSE
0	NA	NA	NA	NA	NA	NA	100287144	USP17L10	Ubiquitin carboxyl-terminal hydrolase 17-like protein 10 (EC 3.4.19.12)	FALSE	FALSE
203.401	-0.00472027	0.115077	0.951178	0.979247	-1.00328	1.00328	100287171	WASHC1	WASH complex subunit 1 (CXYorf1-like protein on chromosome 9) (Protein FAM39E) (WAS protein family homolog 1)	FALSE	FALSE
0	NA	NA	NA	NA	NA	NA	100287178	USP17L11	Ubiquitin carboxyl-terminal hydrolase 17-like protein 11 (EC 3.4.19.12)	FALSE	FALSE
0	NA	NA	NA	NA	NA	NA	100287205	USP17L12	Ubiquitin carboxyl-terminal hydrolase 17-like protein 12 (EC 3.4.19.12)	FALSE	FALSE
0	NA	NA	NA	NA	NA	NA	100287226	ZNF729	Zinc finger protein 729	FALSE	FALSE
0	NA	NA	NA	NA	NA	NA	100287238	USP17L13	Ubiquitin carboxyl-terminal hydrolase 17-like protein 13 (EC 3.4.19.12)	FALSE	FALSE
1.83006	-0.0120902	0.158211	0.473738	NA	-1.00842	1.00842	100287284	MANSC4	MANSC domain-containing protein 4	FALSE	TRUE
0.339042	0.00412223	0.158459	0.585217	NA	1.00286	1.00286	100287327	USP17L17	Ubiquitin carboxyl-terminal hydrolase 17-like protein 17 (EC 3.4.19.12)	FALSE	TRUE
0	NA	NA	NA	NA	NA	NA	100287364	USP17L18	Ubiquitin carboxyl-terminal hydrolase 17-like protein 18 (EC 3.4.19.12)	FALSE	FALSE
0	NA	NA	NA	NA	NA	NA	100287399	POTEB2	POTE ankyrin domain family member B (POTE ankyrin domain family member B2) (POTEB protein)	FALSE	FALSE
0	NA	NA	NA	NA	NA	NA	100287404	USP17L19	Ubiquitin carboxyl-terminal hydrolase 17-like protein 19 (EC 3.4.19.12)	FALSE	FALSE
0	NA	NA	NA	NA	NA	NA	100287441	USP17L20	Ubiquitin carboxyl-terminal hydrolase 17-like protein 20 (EC 3.4.19.12)	FALSE	FALSE
0	NA	NA	NA	NA	NA	NA	100287478	USP17L21	Ubiquitin carboxyl-terminal hydrolase 17-like protein 21 (EC 3.4.19.12)	FALSE	FALSE
167.776	-0.116804	0.154568	0.187205	0.418105	-1.08433	1.08433	100287482	SMKR1	Small lysine-rich protein 1	FALSE	FALSE
0	NA	NA	NA	NA	NA	NA	100287513	USP17L22	Ubiquitin carboxyl-terminal hydrolase 17-like protein 22 (EC 3.4.19.12)	FALSE	FALSE
0	NA	NA	NA	NA	NA	NA	100287520	GLYATL1B	NA	FALSE	FALSE
1433.19	-0.311678	0.179408	0.0103992	0.0724226	-1.24115	1.24115	100287718	ANKRD66	Ankyrin repeat domain-containing protein 66	FALSE	FALSE
288.265	-0.329421	0.204583	0.0112183	0.0761921	-1.25651	1.25651	100287896	LOC100287896	Similar to Cytochrome c, somatic	FALSE	FALSE
65.412	-0.0868665	0.156699	0.26636	0.511281	-1.06206	1.06206	100287898	TTC34	Tetratricopeptide repeat protein 34 (TPR repeat protein 34)	FALSE	FALSE
966.149	-0.0359028	0.0755152	0.588121	0.782494	-1.0252	1.0252	100287932	TIMM23	Mitochondrial import inner membrane translocase subunit Tim23	FALSE	FALSE
41.0775	0.0192468	0.143264	0.762241	0.88832	1.01343	1.01343	100288072	SDR42E2	NA	FALSE	FALSE
164.62	-0.0116319	0.122804	0.879906	0.949838	-1.0081	1.0081	100288142	NBPF20	Neuroblastoma breakpoint family member 20	FALSE	FALSE
0	NA	NA	NA	NA	NA	NA	100288287	KRTAP22-2	Keratin-associated protein 22-2	FALSE	FALSE
0	NA	NA	NA	NA	NA	NA	100288323	KRTAP21-3	Keratin-associated protein 21-3	FALSE	FALSE
1400.17	0.0907843	0.0733296	0.16338	0.387995	1.06495	1.06495	100288332	NPIPA5	Nuclear pore complex-interacting protein family member A5	FALSE	FALSE
17.8517	0.0522472	0.161962	0.286114	0.533153	1.03688	1.03688	100288413	ERVMER34-1	Endogenous retroviral envelope protein HEMO (Endogenous retrovirus group MER34 member 1 Env polyprotein) (HERV-MER_4q12 provirus ancestral Env polyprotein) (Human endogenous MER34 (medium-reiteration-frequency-family-34) open reading frame) (Human endogenous MER34 ORF) (HEMO) [Cleaved into: Endogenous retroviral envelope protein HEMO, secreted form (Endogenous retroviral envelope protein HEMO, 48…	FALSE	FALSE
1.93479	0.0177533	0.159166	0.252096	NA	1.01238	1.01238	100288485	MTRNR2L7	Humanin-like 7 (HN7) (MT-RNR2-like protein 7)	FALSE	TRUE
0	NA	NA	NA	NA	NA	NA	100288520	USP17L15	Ubiquitin carboxyl-terminal hydrolase (EC 3.4.19.12)	FALSE	FALSE
0	NA	NA	NA	NA	NA	NA	100288687	DUX4	Double homeobox protein 4 (Double homeobox protein 10)	FALSE	FALSE
6.18024	-0.0155855	0.159168	0.198349	0.431521	-1.01086	1.01086	100288695	LIMS4	NA	FALSE	FALSE
3.09442	0.0215087	0.159427	0.263875	NA	1.01502	1.01502	100288797	TMEM239	Transmembrane protein 239	FALSE	TRUE
0.371934	0.0046382	0.158474	0.54638	NA	1.00322	1.00322	100288801	FRG2C	Protein FRG2-like-2 (FSHD region gene 2 protein family member C) (HSA3-FRG2)	FALSE	TRUE
1.60621	0.0170843	0.158922	0.307744	NA	1.01191	1.01191	100288814	CLDN34	Claudin-34	FALSE	TRUE
0	NA	NA	NA	NA	NA	NA	100288966	LOC100288966	NA	FALSE	FALSE
0	NA	NA	NA	NA	NA	NA	100289087	TSPY10	NA	FALSE	FALSE
20.3536	0.00969303	0.151795	0.829707	0.924028	1.00674	1.00674	100289187	TMEM225B	Transmembrane protein 225B	FALSE	FALSE
2.66434	0.0337909	0.163519	0.00463864	NA	1.0237	1.0237	100289462	DEFB4B	NA	FALSE	TRUE
23.3315	0.0371891	0.155849	0.448223	0.678866	1.02611	1.02611	100289561	LOC100289561	NA	FALSE	FALSE
281.57	-0.132842	0.12245	0.132526	0.342987	-1.09645	1.09645	100289635	ZNF605	Zinc finger protein 605	FALSE	FALSE
48.1195	0.00395477	0.158236	0.682202	0.841862	1.00274	1.00274	100289678	ZNF783	Protein ZNF783	FALSE	FALSE
134.621	-0.0276688	0.119954	0.726136	0.868759	-1.01936	1.01936	100293516	ZNF587B	Zinc finger protein 587B	FALSE	FALSE
241.367	0.93421	0.280297	3.97022e-05	0.00113698	1.91084	1.91084	100293534	C4B_2	NA	FALSE	FALSE
2.42466	0.00564549	0.157317	0.776964	NA	1.00392	1.00392	1003	CDH5	Cadherin-5 (7B4 antigen) (Vascular endothelial cadherin) (VE-cadherin) (CD antigen CD144)	FALSE	TRUE
4.06409	0.0124888	0.159125	0.0304292	NA	1.00869	1.00869	100302652	GPR75-ASB3	NA	FALSE	TRUE
83.3412	0.0929405	0.151304	0.261243	0.505932	1.06654	1.06654	100302736	TMED7-TICAM2	Protein TMED7-TICAM2	FALSE	FALSE
130.518	0.0376449	0.13363	0.620147	0.803943	1.02644	1.02644	100303755	PET117	Protein PET117 homolog, mitochondrial	FALSE	FALSE
0.242379	0.00365975	0.158435	0.708426	NA	1.00254	1.00254	100310812	SPDYE2B	Speedy protein E2B	FALSE	TRUE
0.140034	-0.00290773	0.158406	0.92201	NA	-1.00202	1.00202	100310846	ANKRD61	Ankyrin repeat domain-containing protein 61	FALSE	TRUE
27.4632	0.0892393	0.18328	0.111369	0.310322	1.06381	1.06381	100316904	SAP25	Histone deacetylase complex subunit SAP25 (25 kDa Sin3-associated polypeptide) (Sin3 corepressor complex subunit SAP25)	FALSE	FALSE
1.48961	0.00971467	0.158368	0.448646	NA	1.00676	1.00676	100329135	TRPC5OS	Putative uncharacterized protein TRPC5OS (TRPC5 opposite strand protein) (TRPC5-antisense RNA 1)	FALSE	TRUE
252.097	0.153433	0.138054	0.102302	0.296353	1.11221	1.11221	10036	CHAF1A	Chromatin assembly factor 1 subunit A (CAF-1 subunit A) (Chromatin assembly factor I p150 subunit) (CAF-I 150 kDa subunit) (CAF-I p150) (hp150)	FALSE	FALSE
395.512	0.00657239	0.0914061	0.930705	0.971094	1.00457	1.00457	10038	PARP2	Poly [ADP-ribose] polymerase 2 (PARP-2) (hPARP-2) (EC 2.4.2.30) (ADP-ribosyltransferase diphtheria toxin-like 2) (ARTD2) (DNA ADP-ribosyltransferase PARP2) (EC 2.4.2.-) (NAD(+) ADP-ribosyltransferase 2) (ADPRT-2) (Poly[ADP-ribose] synthase 2) (pADPRT-2) (Protein poly-ADP-ribosyltransferase PARP2) (EC 2.4.2.-)	FALSE	FALSE
168.084	-0.0510855	0.138228	0.501036	0.720122	-1.03604	1.03604	100381270	ZBED6	Zinc finger BED domain-containing protein 6	FALSE	FALSE
598.078	0.158431	0.128471	0.0846809	0.266216	1.11607	1.11607	10039	PARP3	Protein mono-ADP-ribosyltransferase PARP3 (EC 2.4.2.-) (ADP-ribosyltransferase diphtheria toxin-like 3) (ARTD3) (DNA ADP-ribosyltransferase PARP3) (EC 2.4.2.-) (IRT1) (NAD(+) ADP-ribosyltransferase 3) (ADPRT-3) (Poly [ADP-ribose] polymerase 3) (PARP-3) (hPARP-3) (Poly[ADP-ribose] synthase 3) (pADPRT-3)	FALSE	FALSE
627.226	0.19838	0.133235	0.0396921	0.16752	1.14741	1.14741	1004	CDH6	Cadherin-6 (Kidney cadherin) (K-cadherin)	FALSE	FALSE
954.342	-0.125053	0.0933079	0.103656	0.298407	-1.09055	1.09055	10040	TOM1L1	TOM1-like protein 1 (Src-activating and signaling molecule protein) (Target of Myb-like protein 1)	FALSE	FALSE
0.242091	0.00365833	0.158435	0.708694	NA	1.00254	1.00254	100419008	PRR20G	NA	FALSE	TRUE
308.198	-0.0140778	0.12794	0.850535	0.934396	-1.00981	1.00981	10042	HMGXB4	HMG domain-containing protein 4 (HMG box-containing protein 4) (High mobility group protein 2-like 1) (Protein HMGBCG)	FALSE	FALSE
0	NA	NA	NA	NA	NA	NA	100423062	IGLL5	Immunoglobulin lambda-like polypeptide 5 (G lambda-1) (Germline immunoglobulin lambda 1)	FALSE	FALSE
923.773	-0.106513	0.0883099	0.149885	0.369143	-1.07662	1.07662	10043	TOM1	Target of Myb protein 1	FALSE	FALSE
0	NA	NA	NA	NA	NA	NA	100431172	KLRF2	Killer cell lectin-like receptor subfamily F member 2 (Lectin-like receptor F2) (Activating coreceptor NKp65)	FALSE	FALSE
14.8976	-0.0463667	0.161119	0.299081	0.546393	-1.03266	1.03266	10044	SH2D3C	SH2 domain-containing protein 3C (Cas/HEF1-associated signal transducer) (Chat-H) (Novel SH2-containing protein 3) (SH2 domain-containing Eph receptor-binding protein 1) (SHEP1)	FALSE	FALSE
382.939	0.130312	0.138664	0.15261	0.37295	1.09453	1.09453	10045	SH2D3A	SH2 domain-containing protein 3A (Novel SH2-containing protein 1)	FALSE	FALSE
26.9548	-0.00550968	0.14701	0.919149	0.966966	-1.00383	1.00383	10046	MAMLD1	Mastermind-like domain-containing protein 1 (F18) (Protein CG1)	FALSE	FALSE
12534.8	0.341448	0.137816	0.00180332	0.0207882	1.26703	1.26703	100462977	MTRNR2L1	Humanin-like 1 (HN1) (MT-RNR2-like protein 1)	FALSE	FALSE
19510.9	0.382656	0.131468	0.000382584	0.00655576	1.30374	1.30374	100462981	MTRNR2L2	Humanin-like 2 (HN2) (MT-RNR2-like protein 2)	FALSE	FALSE
1.34962	0.0122729	0.158643	0.331242	NA	1.00854	1.00854	100462983	MTRNR2L3	Humanin-like 3 (HN3) (MT-RNR2-like protein 3)	FALSE	TRUE
141.138	0.11329	0.182213	0.147358	0.365331	1.08169	1.08169	100463285	MTRNR2L4	Humanin-like 4 (HN4) (MT-RNR2-like protein 4)	FALSE	FALSE
3.86431	-0.00497817	0.156392	0.844893	NA	-1.00346	1.00346	100463289	MTRNR2L5	Humanin-like 5 (HN5) (MT-RNR2-like protein 5)	FALSE	TRUE
1260.9	0.408915	0.158004	0.000892747	0.0125972	1.32769	1.32769	100463482	MTRNR2L6	Humanin-like 6 (HN6) (MT-RNR2-like protein 6)	FALSE	FALSE
51118.2	0.317409	0.132577	0.00251507	0.0265525	1.24609	1.24609	100463486	MTRNR2L8	Humanin-like 8 (HN8) (MT-RNR2-like protein 8)	FALSE	FALSE
29.9509	0.0205252	0.151449	0.677479	0.839305	1.01433	1.01433	100463487	MTRNR2L9	Humanin-like 9 (HN9) (MT-RNR2-like protein 9)	FALSE	FALSE
420.616	0.314091	0.204689	0.0137181	0.0868076	1.24323	1.24323	100463488	MTRNR2L10	Humanin-like 10 (HN10) (MT-RNR2-like protein 10)	FALSE	FALSE
0	NA	NA	NA	NA	NA	NA	10047	CST8	Cystatin-8 (Cystatin-related epididymal spermatogenic protein)	FALSE	FALSE
1386.82	0.0295848	0.0688516	0.634344	0.812547	1.02072	1.02072	10048	RANBP9	Ran-binding protein 9 (RanBP9) (BPM-L) (BPM90) (Ran-binding protein M) (RanBPM) (RanBP7)	FALSE	FALSE
3222.83	0.0518454	0.0687294	0.402512	0.641163	1.03659	1.03659	10049	DNAJB6	DnaJ homolog subfamily B member 6 (HHDJ1) (Heat shock protein J2) (HSJ-2) (MRJ) (MSJ-1)	FALSE	FALSE
1854.13	-0.132674	0.113669	0.120742	0.325047	-1.09632	1.09632	100499483	CCDC180	Coiled-coil domain-containing protein 180	FALSE	FALSE
12.2401	0.0188549	0.155538	0.606944	0.796196	1.01316	1.01316	1005	CDH7	Cadherin-7	FALSE	FALSE
0	NA	NA	NA	NA	NA	NA	10050	SLC17A4	Probable small intestine urate exporter (Solute carrier family 17 member 4)	FALSE	FALSE
0	NA	NA	NA	NA	NA	NA	100500938	CCDC179	Coiled-coil domain-containing protein 179	FALSE	FALSE
90.6454	0.368792	0.290884	0.0132892	0.0846899	1.29127	1.29127	100505385	IQCJ-SCHIP1	IQCJ-SCHIP1 readthrough transcript protein	FALSE	FALSE
0	NA	NA	NA	NA	NA	NA	100505478	TEX48	Testis-expressed protein 48	FALSE	FALSE
3.79208	0.0239125	0.160158	0.179406	NA	1.01671	1.01671	100505502	LOC100505502	NA	FALSE	TRUE
205.083	-0.0184557	0.113889	0.815447	0.916206	-1.01287	1.01287	100505573	INAFM2	Putative transmembrane protein INAFM2 (InaF-motif-containing protein 2) (Osteogenesis up-regulated transcript 1)	FALSE	FALSE
0.144543	-0.00293193	0.158407	0.92226	NA	-1.00203	1.00203	100505591	LRRC3C	Leucine-rich repeat-containing protein 3C	FALSE	TRUE
1.77333	0.000736868	0.157731	0.96088	NA	1.00051	1.00051	100505679	UBE2Q2L	Putative ubiquitin-conjugating enzyme E2Q2-like protein	FALSE	TRUE
0	NA	NA	NA	NA	NA	NA	100505724	KRTAP9-7	Keratin-associated protein 9-7 (Keratin-associated protein 9-like 1)	FALSE	FALSE
8.16302	0.033478	0.160929	0.249011	0.491356	1.02348	1.02348	100505741	SPATA1	Spermatogenesis-associated protein 1 (Sperm-specific protein SP-2)	FALSE	FALSE
0	NA	NA	NA	NA	NA	NA	100505753	KRTAP16-1	Keratin-associated protein 16-1	FALSE	FALSE
1.08721	0.0112943	0.158743	0.248306	NA	1.00786	1.00786	100505767	SPDYE18	NA	FALSE	TRUE
57.2414	-0.0433007	0.142755	0.539544	0.749407	-1.03047	1.03047	100505841	LOC100505841	NA	FALSE	FALSE
844.336	-0.160038	0.108843	0.0601787	0.216957	-1.11732	1.11732	100505876	CEBPZOS	Protein CEBPZOS (CEBPZ antisense RNA 1) (CEBPZ opposite strand)	FALSE	FALSE
211.908	0.0364289	0.11492	0.66283	0.829564	1.02557	1.02557	100505989	SMIM31	NA	FALSE	FALSE
0.604358	-0.00251346	0.158305	0.772164	NA	-1.00174	1.00174	100505993	TMEM210	Transmembrane protein 210	FALSE	TRUE
17.8971	0.0141723	0.151857	0.757813	0.885586	1.00987	1.00987	100506012	PPP5D1	NA	FALSE	FALSE
5.18895	0.0273681	0.159008	0.356146	0.599634	1.01915	1.01915	100506013	APELA	Apelin receptor early endogenous ligand (Protein Elabela) (ELA) (Protein Toddler)	FALSE	FALSE
0	NA	NA	NA	NA	NA	NA	100506049	LRRC72	Leucine-rich repeat-containing protein 72	FALSE	FALSE
79.6858	0.0349658	0.144432	0.598345	0.789043	1.02453	1.02453	100506084	ARL17B	NA	FALSE	FALSE
19.6848	-0.00169918	0.14962	0.969842	0.987352	-1.00118	1.00118	100506115	SMIM25	NA	FALSE	FALSE
84.974	-0.0734141	0.154652	0.317133	0.563947	-1.0522	1.0522	100506127	GVQW3	Protein GVQW3 (GVQW motif-containing protein 3)	FALSE	FALSE
219.371	0.0104222	0.11536	0.894353	0.955534	1.00725	1.00725	100506144	TMEM35B	Transmembrane protein 35B (ZMYM6 neighbor protein)	FALSE	FALSE
22.5851	0.0291921	0.157014	0.45621	0.686339	1.02044	1.02044	100506164	HSFX1	NA	FALSE	FALSE
[truncated: 19,100 more rows]
[truncated: 8 more columns]

## Sheet: SUPERINF_NASAL
baseMean	log2FoldChange	lfcSE	pvalue	padj	FC	absFC	gid	symbol	protein_names	outlier	low
[truncated: 19,365 more rows]

[truncated: 1 more sheets: SUPERINF_BRONC]
