# Supplementary material for: Transcriptional Profiling of Immune and Inflammatory Responses in the Context of SARS-CoV-2 Fungal Superinfection in a Human Airway Epithelial Model
Source: Microorganisms. 2020 Dec 11;8(12):1974. doi: 10.3390/microorganisms8121974 (PMC7764715; doi:10.3390/microorganisms8121974)
Supplement: Supplementary file 1 [file microorganisms-08-01974-s001.zip › Supplementary Data File 2.xlsx]

## Sheet: NASAL_SUPERINF
baseMean	log2FoldChange	lfcSE	pvalue	padj	FC	absFC	gid	symbol	protein_names	outlier	low
10.4224	-0.0262466	0.185055	0.598227	NA	-1.01836	1.01836	1	A1BG	Alpha-1B-glycoprotein (Alpha-1-B glycoprotein)	FALSE	TRUE
0.425011	-0.0026646	0.189475	0.895586	NA	-1.00185	1.00185	10	NAT2	Arylamine N-acetyltransferase 2 (EC 2.3.1.5) (Arylamide acetylase 2) (N-acetyltransferase type 2) (NAT-2) (Polymorphic arylamine N-acetyltransferase) (PNAT)	FALSE	TRUE
37.9553	0.0730122	0.183277	0.375248	0.674046	1.05191	1.05191	100	ADA	Adenosine deaminase (EC 3.5.4.4) (Adenosine aminohydrolase)	FALSE	FALSE
72.1289	0.294481	0.302704	0.0362623	0.161551	1.22644	1.22644	1000	CDH2	Cadherin-2 (CDw325) (Neural cadherin) (N-cadherin) (CD antigen CD325)	FALSE	FALSE
107.916	0.231141	0.213258	0.0632582	0.236556	1.17376	1.17376	10000	AKT3	RAC-gamma serine/threonine-protein kinase (EC 2.7.11.1) (Protein kinase Akt-3) (Protein kinase B gamma) (PKB gamma) (RAC-PK-gamma) (STK-2)	FALSE	FALSE
0	NA	NA	NA	NA	NA	NA	100008586	GAGE12F	NA	FALSE	FALSE
348.485	-0.0496594	0.10418	0.568437	0.808599	-1.03502	1.03502	10001	MED6	Mediator of RNA polymerase II transcription subunit 6 (Activator-recruited cofactor 33 kDa component) (ARC33) (Mediator complex subunit 6) (hMed6) (Renal carcinoma antigen NY-REN-28)	FALSE	FALSE
2.65828	-0.0221032	0.189738	0.41858	NA	-1.01544	1.01544	10002	NR2E3	Photoreceptor-specific nuclear receptor (Nuclear receptor subfamily 2 group E member 3) (Retina-specific nuclear receptor)	FALSE	TRUE
3.98638	0.00456787	0.187479	0.87981	NA	1.00317	1.00317	10003	NAALAD2	N-acetylated-alpha-linked acidic dipeptidase 2 (EC 3.4.17.21) (Glutamate carboxypeptidase III) (GCPIII) (N-acetylated-alpha-linked acidic dipeptidase II) (NAALADase II)	FALSE	TRUE
0	NA	NA	NA	NA	NA	NA	100033411	DUXB	NA	FALSE	FALSE
5.06868	-0.0179516	0.188031	0.58973	NA	-1.01252	1.01252	100037417	DDTL	D-dopachrome decarboxylase-like protein (EC 4.1.1.-) (D-dopachrome tautomerase-like protein)	FALSE	TRUE
3.91496	-0.0148164	0.187925	0.6352	NA	-1.01032	1.01032	10004	NAALADL1	Aminopeptidase NAALADL1 (EC 3.4.11.-) (100 kDa ileum brush border membrane protein) (I100) (Ileal dipeptidylpeptidase) (N-acetylated-alpha-linked acidic dipeptidase-like protein) (NAALADase L)	FALSE	TRUE
0.292725	-0.00568134	0.189816	0.713596	NA	-1.00395	1.00395	100049587	SIGLEC14	Sialic acid-binding Ig-like lectin 14 (Siglec-14)	FALSE	TRUE
148.319	-0.260279	0.168243	0.0301925	0.141856	-1.19771	1.19771	10005	ACOT8	Acyl-coenzyme A thioesterase 8 (Acyl-CoA thioesterase 8) (EC 3.1.2.1) (EC 3.1.2.11) (EC 3.1.2.2) (EC 3.1.2.3) (EC 3.1.2.5) (Choloyl-coenzyme A thioesterase) (EC 3.1.2.27) (HIV-Nef-associated acyl-CoA thioesterase) (Peroxisomal acyl-CoA thioesterase 2) (PTE-2) (Peroxisomal acyl-coenzyme A thioester hydrolase 1) (PTE-1) (Peroxisomal long-chain acyl-CoA thioesterase 1) (Thioesterase II) (hACTE-III) …	FALSE	FALSE
1860.68	0.0851709	0.0699553	0.190027	0.470651	1.06081	1.06081	10006	ABI1	Abl interactor 1 (Abelson interactor 1) (Abi-1) (Abl-binding protein 4) (AblBP4) (Eps8 SH3 domain-binding protein) (Eps8-binding protein) (Nap1-binding protein) (Nap1BP) (Spectrin SH3 domain-binding protein 1) (e3B1)	FALSE	FALSE
362.249	-0.0425704	0.105798	0.627235	0.841788	-1.02995	1.02995	10007	GNPDA1	Glucosamine-6-phosphate isomerase 1 (EC 3.5.99.6) (Glucosamine-6-phosphate deaminase 1) (GNPDA 1) (GlcN6P deaminase 1) (Oscillin)	FALSE	FALSE
293.128	-0.194851	0.200698	0.0956294	0.309116	-1.14461	1.14461	10008	KCNE3	Potassium voltage-gated channel subfamily E member 3 (MinK-related peptide 2) (Minimum potassium ion channel-related peptide 2) (Potassium channel subunit beta MiRP2)	FALSE	FALSE
893.907	0.017436	0.0768393	0.803872	0.924747	1.01216	1.01216	10009	ZBTB33	Transcriptional regulator Kaiso (Zinc finger and BTB domain-containing protein 33)	FALSE	FALSE
4064.32	0.352231	0.0719397	2.1496e-07	5.45738e-06	1.27653	1.27653	1001	CDH3	Cadherin-3 (Placental cadherin) (P-cadherin)	FALSE	FALSE
1079.4	0.341977	0.0936064	5.64368e-05	0.000771628	1.26749	1.26749	10010	TANK	TRAF family member-associated NF-kappa-B activator (TRAF-interacting protein) (I-TRAF)	FALSE	FALSE
934.297	0.0958029	0.0804751	0.188087	0.468462	1.06866	1.06866	100101267	POM121C	NA	FALSE	FALSE
140.221	-0.0579591	0.138551	0.541668	0.791934	-1.04099	1.04099	100101467	ZSCAN30	Zinc finger and SCAN domain-containing protein 30 (ZNF-WYM) (Zinc finger protein 397 opposite strand) (Zinc finger protein 397OS)	FALSE	FALSE
190.073	0.0254789	0.135599	0.789877	0.918885	1.01782	1.01782	10011	SRA1	Steroid receptor RNA activator 1 (Steroid receptor RNA activator protein) (SRAP)	FALSE	FALSE
36.4474	-0.240974	0.322094	0.046811	0.192749	-1.18179	1.18179	100113407	TMEM170B	Transmembrane protein 170B	FALSE	FALSE
43.3528	0.0638571	0.178988	0.435858	0.724018	1.04526	1.04526	100125288	ZGLP1	GATA-type zinc finger protein 1 (GATA-like protein 1) (GLP-1)	FALSE	FALSE
0	NA	NA	NA	NA	NA	NA	100126572	GJE1	NA	FALSE	FALSE
9.58253	-0.00216292	0.182021	0.964726	NA	-1.0015	1.0015	100127206	MINAR2	Major intrinsically disordered NOTCH2-binding receptor 1-like (Membrane integral NOTCH2-associated receptor 2)	FALSE	TRUE
3.92471	-0.00178195	0.186399	0.95829	NA	-1.00124	1.00124	100127983	C8orf88	Uncharacterized protein C8orf88	FALSE	TRUE
5.1937	0.0159762	0.186941	0.670655	NA	1.01114	1.01114	100128071	FAM229A	Protein FAM229A	FALSE	TRUE
0.420338	-0.0028929	0.189484	0.887571	NA	-1.00201	1.00201	100128108	LOC100128108	NA	FALSE	TRUE
0.360588	0.00732751	0.189887	0.541034	NA	1.00509	1.00509	100128124	HGC6.3	HGC6.3 protein	FALSE	TRUE
15.6834	-0.0600045	0.190263	0.346178	0.64906	-1.04247	1.04247	100128327	TRAPPC3L	Trafficking protein particle complex subunit 3-like protein (TRAPPC3-like protein) (BET3-like protein)	FALSE	FALSE
110.432	0.452572	0.219316	0.00385553	0.0280953	1.36848	1.36848	100128553	CTAGE4	NA	FALSE	FALSE
2.19567	-0.00277529	0.187945	0.914239	NA	-1.00193	1.00193	100128569	C19orf71	Uncharacterized protein C19orf71	FALSE	TRUE
591.409	0.117128	0.100006	0.170231	0.444342	1.08457	1.08457	100128731	OST4	Dolichyl-diphosphooligosaccharide--protein glycosyltransferase subunit 4	FALSE	FALSE
1.0758	-0.00727643	0.189189	0.676219	NA	-1.00506	1.00506	100128908	LMLN2	NA	FALSE	TRUE
299.405	0.0693941	0.117199	0.456024	0.737156	1.04928	1.04928	100128927	ZBTB42	Zinc finger and BTB domain-containing protein 42	FALSE	FALSE
0	NA	NA	NA	NA	NA	NA	100129094	BTNL10	NA	FALSE	FALSE
0.515902	-0.00112573	0.189485	0.89638	NA	-1.00078	1.00078	100129128	KHDC1L	Putative KHDC1-like protein	FALSE	TRUE
0	NA	NA	NA	NA	NA	NA	100129216	DEFB131B	Beta-defensin 131B (Defensin, beta 131)	FALSE	FALSE
0	NA	NA	NA	NA	NA	NA	100129239	CXorf51A	NA	FALSE	FALSE
15.2096	-0.00186347	0.179651	0.972522	0.988135	-1.00129	1.00129	100129250	SMIM27	NA	FALSE	FALSE
1.04582	0.0238966	0.191674	0.0921605	NA	1.0167	1.0167	100129271	C1orf68	Skin-specific protein 32	FALSE	TRUE
0	NA	NA	NA	NA	NA	NA	100129278	TDRD15	Tudor domain-containing protein 15	FALSE	FALSE
0	NA	NA	NA	NA	NA	NA	100129307	LOC100129307	NA	FALSE	FALSE
241.217	-0.122727	0.121842	0.200186	0.484491	-1.08879	1.08879	100129361	SMIM10L1	Small integral membrane protein 10-like protein 1	FALSE	FALSE
0	NA	NA	NA	NA	NA	NA	100129385	C9orf92	Putative uncharacterized protein C9orf92	FALSE	FALSE
0.903269	0.00565653	0.189476	0.660859	NA	1.00393	1.00393	100129396	FAM106C	Protein FAM106C (FAM106C pseudogene)	FALSE	TRUE
0	NA	NA	NA	NA	NA	NA	100129407	FAM236A	NA	FALSE	FALSE
89.0344	-0.183357	0.208062	0.110724	0.339938	-1.13552	1.13552	100129480	MKRN2OS	MKRN2 opposite strand protein (MKRN2 antisense RNA 1) (MKRN2 antisense gene protein 1)	FALSE	FALSE
20.1346	-0.0251043	0.176565	0.713891	0.888834	-1.01755	1.01755	100129484	LOC100129484	NA	FALSE	FALSE
0	NA	NA	NA	NA	NA	NA	100129515	ETDB	NA	FALSE	FALSE
0.14963	0.00467051	0.189773	0.728543	NA	1.00324	1.00324	100129520	TEX13C	Putative testis-expressed protein 13C	FALSE	TRUE
1.91743	0.00964159	0.18877	0.670951	NA	1.00671	1.00671	100129543	ZNF730	Putative zinc finger protein 730	FALSE	TRUE
168.666	-1.16648	0.192306	7.49173e-11	4.02405e-09	-2.24464	2.24464	100129583	FAM47E	NA	FALSE	FALSE
4.55911	-0.0219153	0.188124	0.536292	NA	-1.01531	1.01531	100129654	TCF24	Transcription factor 24 (TCF-24)	FALSE	TRUE
0	NA	NA	NA	NA	NA	NA	100129669	IZUMO3	Izumo sperm-egg fusion protein 3	FALSE	FALSE
0	NA	NA	NA	NA	NA	NA	100129697	LOC100129697	cDNA FLJ26728 fis, clone PNC06635	FALSE	FALSE
10.5781	-0.000779064	0.181805	0.986154	NA	-1.00054	1.00054	100129792	CCDC152	Coiled-coil domain-containing protein 152	FALSE	TRUE
0	NA	NA	NA	NA	NA	NA	100129836	COL4A2-AS2	cDNA FLJ26619 fis, clone MPB09660	FALSE	FALSE
117.989	-0.0388511	0.14664	0.681049	0.872876	-1.0273	1.0273	100129842	ZNF737	Zinc finger protein 737 (Zinc finger protein 102)	FALSE	FALSE
5.26291	-0.00415715	0.185629	0.913457	NA	-1.00289	1.00289	100129924	TMEM269	NA	FALSE	TRUE
0	NA	NA	NA	NA	NA	NA	100129969	FAM205C	Protein FAM205C (FAM205C pseudogene)	FALSE	FALSE
532.151	0.0487248	0.126256	0.609299	0.831574	1.03435	1.03435	10013	HDAC6	Histone deacetylase 6 (HD6) (EC 3.5.1.98) (Tubulin-lysine deacetylase HDAC6) (EC 3.5.1.-)	FALSE	FALSE
1.26794	0.0152669	0.190564	0.145686	NA	1.01064	1.01064	100130086	HSFX2	NA	FALSE	TRUE
0	NA	NA	NA	NA	NA	NA	100130274	CCDC166	Coiled-coil domain-containing protein 166	FALSE	FALSE
1.49386	-0.0199578	0.190686	0.210161	NA	-1.01393	1.01393	100130301	C8orf89	Putative uncharacterized protein C8orf89	FALSE	TRUE
0	NA	NA	NA	NA	NA	NA	100130302	SUPT20HL1	NA	FALSE	FALSE
25.6945	0.0449934	0.17977	0.531652	0.78759	1.03168	1.03168	100130311	C17orf107	Uncharacterized protein C17orf107	FALSE	FALSE
0	NA	NA	NA	NA	NA	NA	100130348	TMEM262	Transmembrane protein 262	FALSE	FALSE
23.009	0.118229	0.218024	0.145375	0.402273	1.0854	1.0854	100130361	CXorf49	NA	FALSE	FALSE
3.67063	-0.00994173	0.187677	0.740953	NA	-1.00691	1.00691	100130519	TMEM221	Transmembrane protein 221	FALSE	TRUE
0	NA	NA	NA	NA	NA	NA	100130520	CD300H	Protein CD300H (CD300 antigen-like family member H)	FALSE	FALSE
2.56906	-0.00504211	0.187952	0.850315	NA	-1.0035	1.0035	100130613	PRR32	Proline-rich protein 32	FALSE	TRUE
16.7692	0.0502014	0.185698	0.439217	0.725352	1.03541	1.03541	100130705	ATP6V1FNB	Protein ATP6V1FNB (ATP6V1F neighbor gene protein)	FALSE	FALSE
2.49889	0.0141504	0.18827	0.627955	NA	1.00986	1.00986	100130733	LRRC70	Leucine-rich repeat-containing protein 70 (Synleurin)	FALSE	TRUE
2.04903	-0.0229574	0.190362	0.338537	NA	-1.01604	1.01604	100130742	LRRC69	Leucine-rich repeat-containing protein 69	FALSE	TRUE
195.563	-1.38757	0.200485	2.78142e-13	2.55077e-11	-2.61638	2.61638	100130771	EFCAB10	NA	FALSE	FALSE
0.636428	0.00239847	0.189242	0.868466	NA	1.00166	1.00166	100130827	SBK3	Uncharacterized serine/threonine-protein kinase SBK3 (EC 2.7.11.1) (SH3-binding domain kinase family member 3) (Sugen kinase 110)	FALSE	TRUE
17.422	-0.063696	0.194146	0.286905	0.589692	-1.04514	1.04514	100130890	TSTD3	Thiosulfate sulfurtransferase/rhodanese-like domain-containing protein 3 (Rhodanese domain-containing protein 3)	FALSE	FALSE
1.62294	-0.0314555	0.193174	0.0486101	NA	-1.02204	1.02204	100130933	SMIM6	Small integral membrane protein 6	FALSE	TRUE
15.2111	0.0364401	0.183221	0.551897	0.799504	1.02558	1.02558	100130958	SYCE1L	Synaptonemal complex central element protein 1-like (Meiosis-related protein)	FALSE	FALSE
0	NA	NA	NA	NA	NA	NA	100130988	SPATA48	NA	FALSE	FALSE
479.511	0.107547	0.101288	0.211781	0.499653	1.0774	1.0774	100131017	ZNF316	Zinc finger protein 316	FALSE	FALSE
0.421993	-0.00787048	0.189901	0.562197	NA	-1.00547	1.00547	100131107	LOC100131107	NA	FALSE	TRUE
0	NA	NA	NA	NA	NA	NA	100131137	BSPH1	Binder of sperm protein homolog 1 (Bovine seminal plasma protein homolog 1) (Bovine seminal plasma protein-like 1)	FALSE	FALSE
155.836	-0.520465	0.181741	0.00039971	0.00425295	-1.43442	1.43442	100131187	TSTD1	Thiosulfate:glutathione sulfurtransferase (TST) (EC 2.8.1.-)	FALSE	FALSE
62.9348	0.0130747	0.154353	0.885805	0.956288	1.0091	1.0091	100131211	NEMP2	Nuclear envelope integral membrane protein 2	FALSE	FALSE
0	NA	NA	NA	NA	NA	NA	100131244	ANKRD63	Ankyrin repeat domain-containing protein 63	FALSE	FALSE
1.02765	0.0154309	0.190217	0.282109	NA	1.01075	1.01075	100131303	DPEP2NB	DPEP2 neighbor protein	FALSE	TRUE
31.3121	0.0654565	0.181214	0.416835	0.710963	1.04642	1.04642	100131378	C11orf91	Uncharacterized protein C11orf91	FALSE	FALSE
0	NA	NA	NA	NA	NA	NA	100131390	SP9	Transcription factor Sp9	FALSE	FALSE
1.93794	0.00641857	0.188325	0.795401	NA	1.00446	1.00446	100131439	CD300LD	CMRF35-like molecule 5 (CLM-5) (CD300 antigen-like family member D) (CMRF35-A4) (CD antigen CD300d)	FALSE	TRUE
1.70834	-0.016324	0.189688	0.442692	NA	-1.01138	1.01138	100131539	ZNF705E	Putative zinc finger protein 705E	FALSE	TRUE
0	NA	NA	NA	NA	NA	NA	100131608	PRR23D1	NA	FALSE	FALSE
47.6458	-0.00839389	0.160539	0.918258	0.969764	-1.00584	1.00584	100131755	ARMCX4	Armadillo repeat-containing X-linked protein 4	FALSE	FALSE
229.488	-0.106553	0.132177	0.280885	0.583454	-1.07665	1.07665	100131801	PET100	Protein PET100 homolog, mitochondrial	FALSE	FALSE
59.1681	-0.304228	0.298028	0.0336812	0.15247	-1.23476	1.23476	100131827	ZNF717	NA	FALSE	FALSE
0.370071	0.0016608	0.189565	0.900613	NA	1.00115	1.00115	100131897	INSYN2B	Protein INSYN2B (Inhibitory synaptic factor family member 2B)	FALSE	TRUE
0	NA	NA	NA	NA	NA	NA	100131902	KRTAP25-1	Keratin-associated protein 25-1	FALSE	FALSE
0	NA	NA	NA	NA	NA	NA	100131980	ZNF705G	Putative zinc finger protein 705G	FALSE	FALSE
0	NA	NA	NA	NA	NA	NA	100132015	TEX13D	NA	FALSE	FALSE
39.7921	-0.765541	0.399218	0.00241157	0.0191125	-1.70001	1.70001	100132074	FOXO6	Forkhead box protein O6	FALSE	FALSE
0.809417	-0.00756662	0.189507	0.557235	NA	-1.00526	1.00526	100132146	FAM240A	Protein FAM240A	FALSE	TRUE
1.17538	0.0143009	0.190456	0.169329	NA	1.00996	1.00996	100132202	LOC100132202	NA	FALSE	TRUE
674.753	0.147663	0.135717	0.14728	0.405697	1.10777	1.10777	100132247	NPIPB5	Nuclear pore complex-interacting protein family member B5	FALSE	FALSE
0	NA	NA	NA	NA	NA	NA	100132285	KIR2DS2	Killer cell immunoglobulin-like receptor 2DS2 (CD158 antigen-like family member J) (MHC class I NK cell receptor) (NK receptor 183 ActI) (Natural killer-associated transcript 5) (NKAT-5) (p58 natural killer cell receptor clone CL-49) (p58 NK receptor CL-49) (CD antigen CD158j)	FALSE	FALSE
0	NA	NA	NA	NA	NA	NA	100132304	FAM236B	NA	FALSE	FALSE
0.211554	0.0050495	0.189792	0.728382	NA	1.00351	1.00351	100132386	KRTAP4-9	Keratin-associated protein 4-9 (Keratin-associated protein 4.9) (Ultrahigh sulfur keratin-associated protein 4.9)	FALSE	TRUE
0	NA	NA	NA	NA	NA	NA	100132396	ZNF705B	Putative zinc finger protein 705B	FALSE	FALSE
0	NA	NA	NA	NA	NA	NA	100132399	GAGE12D	NA	FALSE	FALSE
796.55	0.275834	0.110804	0.00365248	0.0268919	1.21069	1.21069	100132406	NBPF10	Neuroblastoma breakpoint family member 10	FALSE	FALSE
1.44247	-0.0193507	0.190207	0.346804	NA	-1.0135	1.0135	100132463	CLDN24	Putative claudin-24 (Claudin-21)	FALSE	TRUE
0	NA	NA	NA	NA	NA	NA	100132476	KRTAP4-7	NA	FALSE	FALSE
3.30777	0.0154033	0.189436	0.483975	NA	1.01073	1.01073	100132565	GOLGA8F	NA	FALSE	TRUE
1.8983	-0.0269397	0.191526	0.211223	NA	-1.01885	1.01885	100132911	DPH3P1	Putative DPH3 homolog B (CSL-type zinc finger-containing protein 1)	FALSE	TRUE
0.152636	-0.00433452	0.189761	0.900734	NA	-1.00301	1.00301	100132916	SHISAL2B	Protein shisa-like-2B	FALSE	TRUE
0.140518	-0.00424164	0.189757	0.900993	NA	-1.00294	1.00294	100132963	SMIM9	Small integral membrane protein 9	FALSE	TRUE
23.009	0.118229	0.218024	0.145375	0.402273	1.0854	1.0854	100132994	CXorf49B	NA	FALSE	FALSE
0	NA	NA	NA	NA	NA	NA	100133053	CXorf51B	NA	FALSE	FALSE
0.353113	0.00127139	0.189565	0.90148	NA	1.00088	1.00088	100133093	FAM25G	NA	FALSE	TRUE
14.3877	-0.0140226	0.179109	0.816043	0.92891	-1.00977	1.00977	100133204	C9orf147	NA	FALSE	FALSE
6.10674	-0.0277902	0.189998	0.391776	NA	-1.01945	1.01945	100133220	GOLGA6L3	NA	FALSE	TRUE
0	NA	NA	NA	NA	NA	NA	100133251	PRR23D2	NA	FALSE	FALSE
0	NA	NA	NA	NA	NA	NA	100133267	DEFB130B	NA	FALSE	FALSE
16258.9	-0.23549	0.0719197	0.000421095	0.00444193	-1.17731	1.17731	100133941	CD24	Signal transducer CD24 (Small cell lung carcinoma cluster 4 antigen) (CD antigen CD24)	FALSE	FALSE
36.5033	0.690144	0.451443	0.00497131	0.0347065	1.61344	1.61344	100134444	KCNJ18	Inward rectifier potassium channel 18 (Inward rectifier K(+) channel Kir2.6) (Potassium channel, inwardly rectifying subfamily J member 18)	FALSE	FALSE
129.201	0.10384	0.150381	0.306829	0.609427	1.07463	1.07463	100134934	TEN1	CST complex subunit TEN1 (Protein telomeric pathways with STN1 homolog) (Telomere length regulation protein TEN1 homolog)	FALSE	FALSE
1655.58	0.235147	0.152549	0.0372305	0.164721	1.17703	1.17703	100134938	UPK3BL1	NA	FALSE	FALSE
138.44	0.00638989	0.137045	0.947418	0.979538	1.00444	1.00444	100137047	JMJD7	Bifunctional peptidase and (3S)-lysyl hydroxylase JMJD7 (EC 1.14.11.63) (EC 3.4.-.-) (JmjC domain-containing protein 7) (Jumonji domain-containing protein 7) (L-lysine (3S)-hydroxylase JMJD7)	FALSE	FALSE
75.709	-0.160908	0.233121	0.114435	0.347612	-1.11799	1.11799	100137049	PLA2G4B	NA	FALSE	FALSE
485.551	0.190911	0.10986	0.0379896	0.167255	1.14148	1.14148	10014	HDAC5	Histone deacetylase 5 (HD5) (EC 3.5.1.98) (Antigen NY-CO-9)	FALSE	FALSE
0.982083	-0.00474358	0.189145	0.773344	NA	-1.00329	1.00329	100141515	C17orf99	Protein IL-40 (Interleukin-40) (IL-40)	FALSE	TRUE
146.648	0.586255	0.254414	0.00144754	0.0125011	1.50134	1.50134	100142659	CTAGE8	cTAGE family member 8 (Protein cTAGE-8)	FALSE	FALSE
31.4053	-0.324064	0.495853	0.0232736	0.116506	-1.25185	1.25185	100144748	KLLN	Killin	FALSE	FALSE
2995.48	-0.0904641	0.0601156	0.112426	0.343443	-1.06471	1.06471	10015	PDCD6IP	Programmed cell death 6-interacting protein (PDCD6-interacting protein) (ALG-2-interacting protein 1) (ALG-2-interacting protein X) (Hp95)	FALSE	FALSE
0	NA	NA	NA	NA	NA	NA	100151643	KRTAP20-4	NA	FALSE	FALSE
823.146	-0.0329561	0.0825612	0.65679	0.859739	-1.02311	1.02311	10016	PDCD6	Programmed cell death protein 6 (Apoptosis-linked gene 2 protein homolog) (ALG-2)	FALSE	FALSE
0	NA	NA	NA	NA	NA	NA	100169851	PATE3	Prostate and testis expressed protein 3 (Acrosomal vesicle protein HEL-127) (PATE-like protein DJ) (PATE-DJ)	FALSE	FALSE
8.11233	-0.00911311	0.184266	0.839829	NA	-1.00634	1.00634	10017	BCL2L10	Bcl-2-like protein 10 (Bcl2-L-10) (Anti-apoptotic protein NrH) (Apoptosis regulator Bcl-B)	FALSE	TRUE
3.53177	0.0230333	0.189473	0.442189	NA	1.01609	1.01609	100170229	SRRM5	Serine/arginine repetitive matrix protein 5	FALSE	TRUE
0.736197	0.0119864	0.189811	0.408606	NA	1.00834	1.00834	100170765	ERICH4	Glutamate-rich protein 4	FALSE	TRUE
108.712	0.506064	0.262885	0.00416081	0.0298997	1.42017	1.42017	100170841	EPOP	Elongin BC and Polycomb repressive complex 2-associated protein (Proline-rich protein 28)	FALSE	FALSE
713.812	0.394458	0.100002	1.37349e-05	0.000219384	1.31445	1.31445	10018	BCL2L11	Bcl-2-like protein 11 (Bcl2-L-11) (Bcl2-interacting mediator of cell death)	FALSE	FALSE
631.146	-0.0157342	0.0879525	0.839248	0.939403	-1.01097	1.01097	100188893	TOMM6	Mitochondrial import receptor subunit TOM6 homolog (Overexpressed breast tumor protein) (Translocase of outer membrane 6 kDa subunit homolog)	FALSE	FALSE
494.051	0.550014	0.111589	8.78475e-08	2.4621e-06	1.4641	1.4641	10019	SH2B3	SH2B adapter protein 3 (Lymphocyte adapter protein) (Lymphocyte-specific adapter protein Lnk) (Signal transduction protein Lnk)	FALSE	FALSE
0.346257	0.00134655	0.189569	0.902398	NA	1.00093	1.00093	100190949	C5orf52	Uncharacterized protein C5orf52	FALSE	TRUE
4.51479	0.0467197	0.194352	0.219004	NA	1.03291	1.03291	100191040	C2CD4D	C2 calcium-dependent domain-containing protein 4D	FALSE	TRUE
2.98777	0.00321597	0.187107	0.91999	NA	1.00223	1.00223	1002	CDH4	Cadherin-4 (Retinal cadherin) (R-CAD) (R-cadherin)	FALSE	TRUE
2150.41	0.176895	0.0995686	0.0391986	0.170683	1.13045	1.13045	10020	GNE	Bifunctional UDP-N-acetylglucosamine 2-epimerase/N-acetylmannosamine kinase (UDP-GlcNAc-2-epimerase/ManAc kinase) [Includes: UDP-N-acetylglucosamine 2-epimerase (hydrolyzing) (EC 3.2.1.183) (UDP-GlcNAc-2-epimerase) (Uridine diphosphate-N-acetylglucosamine-2-epimerase)
18.0386	-0.210996	0.344822	0.0305784	0.142887	-1.15749	1.15749	10021	HCN4	Potassium/sodium hyperpolarization-activated cyclic nucleotide-gated channel 4	FALSE	FALSE
2.2099	0.0337604	0.192707	0.170497	NA	1.02368	1.02368	10022	INSL5	Insulin-like peptide INSL5 (Insulin-like peptide 5) [Cleaved into: Insulin-like peptide INSL5 B chain
87.0543	-0.0219274	0.150212	0.811252	0.92701	-1.01532	1.01532	10023	FRAT1	Proto-oncogene FRAT1 (Frequently rearranged in advanced T-cell lymphomas 1) (FRAT-1)	FALSE	FALSE
30.5136	-0.0253069	0.17862	0.696068	0.880982	-1.0177	1.0177	10024	TROAP	Tastin (Trophinin-assisting protein) (Trophinin-associated protein)	FALSE	FALSE
418.601	0.0547269	0.0969143	0.512453	0.776457	1.03866	1.03866	10025	MED16	Mediator of RNA polymerase II transcription subunit 16 (Mediator complex subunit 16) (Thyroid hormone receptor-associated protein 5) (Thyroid hormone receptor-associated protein complex 95 kDa component) (Trap95) (Vitamin D3 receptor-interacting protein complex 92 kDa component) (DRIP92)	FALSE	FALSE
328.508	-0.0610235	0.115313	0.507179	0.77292	-1.04321	1.04321	10026	PIGK	GPI-anchor transamidase (GPI transamidase) (EC 3.-.-.-) (GPI8 homolog) (hGPI8) (Phosphatidylinositol-glycan biosynthesis class K protein) (PIG-K)	FALSE	FALSE
32.3299	-0.00477608	0.169219	0.957026	0.983129	-1.00332	1.00332	100271715	ARHGEF33	Rho guanine nucleotide exchange factor 33	FALSE	FALSE
1.0329	-0.00293857	0.189059	0.859893	NA	-1.00204	1.00204	100271846	ERVV-2	Endogenous retrovirus group V member 2 Env polyprotein (HERV-V_19q13.41 provirus ancestral Env polyprotein 2)	FALSE	TRUE
12.1328	0.0274606	0.188392	0.487201	0.760004	1.01922	1.01922	100271849	MEF2B	MADS box transcription enhancer factor 2, polypeptide B (Myocyte enhancer factor 2B), isoform CRA_a	FALSE	FALSE
28.2592	-0.0477271	0.183071	0.479808	0.75388	-1.03364	1.03364	100271927	RASA4B	Ras GTPase-activating protein 4B	FALSE	FALSE
48.2071	-0.0239333	0.16054	0.780345	0.914983	-1.01673	1.01673	100272147	CMC4	Cx9C motif-containing protein 4 (Mature T-cell proliferation 1 neighbor protein) (Mature T-cell proliferation-1 type A) (MTCP-1 type A) (Protein p8 MTCP-1) (p8MTCP1)	FALSE	FALSE
0.442477	-0.00294603	0.189477	0.876491	NA	-1.00204	1.00204	100287036	LOC100287036	cDNA FLJ59013	FALSE	TRUE
0	NA	NA	NA	NA	NA	NA	100287045	FAM90A26	NA	FALSE	FALSE
0	NA	NA	NA	NA	NA	NA	100287144	USP17L10	Ubiquitin carboxyl-terminal hydrolase 17-like protein 10 (EC 3.4.19.12)	FALSE	FALSE
127.909	-0.0851131	0.144871	0.391559	0.68905	-1.06077	1.06077	100287171	WASHC1	WASH complex subunit 1 (CXYorf1-like protein on chromosome 9) (Protein FAM39E) (WAS protein family homolog 1)	FALSE	FALSE
0	NA	NA	NA	NA	NA	NA	100287178	USP17L11	Ubiquitin carboxyl-terminal hydrolase 17-like protein 11 (EC 3.4.19.12)	FALSE	FALSE
0	NA	NA	NA	NA	NA	NA	100287205	USP17L12	Ubiquitin carboxyl-terminal hydrolase 17-like protein 12 (EC 3.4.19.12)	FALSE	FALSE
0	NA	NA	NA	NA	NA	NA	100287226	ZNF729	Zinc finger protein 729	FALSE	FALSE
0	NA	NA	NA	NA	NA	NA	100287238	USP17L13	Ubiquitin carboxyl-terminal hydrolase 17-like protein 13 (EC 3.4.19.12)	FALSE	FALSE
1.70336	0.00131166	0.188587	0.952031	NA	1.00091	1.00091	100287284	MANSC4	MANSC domain-containing protein 4	FALSE	TRUE
0	NA	NA	NA	NA	NA	NA	100287327	USP17L17	Ubiquitin carboxyl-terminal hydrolase 17-like protein 17 (EC 3.4.19.12)	FALSE	FALSE
0	NA	NA	NA	NA	NA	NA	100287364	USP17L18	Ubiquitin carboxyl-terminal hydrolase 17-like protein 18 (EC 3.4.19.12)	FALSE	FALSE
0	NA	NA	NA	NA	NA	NA	100287399	POTEB2	POTE ankyrin domain family member B (POTE ankyrin domain family member B2) (POTEB protein)	FALSE	FALSE
0	NA	NA	NA	NA	NA	NA	100287404	USP17L19	Ubiquitin carboxyl-terminal hydrolase 17-like protein 19 (EC 3.4.19.12)	FALSE	FALSE
0	NA	NA	NA	NA	NA	NA	100287441	USP17L20	Ubiquitin carboxyl-terminal hydrolase 17-like protein 20 (EC 3.4.19.12)	FALSE	FALSE
0	NA	NA	NA	NA	NA	NA	100287478	USP17L21	Ubiquitin carboxyl-terminal hydrolase 17-like protein 21 (EC 3.4.19.12)	FALSE	FALSE
20.5381	-0.226338	0.379879	0.0246275	0.121836	-1.16986	1.16986	100287482	SMKR1	Small lysine-rich protein 1	FALSE	FALSE
0	NA	NA	NA	NA	NA	NA	100287513	USP17L22	Ubiquitin carboxyl-terminal hydrolase 17-like protein 22 (EC 3.4.19.12)	FALSE	FALSE
0	NA	NA	NA	NA	NA	NA	100287520	GLYATL1B	NA	FALSE	FALSE
185.522	-1.42871	0.176685	3.58357e-17	6.61783e-15	-2.69206	2.69206	100287718	ANKRD66	Ankyrin repeat domain-containing protein 66	FALSE	FALSE
74.6119	-0.393536	0.337515	0.0177652	0.0949862	-1.31361	1.31361	100287896	LOC100287896	Similar to Cytochrome c, somatic	FALSE	FALSE
9.31741	-0.0187733	0.185661	0.669386	NA	-1.0131	1.0131	100287898	TTC34	Tetratricopeptide repeat protein 34 (TPR repeat protein 34)	FALSE	TRUE
684.119	-0.0465601	0.083951	0.535426	0.789298	-1.0328	1.0328	100287932	TIMM23	Mitochondrial import inner membrane translocase subunit Tim23	FALSE	FALSE
3.41619	-0.0298959	0.190788	0.32914	NA	-1.02094	1.02094	100288072	SDR42E2	NA	FALSE	TRUE
118.241	0.20716	0.18455	0.0795369	0.273674	1.15441	1.15441	100288142	NBPF20	Neuroblastoma breakpoint family member 20	FALSE	FALSE
0	NA	NA	NA	NA	NA	NA	100288287	KRTAP22-2	Keratin-associated protein 22-2	FALSE	FALSE
0	NA	NA	NA	NA	NA	NA	100288323	KRTAP21-3	Keratin-associated protein 21-3	FALSE	FALSE
435.024	-0.199385	0.137872	0.0582807	0.223015	-1.14821	1.14821	100288332	NPIPA5	Nuclear pore complex-interacting protein family member A5	FALSE	FALSE
36.3904	0.058947	0.177033	0.472114	0.748508	1.04171	1.04171	100288413	ERVMER34-1	Endogenous retroviral envelope protein HEMO (Endogenous retrovirus group MER34 member 1 Env polyprotein) (HERV-MER_4q12 provirus ancestral Env polyprotein) (Human endogenous MER34 (medium-reiteration-frequency-family-34) open reading frame) (Human endogenous MER34 ORF) (HEMO) [Cleaved into: Endogenous retroviral envelope protein HEMO, secreted form (Endogenous retroviral envelope protein HEMO, 48…	FALSE	FALSE
2.08517	-0.00147732	0.18847	0.946006	NA	-1.00102	1.00102	100288485	MTRNR2L7	Humanin-like 7 (HN7) (MT-RNR2-like protein 7)	FALSE	TRUE
0	NA	NA	NA	NA	NA	NA	100288520	USP17L15	Ubiquitin carboxyl-terminal hydrolase (EC 3.4.19.12)	FALSE	FALSE
1.00176	0.0131648	0.189944	0.33254	NA	1.00917	1.00917	100288687	DUX4	Double homeobox protein 4 (Double homeobox protein 10)	FALSE	TRUE
1.82679	-0.0179467	0.190888	0.108785	NA	-1.01252	1.01252	100288695	LIMS4	NA	FALSE	TRUE
1.50918	-0.00362931	0.188603	0.86591	NA	-1.00252	1.00252	100288797	TMEM239	Transmembrane protein 239	FALSE	TRUE
0.430438	-0.00225589	0.189539	0.902207	NA	-1.00156	1.00156	100288801	FRG2C	Protein FRG2-like-2 (FSHD region gene 2 protein family member C) (HSA3-FRG2)	FALSE	TRUE
1.11179	0.0126814	0.189651	0.459339	NA	1.00883	1.00883	100288814	CLDN34	Claudin-34	FALSE	TRUE
0	NA	NA	NA	NA	NA	NA	100288966	LOC100288966	NA	FALSE	FALSE
0	NA	NA	NA	NA	NA	NA	100289087	TSPY10	NA	FALSE	FALSE
8.19808	-0.039897	0.189378	0.399627	NA	-1.02804	1.02804	100289187	TMEM225B	Transmembrane protein 225B	FALSE	TRUE
1.58192	0.00953676	0.189584	0.51922	NA	1.00663	1.00663	100289462	DEFB4B	NA	FALSE	TRUE
15.5199	-0.00241348	0.179681	0.963995	0.984558	-1.00167	1.00167	100289561	LOC100289561	NA	FALSE	FALSE
208.999	-0.048674	0.119481	0.601546	0.827748	-1.03431	1.03431	100289635	ZNF605	Zinc finger protein 605	FALSE	FALSE
96.201	-0.248469	0.238994	0.0544721	0.213968	-1.18795	1.18795	100289678	ZNF783	Protein ZNF783	FALSE	FALSE
100.542	-0.0668132	0.147191	0.492456	0.763344	-1.0474	1.0474	100293516	ZNF587B	Zinc finger protein 587B	FALSE	FALSE
126.314	-0.0936997	0.219436	0.0436232	0.184111	-1.0671	1.0671	100293534	C4B_2	NA	FALSE	FALSE
0.140461	-0.00424105	0.189757	0.901038	NA	-1.00294	1.00294	1003	CDH5	Cadherin-5 (7B4 antigen) (Vascular endothelial cadherin) (VE-cadherin) (CD antigen CD144)	FALSE	TRUE
14.4552	0.000574375	0.18913	0.978303	0.990128	1.0004	1.0004	100302652	GPR75-ASB3	NA	FALSE	FALSE
99.0074	0.154083	0.182133	0.158809	0.426063	1.11271	1.11271	100302736	TMED7-TICAM2	Protein TMED7-TICAM2	FALSE	FALSE
85.7642	-0.0722567	0.155251	0.45615	0.737156	-1.05136	1.05136	100303755	PET117	Protein PET117 homolog, mitochondrial	FALSE	FALSE
0	NA	NA	NA	NA	NA	NA	100310812	SPDYE2B	Speedy protein E2B	FALSE	FALSE
1.49165	0.0146567	0.189634	0.454687	NA	1.01021	1.01021	100310846	ANKRD61	Ankyrin repeat domain-containing protein 61	FALSE	TRUE
29.2298	0.0120134	0.171645	0.870634	0.950596	1.00836	1.00836	100316904	SAP25	Histone deacetylase complex subunit SAP25 (25 kDa Sin3-associated polypeptide) (Sin3 corepressor complex subunit SAP25)	FALSE	FALSE
0.826981	9.18991e-05	0.189345	0.993705	NA	1.00006	1.00006	100329135	TRPC5OS	Putative uncharacterized protein TRPC5OS (TRPC5 opposite strand protein) (TRPC5-antisense RNA 1)	FALSE	TRUE
205.324	-0.274549	0.163185	0.0218077	0.110689	-1.20962	1.20962	10036	CHAF1A	Chromatin assembly factor 1 subunit A (CAF-1 subunit A) (Chromatin assembly factor I p150 subunit) (CAF-I 150 kDa subunit) (CAF-I p150) (hp150)	FALSE	FALSE
206.117	-0.181713	0.142117	0.086418	0.28897	-1.13423	1.13423	10038	PARP2	Poly [ADP-ribose] polymerase 2 (PARP-2) (hPARP-2) (EC 2.4.2.30) (ADP-ribosyltransferase diphtheria toxin-like 2) (ARTD2) (DNA ADP-ribosyltransferase PARP2) (EC 2.4.2.-) (NAD(+) ADP-ribosyltransferase 2) (ADPRT-2) (Poly[ADP-ribose] synthase 2) (pADPRT-2) (Protein poly-ADP-ribosyltransferase PARP2) (EC 2.4.2.-)	FALSE	FALSE
215.505	0.0821323	0.146672	0.40986	0.704132	1.05858	1.05858	100381270	ZBED6	Zinc finger BED domain-containing protein 6	FALSE	FALSE
347.685	-0.242563	0.139524	0.0253169	0.124199	-1.18309	1.18309	10039	PARP3	Protein mono-ADP-ribosyltransferase PARP3 (EC 2.4.2.-) (ADP-ribosyltransferase diphtheria toxin-like 3) (ARTD3) (DNA ADP-ribosyltransferase PARP3) (EC 2.4.2.-) (IRT1) (NAD(+) ADP-ribosyltransferase 3) (ADPRT-3) (Poly [ADP-ribose] polymerase 3) (PARP-3) (hPARP-3) (Poly[ADP-ribose] synthase 3) (pADPRT-3)	FALSE	FALSE
134.712	0.144486	0.186593	0.176501	0.45322	1.10534	1.10534	1004	CDH6	Cadherin-6 (Kidney cadherin) (K-cadherin)	FALSE	FALSE
491.548	-0.0296662	0.0945371	0.716551	0.890045	-1.02078	1.02078	10040	TOM1L1	TOM1-like protein 1 (Src-activating and signaling molecule protein) (Target of Myb-like protein 1)	FALSE	FALSE
0	NA	NA	NA	NA	NA	NA	100419008	PRR20G	NA	FALSE	FALSE
274.762	-0.00656359	0.13823	0.940662	0.977121	-1.00456	1.00456	10042	HMGXB4	HMG domain-containing protein 4 (HMG box-containing protein 4) (High mobility group protein 2-like 1) (Protein HMGBCG)	FALSE	FALSE
0.152283	-0.00433111	0.189761	0.900993	NA	-1.00301	1.00301	100423062	IGLL5	Immunoglobulin lambda-like polypeptide 5 (G lambda-1) (Germline immunoglobulin lambda 1)	FALSE	TRUE
690.156	0.0589434	0.0852933	0.439334	0.725352	1.0417	1.0417	10043	TOM1	Target of Myb protein 1	FALSE	FALSE
0	NA	NA	NA	NA	NA	NA	100431172	KLRF2	Killer cell lectin-like receptor subfamily F member 2 (Lectin-like receptor F2) (Activating coreceptor NKp65)	FALSE	FALSE
13.6123	-0.00797072	0.179857	0.888786	0.956903	-1.00554	1.00554	10044	SH2D3C	SH2 domain-containing protein 3C (Cas/HEF1-associated signal transducer) (Chat-H) (Novel SH2-containing protein 3) (SH2 domain-containing Eph receptor-binding protein 1) (SHEP1)	FALSE	FALSE
491.281	0.261423	0.10865	0.00504151	0.0351056	1.19866	1.19866	10045	SH2D3A	SH2 domain-containing protein 3A (Novel SH2-containing protein 1)	FALSE	FALSE
28.3421	0.0981167	0.199223	0.233361	0.526417	1.07038	1.07038	10046	MAMLD1	Mastermind-like domain-containing protein 1 (F18) (Protein CG1)	FALSE	FALSE
14352.4	0.132198	0.077177	0.0608461	0.230086	1.09596	1.09596	100462977	MTRNR2L1	Humanin-like 1 (HN1) (MT-RNR2-like protein 1)	FALSE	FALSE
22527.9	0.113705	0.0694296	0.0777437	0.270468	1.082	1.082	100462981	MTRNR2L2	Humanin-like 2 (HN2) (MT-RNR2-like protein 2)	FALSE	FALSE
0.43478	0.00340382	0.189566	0.753195	NA	1.00236	1.00236	100462983	MTRNR2L3	Humanin-like 3 (HN3) (MT-RNR2-like protein 3)	FALSE	TRUE
184.292	-0.045125	0.131454	0.636865	0.847874	-1.03177	1.03177	100463285	MTRNR2L4	Humanin-like 4 (HN4) (MT-RNR2-like protein 4)	FALSE	FALSE
2.66324	0.026662	0.190772	0.306175	NA	1.01865	1.01865	100463289	MTRNR2L5	Humanin-like 5 (HN5) (MT-RNR2-like protein 5)	FALSE	TRUE
1446.97	0.203537	0.0866652	0.00873232	0.0545425	1.15152	1.15152	100463482	MTRNR2L6	Humanin-like 6 (HN6) (MT-RNR2-like protein 6)	FALSE	FALSE
55893.7	0.121894	0.0747699	0.0743645	0.26278	1.08816	1.08816	100463486	MTRNR2L8	Humanin-like 8 (HN8) (MT-RNR2-like protein 8)	FALSE	FALSE
27.7907	0.0767507	0.195594	0.270139	0.570269	1.05464	1.05464	100463487	MTRNR2L9	Humanin-like 9 (HN9) (MT-RNR2-like protein 9)	FALSE	FALSE
204.448	0.232834	0.173531	0.0504614	0.203126	1.17514	1.17514	100463488	MTRNR2L10	Humanin-like 10 (HN10) (MT-RNR2-like protein 10)	FALSE	FALSE
0	NA	NA	NA	NA	NA	NA	10047	CST8	Cystatin-8 (Cystatin-related epididymal spermatogenic protein)	FALSE	FALSE
1189.97	0.10254	0.0743306	0.133198	0.382564	1.07366	1.07366	10048	RANBP9	Ran-binding protein 9 (RanBP9) (BPM-L) (BPM90) (Ran-binding protein M) (RanBPM) (RanBP7)	FALSE	FALSE
2272.23	0.286573	0.0734774	2.91538e-05	0.000424889	1.21974	1.21974	10049	DNAJB6	DnaJ homolog subfamily B member 6 (HHDJ1) (Heat shock protein J2) (HSJ-2) (MRJ) (MSJ-1)	FALSE	FALSE
200.541	-0.0621442	0.200242	0.13509	0.385183	-1.04402	1.04402	100499483	CCDC180	Coiled-coil domain-containing protein 180	FALSE	FALSE
8.11831	-0.0647521	0.200106	0.155397	NA	-1.04591	1.04591	1005	CDH7	Cadherin-7	FALSE	TRUE
0	NA	NA	NA	NA	NA	NA	10050	SLC17A4	Probable small intestine urate exporter (Solute carrier family 17 member 4)	FALSE	FALSE
0	NA	NA	NA	NA	NA	NA	100500938	CCDC179	Coiled-coil domain-containing protein 179	FALSE	FALSE
106.801	0.835975	0.258495	6.8021e-05	0.000909713	1.78506	1.78506	100505385	IQCJ-SCHIP1	IQCJ-SCHIP1 readthrough transcript protein	FALSE	FALSE
0	NA	NA	NA	NA	NA	NA	100505478	TEX48	Testis-expressed protein 48	FALSE	FALSE
6.02204	-0.00491217	0.185117	0.903259	NA	-1.00341	1.00341	100505502	LOC100505502	NA	FALSE	TRUE
169.836	-0.0341671	0.124122	0.716564	0.890045	-1.02397	1.02397	100505573	INAFM2	Putative transmembrane protein INAFM2 (InaF-motif-containing protein 2) (Osteogenesis up-regulated transcript 1)	FALSE	FALSE
0	NA	NA	NA	NA	NA	NA	100505591	LRRC3C	Leucine-rich repeat-containing protein 3C	FALSE	FALSE
0	NA	NA	NA	NA	NA	NA	100505679	UBE2Q2L	Putative ubiquitin-conjugating enzyme E2Q2-like protein	FALSE	FALSE
0	NA	NA	NA	NA	NA	NA	100505724	KRTAP9-7	Keratin-associated protein 9-7 (Keratin-associated protein 9-like 1)	FALSE	FALSE
3.12602	0.00796072	0.18746	0.797043	NA	1.00553	1.00553	100505741	SPATA1	Spermatogenesis-associated protein 1 (Sperm-specific protein SP-2)	FALSE	TRUE
0	NA	NA	NA	NA	NA	NA	100505753	KRTAP16-1	Keratin-associated protein 16-1	FALSE	FALSE
2.27839	0.00830851	0.188309	0.746049	NA	1.00578	1.00578	100505767	SPDYE18	NA	FALSE	TRUE
14.9051	0.00643047	0.179545	0.914135	0.968177	1.00447	1.00447	100505841	LOC100505841	NA	FALSE	FALSE
442.518	-0.176012	0.159019	0.109006	0.336813	-1.12976	1.12976	100505876	CEBPZOS	Protein CEBPZOS (CEBPZ antisense RNA 1) (CEBPZ opposite strand)	FALSE	FALSE
376.51	0.0602482	0.107577	0.498412	0.767297	1.04265	1.04265	100505989	SMIM31	NA	FALSE	FALSE
1.22917	0.00985907	0.18915	0.613885	NA	1.00686	1.00686	100505993	TMEM210	Transmembrane protein 210	FALSE	TRUE
4.75424	-0.0313674	0.189694	0.398291	NA	-1.02198	1.02198	100506012	PPP5D1	NA	FALSE	TRUE
9.38059	0.0130629	0.184134	0.782259	NA	1.0091	1.0091	100506013	APELA	Apelin receptor early endogenous ligand (Protein Elabela) (ELA) (Protein Toddler)	FALSE	TRUE
0	NA	NA	NA	NA	NA	NA	100506049	LRRC72	Leucine-rich repeat-containing protein 72	FALSE	FALSE
73.5743	-0.0347285	0.150875	0.708593	0.886233	-1.02436	1.02436	100506084	ARL17B	NA	FALSE	FALSE
20.3825	-0.0200318	0.178705	0.750915	0.903077	-1.01398	1.01398	100506115	SMIM25	NA	FALSE	FALSE
24.3983	-0.106124	0.20684	0.191671	0.472387	-1.07633	1.07633	100506127	GVQW3	Protein GVQW3 (GVQW motif-containing protein 3)	FALSE	FALSE
98.7929	-0.183556	0.183381	0.109228	0.336954	-1.13568	1.13568	100506144	TMEM35B	Transmembrane protein 35B (ZMYM6 neighbor protein)	FALSE	FALSE
10.5508	-0.00280691	0.183624	0.950107	NA	-1.00195	1.00195	100506164	HSFX1	NA	FALSE	TRUE
2.56111	-0.0198021	0.189478	0.445654	NA	-1.01382	1.01382	100506243	KRBOX1	KRAB domain-containing protein 1	FALSE	TRUE
1.43481	0.00875356	0.18886	0.685081	NA	1.00609	1.00609	100506374	EDDM13	NA	FALSE	TRUE
3.42185	0.0532156	0.19882	0.0695636	NA	1.03757	1.03757	100506422	LOC100506422	Putative inactive deoxyuridine 5'-triphosphate nucleotidohydrolase-like protein FLJ16323 (dUTPase-like protein)	FALSE	TRUE
2.67523	-0.00546744	0.1878	0.842197	NA	-1.0038	1.0038	100506540	SPTY2D1OS	NA	FALSE	TRUE
1.12634	-0.000864719	0.188946	0.960904	NA	-1.0006	1.0006	100506564	THEGL	Testicular haploid expressed gene protein-like (Theg spermatid-like protein)	FALSE	TRUE
8.60778	-0.0597979	0.196272	0.231092	NA	-1.04232	1.04232	100506581	C16orf95	Uncharacterized protein C16orf95	FALSE	TRUE
1105.98	0.341959	0.105485	0.000251851	0.00284594	1.26748	1.26748	100506658	OCLN	Occludin	FALSE	FALSE
13.7772	-0.0136991	0.180885	0.806839	0.925465	-1.00954	1.00954	100506736	SLFN12L	Schlafen family member 12-like	FALSE	FALSE
0	NA	NA	NA	NA	NA	NA	100506888	ELOA3D	Elongin-A3 member D (EloA3D) (Elongin-A3-like-2) (EloA3-like-2) (RNA polymerase II transcription factor SIII subunit A3-like-2) (Transcription elongation factor B polypeptide 3C-like-2)	FALSE	FALSE
0	NA	NA	NA	NA	NA	NA	100507003	GFY	Golgi-associated olfactory signaling regulator (Golgi protein in olfactory neurons) (Goofy)	FALSE	FALSE
6.43475	-0.104604	0.228573	0.0278057	NA	-1.0752	1.0752	100507027	MRLN	Myoregulin	FALSE	TRUE
0	NA	NA	NA	NA	NA	NA	100507050	TPBGL	Trophoblast glycoprotein-like	FALSE	FALSE
0	NA	NA	NA	NA	NA	NA	100507055	LRCOL1	Leucine-rich colipase-like protein 1	FALSE	FALSE
0	NA	NA	NA	NA	NA	NA	100507096	GIMD1	GTPase IMAP family member GIMD1 (GIMAP family P-loop NTPase domain-containing protein 1)	FALSE	FALSE
0	NA	NA	NA	NA	NA	NA	100507170	CT47A12	NA	FALSE	FALSE
0	NA	NA	NA	NA	NA	NA	100507203	SMLR1	Small leucine-rich protein 1	FALSE	FALSE
203.494	0.00753194	0.12014	0.936477	0.975822	1.00523	1.00523	100507290	ZNF865	Zinc finger protein 865	FALSE	FALSE
1.56084	0.0107173	0.189465	0.530714	NA	1.00746	1.00746	100507341	SMIM18	Small integral membrane protein 18	FALSE	TRUE
104.317	0.12865	0.164045	0.221791	0.512859	1.09327	1.09327	100507421	TMEM178B	Transmembrane protein 178B	FALSE	FALSE
143.052	0.0929386	0.140625	0.352453	0.654207	1.06654	1.06654	100507436	MICA	MHC class I polypeptide-related sequence A (MIC-A)	FALSE	FALSE
0.152283	-0.00433111	0.189761	0.900993	NA	-1.00301	1.00301	100507527	THEG5	Testis highly expressed protein 5	FALSE	TRUE
1.46851	0.0336702	0.193758	0.0329935	NA	1.02361	1.02361	100507537	STRIT1	NA	FALSE	TRUE
1.49558	0.00963172	0.188921	0.654757	NA	1.0067	1.0067	100507588	TGFBR3L	Transforming growth factor-beta receptor type 3-like protein (TGF-beta receptor type-3-like protein) (TGFR-3L) (Transforming growth factor-beta receptor type III-like protein) (TGF-beta receptor type III-like protein)	FALSE	TRUE
38.5067	0.0653215	0.176419	0.435026	0.723398	1.04632	1.04632	100507607	NPIPB9	Nuclear pore complex-interacting protein family member B9	FALSE	FALSE
0	NA	NA	NA	NA	NA	NA	100507608	KRTAP9-6	Keratin-associated protein 9-6 (Keratin-associated protein 9-like 2)	FALSE	FALSE
0.152225	-0.00433055	0.189761	0.901036	NA	-1.00301	1.00301	100507650	RNF212B	RING finger protein 212B	FALSE	TRUE
20.1271	0.220678	0.350969	0.0329557	0.150194	1.16528	1.16528	100507679	MUC22	Mucin-22 (Panbronchiolitis-related mucin-like protein 1)	FALSE	FALSE
59.1582	-0.0541092	0.163132	0.549903	0.798502	-1.03822	1.03822	100507747	C13orf46	NA	FALSE	FALSE
639.115	-0.0219994	0.0922129	0.77618	0.914172	-1.01537	1.01537	10051	SMC4	Structural maintenance of chromosomes protein 4 (SMC protein 4) (SMC-4) (Chromosome-associated polypeptide C) (hCAP-C) (XCAP-C homolog)	FALSE	FALSE
5.3283	-0.00480544	0.185927	0.896513	NA	-1.00334	1.00334	100510707	TBC1D3J	NA	FALSE	TRUE
14.8832	0.00627083	0.17975	0.915772	0.968355	1.00436	1.00436	10052	GJC1	Gap junction gamma-1 protein (Connexin-45) (Cx45) (Gap junction alpha-7 protein)	FALSE	FALSE
187.829	-0.00926355	0.185541	0.813551	0.927585	-1.00644	1.00644	100526664	LY75-CD302	NA	FALSE	FALSE
60.0043	-0.140925	0.240249	0.0911894	0.300201	-1.10261	1.10261	100526693	ARPC4-TTLL3	Protein ARPC4-TTLL3	FALSE	FALSE
18.0925	0.092748	0.203591	0.205655	0.492091	1.0664	1.0664	100526694	MSANTD3-TMEFF1	NA	FALSE	FALSE
37.9082	-0.0246784	0.167256	0.759737	0.905652	-1.01725	1.01725	100526737	RBM14-RBM4	Protein RBM14-RBM4	FALSE	FALSE
11.8378	-0.0225524	0.182655	0.680385	0.87268	-1.01575	1.01575	100526739	CENPS-CORT	CENPS-CORT readthrough	FALSE	FALSE
27.7714	0.0148759	0.190311	0.253316	0.550798	1.01036	1.01036	100526740	ATP5MF-PTCD1	ATP5MF-PTCD1 readthrough	FALSE	FALSE
4.67778	-0.0146281	0.188693	0.582487	NA	-1.01019	1.01019	100526760	ABHD14A-ACY1	cDNA FLJ60317, highly similar to Aminoacylase-1	FALSE	TRUE
1.74979	-0.0137343	0.189628	0.467431	NA	-1.00957	1.00957	100526761	CCDC169-SOHLH2	NA	FALSE	TRUE
35.443	-0.001648	0.179534	0.975043	0.988982	-1.00114	1.00114	100526767	RNF103-CHMP3	NA	FALSE	FALSE
4.47885	-0.0154019	0.187527	0.646955	NA	-1.01073	1.01073	100526771	SMIM35	NA	FALSE	TRUE
0	NA	NA	NA	NA	NA	NA	100526772	STIMATE-MUSTN1	STIMATE-MUSTN1 readthrough	FALSE	FALSE
6.27543	-0.04867	0.194985	0.207711	NA	-1.03431	1.03431	100526773	EPPIN-WFDC6	NA	FALSE	TRUE
177.426	0.511714	0.18818	0.000621389	0.00618682	1.42574	1.42574	100526783	ARPIN-AP3S2	Protein C15orf38-AP3S2	FALSE	FALSE
0.470194	0.00679775	0.189886	0.505864	NA	1.00472	1.00472	100526794	NT5C1B-RDH14	NA	FALSE	TRUE
35.2682	-0.0279053	0.183466	0.61308	0.83385	-1.01953	1.01953	100526832	PHOSPHO2-KLHL23	NA	FALSE	FALSE
3.90993	-0.0387662	0.192438	0.256675	NA	-1.02723	1.02723	100526835	FPGT-TNNI3K	FPGT-TNNI3K readthrough	FALSE	TRUE
623.842	-0.168731	0.106686	0.0595608	0.226311	-1.12407	1.12407	100526842	RPL17-C18orf32	NA	FALSE	FALSE
33.8867	0.171886	0.268678	0.0664132	0.243889	1.12653	1.12653	100527943	TGIF2-RAB5IF	Protein TGIF2-C20orf24	FALSE	FALSE
0	NA	NA	NA	NA	NA	NA	100527949	GIMAP1-GIMAP5	GIMAP1-GIMAP5 readthrough	FALSE	FALSE
9.21541	-0.0326816	0.187127	0.497392	NA	-1.02291	1.02291	100527963	PMF1-BGLAP	HCG2044777 (PMF1-BGLAP readthrough)	FALSE	TRUE
11.0027	-0.0117692	0.182851	0.814222	NA	-1.00819	1.00819	100527978	TLCD4-RWDD3	TLCD4-RWDD3 readthrough	FALSE	TRUE
305.772	-0.827019	0.169395	7.34638e-08	2.0806e-06	-1.77402	1.77402	100528017	SAA2-SAA4	SAA2-SAA4 readthrough	FALSE	FALSE
0	NA	NA	NA	NA	NA	NA	100528020	FAM187A	NA	FALSE	FALSE
1.497	0.0177465	0.190877	0.099369	NA	1.01238	1.01238	100528021	ST20-MTHFS	5-formyltetrahydrofolate cyclo-ligase (EC 6.3.3.2)	FALSE	TRUE
189.287	-0.36667	0.256148	0.0164305	0.0897851	-1.28937	1.28937	100528030	POC1B-GALNT4	Polypeptide N-acetylgalactosaminyltransferase (EC 2.4.1.-) (Protein-UDP acetylgalactosaminyltransferase)	FALSE	FALSE
0	NA	NA	NA	NA	NA	NA	100528032	KLRC4-KLRK1	NA	FALSE	FALSE
68.884	-0.0809531	0.176897	0.372577	0.671039	-1.05772	1.05772	100528062	ARMCX5-GPRASP2	NA	FALSE	FALSE
3.40966	-0.0387761	0.194016	0.141956	NA	-1.02724	1.02724	100528064	NEDD8-MDP1	NA	FALSE	TRUE
46.5423	0.00992295	0.189815	NA	NA	1.0069	1.0069	100529063	BCL2L2-PABPN1	NA	TRUE	FALSE
349.377	0.0314413	0.188791	0.453112	0.735155	1.02203	1.02203	100529097	RPL36A-HNRNPH2	NA	FALSE	FALSE
15.1095	0.00711641	0.189373	0.651399	0.856597	1.00494	1.00494	100529144	CORO7-PAM16	Coronin	FALSE	FALSE
3.66206	-0.016886	0.189785	0.414548	NA	-1.01177	1.01177	100529215	ZNF559-ZNF177	NA	FALSE	TRUE
186.265	-0.130962	0.163171	0.214615	0.503344	-1.09502	1.09502	100529239	RPS10-NUDT3	RPS10-NUDT3 readthrough	FALSE	FALSE
9.70877	7.18191	2.69433	1.2087e-06	NA	145.201	145.201	100529240	ZNF816-ZNF321P	Putative protein ZNF321 (Zinc finger protein 321 pseudogene)	FALSE	TRUE
12.4527	-0.0103619	0.189596	0.5046	0.770649	-1.00721	1.00721	100529241	HSPE1-MOB4	HSPE1-MOB4 readthrough	FALSE	FALSE
0	NA	NA	NA	NA	NA	NA	100529251	CKLF-CMTM1	NA	FALSE	FALSE
3.53235	0.00509857	0.188702	0.810473	NA	1.00354	1.00354	100529257	SYNJ2BP-COX16	SYNJ2BP-COX16 readthrough	FALSE	TRUE
60.3366	0.00176934	0.188564	0.942563	0.978307	1.00123	1.00123	100529261	CHURC1-FNTB	Protein farnesyltransferase subunit beta (FTase-beta) (EC 2.5.1.58)	FALSE	FALSE
880.422	-0.129612	0.0847819	0.0870285	0.290045	-1.094	1.094	10053	AP1M2	AP-1 complex subunit mu-2 (AP-mu chain family member mu1B) (Adaptor protein complex AP-1 subunit mu-2) (Adaptor-related protein complex 1 subunit mu-2) (Clathrin assembly protein complex 1 mu-2 medium chain 2) (Golgi adaptor HA1/AP1 adaptin mu-2 subunit) (Mu-adaptin 2) (Mu1B-adaptin)	FALSE	FALSE
135.35	-0.0913075	0.145972	0.361817	0.662611	-1.06534	1.06534	100532726	NDUFC2-KCTD14	NADH dehydrogenase [ubiquinone] 1 subunit C2, isoform 2 (NDUFC2-KCTD14 readthrough transcript protein)	FALSE	FALSE
382.949	-0.0324268	0.134261	0.733034	0.896492	-1.02273	1.02273	100532731	COMMD3-BMI1	COMMD3-BMI1 readthrough	FALSE	FALSE
23.1754	0.0190728	0.186137	0.655666	0.859258	1.01331	1.01331	100532736	MICOS10-NBL1	NA	FALSE	FALSE
23.2182	-0.00359451	0.189629	0.683862	0.87377	-1.00249	1.00249	100533105	C8orf44-SGK3	NA	FALSE	FALSE
23.0946	0.0900188	0.204472	0.193973	0.475617	1.06438	1.06438	100533106	ZHX1-C8orf76	Zinc fingers and homeoboxes protein 1, isoform 2 (ZHX1-C8orf76 readthrough transcript protein)	FALSE	FALSE
0.714771	-0.0160138	0.190496	0.269592	NA	-1.01116	1.01116	100533177	KRTAP29-1	Keratin-associated protein 29-1 (Keratin-associated protein 29.2)	FALSE	TRUE
0.23499	0.00516047	0.189799	0.728642	NA	1.00358	1.00358	100533178	PRORY	Proline-rich protein, Y-linked	FALSE	TRUE
0	NA	NA	NA	NA	NA	NA	100533181	FXYD6-FXYD2	NA	FALSE	FALSE
0.84408	0.0111876	0.190164	0.272626	NA	1.00778	1.00778	100533183	ZNF664-RFLNA	NA	FALSE	TRUE
209.135	-0.580796	0.281615	0.00250784	0.0196903	-1.49567	1.49567	100533467	BIVM-ERCC5	DNA-repair protein complementing XP-G cells variant (Fragment)	FALSE	FALSE
156.143	-0.0503166	0.137381	0.601545	0.827748	-1.03549	1.03549	100533496	TVP23C-CDRT4	Golgi apparatus membrane protein TVP23 homolog	FALSE	FALSE
1.98906	-0.0128845	0.189177	0.547568	NA	-1.00897	1.00897	100533952	RBAK-RBAKDN	Protein RBAK-RBAKDN	FALSE	TRUE
0	NA	NA	NA	NA	NA	NA	100533997	MAGEA10-MAGEA5	NA	FALSE	FALSE
0	NA	NA	NA	NA	NA	NA	100534012	TNFAIP8L2-SCNM1	NA	FALSE	FALSE
12.5514	-0.0104927	0.186573	0.768325	0.911024	-1.0073	1.0073	100534592	URGCP-MRPS24	URGCP-MRPS24 readthrough	FALSE	FALSE
656.427	-0.100127	0.089819	0.205174	0.491288	-1.07187	1.07187	100534599	ISY1-RAB43	NA	FALSE	FALSE
1505.67	0.0950566	0.0744948	0.164502	0.434238	1.06811	1.06811	10054	UBA2	SUMO-activating enzyme subunit 2 (EC 2.3.2.-) (Anthracycline-associated resistance ARX) (Ubiquitin-like 1-activating enzyme E1B) (Ubiquitin-like modifier-activating enzyme 2)	FALSE	FALSE
922.829	0.0061271	0.0876265	0.938005	0.976472	1.00426	1.00426	10055	SAE1	SUMO-activating enzyme subunit 1 (Ubiquitin-like 1-activating enzyme E1A) [Cleaved into: SUMO-activating enzyme subunit 1, N-terminally processed]	FALSE	FALSE
306.676	-0.215824	0.160111	0.057988	0.222113	-1.16137	1.16137	10056	FARSB	Phenylalanine--tRNA ligase beta subunit (EC 6.1.1.20) (Phenylalanyl-tRNA synthetase beta subunit) (PheRS)	FALSE	FALSE
710.781	-0.145288	0.125901	0.138698	0.391041	-1.10595	1.10595	10057	ABCC5	Multidrug resistance-associated protein 5 (ATP-binding cassette sub-family C member 5) (Multi-specific organic anion transporter C) (MOAT-C) (SMRP) (pABC11)	FALSE	FALSE
218.147	-0.105392	0.13109	0.284173	0.587297	-1.07579	1.07579	10058	ABCB6	ATP-binding cassette sub-family B member 6, mitochondrial (Mitochondrial ABC transporter 3) (Mt-ABC transporter 3) (P-glycoprotein-related protein) (Ubiquitously-expressed mammalian ABC half transporter)	FALSE	FALSE
1206.75	0.0344923	0.0725315	0.607418	0.830466	1.0242	1.0242	10059	DNM1L	Dynamin-1-like protein (EC 3.6.5.5) (Dnm1p/Vps1p-like protein) (DVLP) (Dynamin family member proline-rich carboxyl-terminal domain less) (Dymple) (Dynamin-like protein) (Dynamin-like protein 4) (Dynamin-like protein IV) (HdynIV) (Dynamin-related protein 1)	FALSE	FALSE
1.51299	0.0100231	0.188951	0.641577	NA	1.00697	1.00697	1006	CDH8	Cadherin-8	FALSE	TRUE
194.759	0.0133662	0.121872	0.887462	0.956865	1.00931	1.00931	10060	ABCC9	ATP-binding cassette sub-family C member 9 (Sulfonylurea receptor 2)	FALSE	FALSE
492.827	0.091493	0.115016	0.323792	0.627431	1.06547	1.06547	10061	ABCF2	ATP-binding cassette, sub-family F (GCN20), member 2	FALSE	FALSE
30.8202	-0.155406	0.240455	0.101815	0.322264	-1.11373	1.11373	10062	NR1H3	Oxysterols receptor LXR-alpha (Liver X receptor alpha) (Nuclear receptor subfamily 1 group H member 3)	FALSE	FALSE
334.691	0.0145	0.102577	0.867359	0.949828	1.0101	1.0101	10063	COX17	Cytochrome c oxidase copper chaperone	FALSE	FALSE
124.273	-0.016481	0.13923	0.861129	0.947015	-1.01149	1.01149	100631383	FAM47E-STBD1	NA	FALSE	FALSE
72.1334	-0.0847358	0.161037	0.387035	0.684457	-1.06049	1.06049	100652748	TIMM23B	Putative mitochondrial import inner membrane translocase subunit Tim23B (cDNA FLJ60010, moderately similar to Mitochondrial import inner membrane translocase subunit Tim23)	FALSE	FALSE
206.041	-1.28702	0.210089	5.22834e-11	2.94091e-09	-2.44023	2.44023	100652824	KIAA2012	Uncharacterized protein KIAA2012	FALSE	FALSE
0.140472	-0.00424115	0.189757	0.90103	NA	-1.00294	1.00294	100653515	CEP295NL	CEP295 N-terminal-like protein (KIAA1731 N-terminal like protein)	FALSE	TRUE
1615.69	-0.0810758	0.0722091	0.22334	0.514762	-1.05781	1.05781	10066	SCAMP2	Secretory carrier-associated membrane protein 2 (Secretory carrier membrane protein 2)	FALSE	FALSE
480.312	0.0283799	0.0937286	0.728488	0.894525	1.01987	1.01987	10067	SCAMP3	Secretory carrier-associated membrane protein 3 (Secretory carrier membrane protein 3)	FALSE	FALSE
85.1798	0.0653078	0.172772	0.459277	0.739355	1.04631	1.04631	10068	IL18BP	Interleukin-18-binding protein (IL-18BP) (Tadekinig-alfa)	FALSE	FALSE
205.894	-0.155709	0.151933	0.144795	0.40123	-1.11397	1.11397	10069	RWDD2B	RWD domain-containing protein 2B	FALSE	FALSE
0	NA	NA	NA	NA	NA	NA	1007	CDH9	Cadherin-9	FALSE	FALSE
11.6292	-0.0423966	0.189007	0.407606	0.701869	-1.02982	1.02982	10071	MUC12	Mucin-12 (MUC-12) (Mucin-11) (MUC-11)	FALSE	FALSE
872.256	-0.0195681	0.0780299	0.782561	0.915687	-1.01366	1.01366	10072	DPP3	Dipeptidyl peptidase 3 (EC 3.4.14.4) (Dipeptidyl aminopeptidase III) (Dipeptidyl arylamidase III) (Dipeptidyl peptidase III) (DPP III) (Enkephalinase B)	FALSE	FALSE
185.213	-0.176019	0.149154	0.100228	0.318825	-1.12976	1.12976	10073	SNUPN	Snurportin-1 (RNA U transporter 1)	FALSE	FALSE
2863.6	0.111346	0.0840997	0.139255	0.391837	1.08024	1.08024	10075	HUWE1	E3 ubiquitin-protein ligase HUWE1 (EC 2.3.2.26) (ARF-binding protein 1) (ARF-BP1) (HECT, UBA and WWE domain-containing protein 1) (HECT-type E3 ubiquitin transferase HUWE1) (Homologous to E6AP carboxyl terminus homologous protein 9) (HectH9) (Large structure of UREB1) (LASU1) (Mcl-1 ubiquitin ligase E3) (Mule) (Upstream regulatory element-binding protein 1) (URE-B1) (URE-binding protein 1)	FALSE	FALSE
2285.68	-0.0724442	0.069109	0.259036	0.557655	-1.0515	1.0515	10076	PTPRU	Receptor-type tyrosine-protein phosphatase U (R-PTP-U) (EC 3.1.3.48) (Pancreatic carcinoma phosphatase 2) (PCP-2) (Protein-tyrosine phosphatase J) (PTP-J) (hPTP-J) (Protein-tyrosine phosphatase pi) (PTP pi) (Protein-tyrosine phosphatase receptor omicron) (PTP-RO) (Receptor-type protein-tyrosine phosphatase psi) (R-PTP-psi)	FALSE	FALSE
0	NA	NA	NA	NA	NA	NA	10077	TSPAN32	Tetraspanin-32 (Tspan-32) (Protein Phemx)	FALSE	FALSE
246.729	-0.0194812	0.115943	0.831067	0.936287	-1.01359	1.01359	10078	TSSC4	Protein TSSC4 (Tumor-suppressing STF cDNA 4 protein) (Tumor-suppressing subchromosomal transferable fragment candidate gene 4 protein)	FALSE	FALSE
1255.51	0.0309411	0.0919869	0.70133	0.883693	1.02168	1.02168	10079	ATP9A	Probable phospholipid-transporting ATPase IIA (EC 7.6.2.1) (ATPase class II type 9A)	FALSE	FALSE
0	NA	NA	NA	NA	NA	NA	1008	CDH10	Cadherin-10 (T2-cadherin)	FALSE	FALSE
301.842	-0.121107	0.119095	0.201989	0.486971	-1.08757	1.08757	10081	PDCD7	Programmed cell death protein 7 (ES18) (hES18)	FALSE	FALSE
1.38966	-0.00815372	0.188812	0.704675	NA	-1.00567	1.00567	10082	GPC6	Glypican-6 [Cleaved into: Secreted glypican-6]	FALSE	TRUE
103.771	0.0184342	0.156983	0.837282	0.939172	1.01286	1.01286	100820829	MYZAP	HCG40688, isoform CRA_a	FALSE	FALSE
38.2756	-0.0224407	0.190048	0.379397	0.678155	-1.01568	1.01568	10083	USH1C	Harmonin (Antigen NY-CO-38/NY-CO-37) (Autoimmune enteropathy-related antigen AIE-75) (Protein PDZ-73) (Renal carcinoma antigen NY-REN-3) (Usher syndrome type-1C protein)	FALSE	FALSE
466.039	0.0127611	0.0989009	0.880975	0.954548	1.00888	1.00888	10084	PQBP1	Polyglutamine-binding protein 1 (PQBP-1) (38 kDa nuclear protein containing a WW domain) (Npw38) (Polyglutamine tract-binding protein 1)	FALSE	FALSE
42.4282	0.678867	0.405668	0.00406358	0.0292947	1.60088	1.60088	10085	EDIL3	EGF-like repeat and discoidin I-like domain-containing protein 3 (Developmentally-regulated endothelial cell locus 1 protein) (Integrin-binding protein DEL1)	FALSE	FALSE
0	NA	NA	NA	NA	NA	NA	10086	HHLA1	HERV-H LTR-associating protein 1	FALSE	FALSE
41.2805	0.0193959	0.165424	0.815315	0.928473	1.01354	1.01354	100861412	FSBP	NA	FALSE	FALSE
0	NA	NA	NA	NA	NA	NA	100861507	FTCD-AS1	NA	FALSE	FALSE
0	NA	NA	NA	NA	NA	NA	100861540	CYP3A7-CYP3A51P	NA	FALSE	FALSE
438.68	0.177972	0.118101	0.0645807	0.239574	1.13129	1.13129	100862671	TMEM265	Transmembrane protein 265	FALSE	FALSE
1337.59	-0.0193416	0.0759949	0.78311	0.915879	-1.0135	1.0135	10087	CERT1	Ceramide transfer protein (hCERT) (Collagen type IV alpha-3-binding protein) (Goodpasture antigen-binding protein) (GPBP) (START domain-containing protein 11) (StARD11) (StAR-related lipid transfer protein 11)	FALSE	FALSE
1.96262	0.000567714	0.188256	0.982529	NA	1.00039	1.00039	100873985	MED14OS	Putative uncharacterized protein MED14OS (MED14 antisense gene protein 1) (MED14 opposite strand protein)	FALSE	TRUE
1.25152	0.00921649	0.189227	0.618423	NA	1.00641	1.00641	100874261	CCDC200	NA	FALSE	TRUE
5.3816	-0.0494685	0.195691	0.17748	NA	-1.03488	1.03488	100885848	PTGES3L	Putative protein PTGES3L (Prostaglandin E synthase 3-like)	FALSE	TRUE
7.68999	-0.0119797	0.187461	0.707476	NA	-1.00834	1.00834	100885850	PTGES3L-AARSD1	NA	FALSE	TRUE
3.2481	0.00331099	0.187148	0.917358	NA	1.0023	1.0023	10089	KCNK7	Potassium channel subfamily K member 7	FALSE	TRUE
169.975	0.260163	0.232749	0.0476783	0.195594	1.19761	1.19761	1009	CDH11	Cadherin-11 (OSF-4) (Osteoblast cadherin) (OB-cadherin)	FALSE	FALSE
294.712	0.18192	0.127806	0.0712309	0.255254	1.13439	1.13439	10090	UST	Uronyl 2-sulfotransferase (EC 2.8.2.-)	FALSE	FALSE
66.7026	0.25247	0.441325	0.0203685	0.104925	1.19124	1.19124	100913187	APOBEC3A_B	NA	FALSE	FALSE
2132.67	0.136313	0.0785297	0.0521754	0.207915	1.09909	1.09909	10092	ARPC5	Actin-related protein 2/3 complex subunit 5 (Arp2/3 complex 16 kDa subunit) (p16-ARC)	FALSE	FALSE
1545.16	0.0341854	0.0818258	0.647978	0.85416	1.02398	1.02398	10093	ARPC4	Actin-related protein 2/3 complex subunit 4 (Arp2/3 complex 20 kDa subunit) (p20-ARC)	FALSE	FALSE
2878.44	0.00421497	0.0614107	0.942778	0.978307	1.00293	1.00293	10094	ARPC3	Actin-related protein 2/3 complex subunit 3 (Arp2/3 complex 21 kDa subunit) (p21-ARC)	FALSE	FALSE
1520.35	0.0864393	0.0812776	0.237575	0.531141	1.06175	1.06175	10095	ARPC1B	Actin-related protein 2/3 complex subunit 1B (Arp2/3 complex 41 kDa subunit) (p41-ARC)	FALSE	FALSE
4008.13	0.131163	0.0724275	0.04949	0.200473	1.09518	1.09518	10096	ACTR3	Actin-related protein 3 (Actin-like protein 3)	FALSE	FALSE
4024.21	-0.0111352	0.0728381	0.867511	0.949828	-1.00775	1.00775	10097	ACTR2	Actin-related protein 2 (Actin-like protein 2)	FALSE	FALSE
219.352	0.150845	0.14969	0.155068	0.420195	1.11022	1.11022	10098	TSPAN5	Tetraspanin-5 (Tspan-5) (Tetraspan NET-4) (Transmembrane 4 superfamily member 9)	FALSE	FALSE
6663.16	-0.10769	0.0588335	0.0532755	0.21104	-1.0775	1.0775	10099	TSPAN3	Tetraspanin-3 (Tspan-3) (Tetraspanin TM4-A) (Transmembrane 4 superfamily member 8)	FALSE	FALSE
1.26565	0.0137774	0.189874	0.396609	NA	1.0096	1.0096	100996259	FAM106B	NA	FALSE	TRUE
0	NA	NA	NA	NA	NA	NA	100996331	POTEB	NA	FALSE	FALSE
0	NA	NA	NA	NA	NA	NA	100996413	LOC100996413	NA	FALSE	FALSE
2.93782	-0.0172081	0.188782	0.543428	NA	-1.012	1.012	100996492	CTXND1	NA	FALSE	TRUE
1.90038	0.0202069	0.191236	0.0640636	NA	1.0141	1.0141	100996631	TCP11X1	NA	FALSE	TRUE
20.572	-0.0365343	0.181179	0.575277	0.812584	-1.02565	1.02565	100996648	TCP11X2	T-complex protein 11 X-linked protein 2	FALSE	FALSE
0	NA	NA	NA	NA	NA	NA	100996693	SPEGNB	SPEG neighbor protein	FALSE	FALSE
213.816	0.0744402	0.16148	0.439579	0.725352	1.05295	1.05295	100996717	NOTCH2NLC	NA	FALSE	FALSE
0.495352	0.00542458	0.189542	0.665759	NA	1.00377	1.00377	100996746	SPDYE11	NA	FALSE	TRUE
0	NA	NA	NA	NA	NA	NA	100996750	LOC100996750	NA	FALSE	FALSE
0.667947	-0.00418436	0.189512	0.711746	NA	-1.0029	1.0029	100996758	NPY4R2	Neuropeptide Y receptor type 4-2	FALSE	TRUE
121.797	-0.0613332	0.144255	0.52707	0.784856	-1.04343	1.04343	100996763	NOTCH2NLB	NA	FALSE	FALSE
21.8784	0.0362606	0.177561	0.611504	0.833182	1.02545	1.02545	100996842	LOC100996842	NA	FALSE	FALSE
171.078	-0.537471	0.293651	0.00444797	0.0316319	-1.45143	1.45143	100996928	FMC1-LUC7L2	Putative RNA-binding protein Luc7-like 2	FALSE	FALSE
495.811	0.0269553	0.0966424	0.746691	0.901527	1.01886	1.01886	100996939	PYURF	Protein preY, mitochondrial (PIGY upstream reading frame protein)	FALSE	FALSE
682.533	0.385628	0.140497	0.000957384	0.00891333	1.30643	1.30643	101	ADAM8	Disintegrin and metalloproteinase domain-containing protein 8 (ADAM 8) (EC 3.4.24.-) (Cell surface antigen MS2) (CD antigen CD156a)	FALSE	FALSE
13.8506	-0.0561736	0.190722	0.344264	0.646997	-1.0397	1.0397	1010	CDH12	Cadherin-12 (Brain cadherin) (BR-cadherin) (Neural type cadherin 2) (N-cadherin 2)	FALSE	FALSE
126.193	-0.244585	0.214931	0.0539953	0.212715	-1.18475	1.18475	10100	TSPAN2	Tetraspanin-2 (Tspan-2) (Tetraspan NET-3)	FALSE	FALSE
202.038	-0.0432109	0.119169	0.642617	0.851519	-1.0304	1.0304	10101	NUBP2	Cytosolic Fe-S cluster assembly factor NUBP2 (Nucleotide-binding protein 2) (NBP 2)	FALSE	FALSE
194.34	-0.0414427	0.125551	0.661148	0.861819	-1.02914	1.02914	10102	TSFM	Elongation factor Ts, mitochondrial (EF-Ts) (EF-TsMt)	FALSE	FALSE
9324.02	-0.391912	0.0658727	4.98066e-10	2.28382e-08	-1.31213	1.31213	10103	TSPAN1	Tetraspanin-1 (Tspan-1) (Tetraspan NET-1) (Tetraspanin TM4-C)	FALSE	FALSE
993.562	0.460462	0.10668	2.16512e-06	4.25913e-05	1.37598	1.37598	10105	PPIF	Peptidyl-prolyl cis-trans isomerase F, mitochondrial (PPIase F) (EC 5.2.1.8) (Cyclophilin D) (CyP-D) (CypD) (Cyclophilin F) (Mitochondrial cyclophilin) (CyP-M) (Rotamase F)	FALSE	FALSE
1.12809	0.000346134	0.188942	0.984773	NA	1.00024	1.00024	101059915	LOC101059915	Uncharacterized protein	FALSE	TRUE
19.0745	-0.0944418	0.216548	0.0824115	0.279424	-1.06765	1.06765	101059918	GOLGA8R	Golgin subfamily A member 8R	FALSE	FALSE
270.118	0.0643212	0.120083	0.494109	0.764362	1.04559	1.04559	101059938	NPIPA7	NA	FALSE	FALSE
83.6536	-0.0576608	0.161499	0.531071	0.787331	-1.04078	1.04078	101059953	NPIPA8	NA	FALSE	FALSE
2101.86	0.166405	0.065516	0.00669326	0.0439512	1.12226	1.12226	10106	CTDSP2	Carboxy-terminal domain RNA polymerase II polypeptide A small phosphatase 2 (EC 3.1.3.16) (Nuclear LIM interactor-interacting factor 2) (NLI-interacting factor 2) (Protein OS-4) (Small C-terminal domain phosphatase 2) (Small CTD phosphatase 2) (SCP2)	FALSE	FALSE
17.4157	-0.0216978	0.180516	0.714556	0.889163	-1.01515	1.01515	101060200	ZNF891	Zinc finger protein 891	FALSE	FALSE
0	NA	NA	NA	NA	NA	NA	101060211	CT45A7	NA	FALSE	FALSE
633.811	0.492126	0.116788	3.00005e-06	5.66438e-05	1.40652	1.40652	101060226	NBPF19	NA	FALSE	FALSE
0	NA	NA	NA	NA	NA	NA	101060233	OPN1MW3	NA	FALSE	FALSE
0.404343	-0.00585353	0.189843	0.631878	NA	-1.00407	1.00407	101060321	TBC1D3G	TBC1 domain family member 3G	FALSE	TRUE
437.421	0.0947726	0.103735	0.27842	0.58003	1.0679	1.0679	101060376	TBC1D3L	TBC1 domain family member 3L	FALSE	FALSE
769.212	0.355565	0.136234	0.00162839	0.0137632	1.27949	1.27949	101060684	NBPF26	NA	FALSE	FALSE
0.506932	-0.00196132	0.189425	0.8693	NA	-1.00136	1.00136	10107	TRIM10	Tripartite motif-containing protein 10 (B30-RING finger protein) (RING finger protein 9)	FALSE	TRUE
3989.08	0.10399	0.0641729	0.0842787	0.283979	1.07474	1.07474	10109	ARPC2	Actin-related protein 2/3 complex subunit 2 (Arp2/3 complex 34 kDa subunit) (p34-ARC)	FALSE	FALSE
4.60685	0.0359459	0.191071	0.32766	NA	1.02523	1.02523	10110	SGK2	Serine/threonine-protein kinase Sgk2 (EC 2.7.11.1) (Serum/glucocorticoid-regulated kinase 2)	FALSE	TRUE
1158.98	-0.146167	0.0809451	0.0455125	0.188902	-1.10663	1.10663	10111	RAD50	DNA repair protein RAD50 (hRAD50) (EC 3.6.-.-)	FALSE	FALSE
110.723	-0.0494981	0.139198	0.607161	0.830466	-1.0349	1.0349	10112	KIF20A	Kinesin-like protein KIF20A (GG10_2) (Mitotic kinesin-like protein 2) (MKlp2) (Rab6-interacting kinesin-like protein) (Rabkinesin-6)	FALSE	FALSE
319.8	-0.0424301	0.122323	0.649271	0.855185	-1.02985	1.02985	10113	PREB	Prolactin regulatory element-binding protein (Mammalian guanine nucleotide exchange factor mSec12)	FALSE	FALSE
1903.75	0.11044	0.071069	0.0928633	0.303289	1.07956	1.07956	10114	HIPK3	Homeodomain-interacting protein kinase 3 (EC 2.7.11.1) (Androgen receptor-interacting nuclear protein kinase) (ANPK) (Fas-interacting serine/threonine-protein kinase) (FIST) (Homolog of protein kinase YAK1)	FALSE	FALSE
1345.54	0.340097	0.0796347	4.4544e-06	8.01733e-05	1.26584	1.26584	10116	FEM1B	Protein fem-1 homolog B (FEM1b) (FEM1-beta) (Fem-1-like death receptor-binding protein alpha) (Fem-1-like in apoptotic pathway protein alpha) (F1A-alpha)	FALSE	FALSE
3.50901	-0.0774124	0.211983	0.00935365	NA	-1.05512	1.05512	10117	ENAM	Enamelin	FALSE	TRUE
243.34	0.181515	0.134104	0.0790937	0.272841	1.13407	1.13407	1012	CDH13	Cadherin-13 (Heart cadherin) (H-cadherin) (P105) (Truncated cadherin) (T-cad) (T-cadherin)	FALSE	FALSE
616.556	-0.125679	0.0944034	0.12557	0.369087	-1.09102	1.09102	10120	ACTR1B	Beta-centractin (Actin-related protein 1B) (ARP1B)	FALSE	FALSE
1284.78	0.0325843	0.072025	0.624925	0.840444	1.02284	1.02284	10121	ACTR1A	Alpha-centractin (Centractin) (ARP1) (Actin-RPV) (Centrosome-associated actin homolog)	FALSE	FALSE
186.135	0.147278	0.140317	0.154653	0.419239	1.10748	1.10748	10123	ARL4C	ADP-ribosylation factor-like protein 4C (ADP-ribosylation factor-like protein 7) (ADP-ribosylation factor-like protein LAK)	FALSE	FALSE
757.248	0.0325458	0.0881482	0.681988	0.872988	1.02282	1.02282	10124	ARL4A	ADP-ribosylation factor-like protein 4A	FALSE	FALSE
67.2049	0.191751	0.216758	0.0993068	0.31679	1.14215	1.14215	10125	RASGRP1	RAS guanyl-releasing protein 1 (Calcium and DAG-regulated guanine nucleotide exchange factor II) (CalDAG-GEFII) (Ras guanyl-releasing protein)	FALSE	FALSE
295.37	-0.698094	0.142026	7.22498e-08	2.05052e-06	-1.62236	1.62236	10126	DNAL4	Dynein light chain 4, axonemal	FALSE	FALSE
379.365	-0.00398769	0.10378	0.962576	0.984118	-1.00277	1.00277	10127	ZNF263	Zinc finger protein 263 (Zinc finger protein FPM315) (Zinc finger protein with KRAB and SCAN domains 12)	FALSE	FALSE
1749.54	-0.0086657	0.0727798	0.896718	0.960714	-1.00602	1.00602	10128	LRPPRC	Leucine-rich PPR motif-containing protein, mitochondrial (130 kDa leucine-rich protein) (LRP 130) (GP130)	FALSE	FALSE
201.152	0.0192601	0.129625	0.840315	0.939873	1.01344	1.01344	10129	FRY	Protein furry homolog	FALSE	FALSE
0	NA	NA	NA	NA	NA	NA	1013	CDH15	Cadherin-15 (Cadherin-14) (Muscle cadherin) (M-cadherin)	FALSE	FALSE
3451.91	-0.0877518	0.0652963	0.150317	0.411123	-1.06271	1.06271	10130	PDIA6	Protein disulfide-isomerase A6 (EC 5.3.4.1) (Endoplasmic reticulum protein 5) (ER protein 5) (ERp5) (Protein disulfide isomerase P5) (Thioredoxin domain-containing protein 7)	FALSE	FALSE
703.798	-0.186956	0.0961207	0.0256894	0.125523	-1.13836	1.13836	10131	TRAP1	Heat shock protein 75 kDa, mitochondrial (HSP 75) (TNFR-associated protein 1) (Tumor necrosis factor type 1 receptor-associated protein) (TRAP-1)	FALSE	FALSE
4761.13	0.199384	0.0951899	0.0167855	0.0912808	1.14821	1.14821	10133	OPTN	Optineurin (E3-14.7K-interacting protein) (FIP-2) (Huntingtin yeast partner L) (Huntingtin-interacting protein 7) (HIP-7) (Huntingtin-interacting protein L) (NEMO-related protein) (Optic neuropathy-inducing protein) (Transcription factor IIIA-interacting protein) (TFIIIA-IntP)	FALSE	FALSE
1593.3	-0.00511397	0.0737893	0.939195	0.976565	-1.00355	1.00355	10134	BCAP31	B-cell receptor-associated protein 31 (BCR-associated protein 31) (Bap31) (6C6-AG tumor-associated antigen) (Protein CDM) (p28)	FALSE	FALSE
5252.64	0.525952	0.108228	1.34128e-07	3.5594e-06	1.43988	1.43988	10135	NAMPT	Nicotinamide phosphoribosyltransferase (NAmPRTase) (Nampt) (EC 2.4.2.12) (Pre-B-cell colony-enhancing factor 1) (Pre-B cell-enhancing factor) (Visfatin)	FALSE	FALSE
0	NA	NA	NA	NA	NA	NA	10136	CELA3A	Chymotrypsin-like elastase family member 3A (EC 3.4.21.70) (Elastase IIIA) (Elastase-3A) (Protease E)	FALSE	FALSE
1261.07	-0.0323545	0.0788909	0.651423	0.856597	-1.02268	1.02268	10137	RBM12	RNA-binding protein 12 (RNA-binding motif protein 12) (SH3/WW domain anchor protein in the nucleus) (SWAN)	FALSE	FALSE
107.374	0.0938025	0.153261	0.351573	0.653551	1.06718	1.06718	10138	YAF2	YY1-associated factor 2	FALSE	FALSE
230.177	-0.0114653	0.130625	0.902768	0.963577	-1.00798	1.00798	10139	ARFRP1	ADP-ribosylation factor-related protein 1 (ARF-related protein 1) (ARP)	FALSE	FALSE
3.9305	0.0175009	0.188563	0.560713	NA	1.0122	1.0122	1014	CDH16	Cadherin-16 (Kidney-specific cadherin) (Ksp-cadherin)	FALSE	TRUE
1616.51	0.393136	0.0758087	3.91227e-08	1.17714e-06	1.31324	1.31324	10140	TOB1	Protein Tob1 (Transducer of erbB-2 1)	FALSE	FALSE
469.592	-0.113475	0.116679	0.224214	0.515719	-1.08183	1.08183	101410538	MMP24OS	NA	FALSE	FALSE
2910.57	-0.0560778	0.0758421	0.417751	0.711579	-1.03964	1.03964	10142	AKAP9	A-kinase anchor protein 9 (AKAP-9) (A-kinase anchor protein 350 kDa) (AKAP 350) (hgAKAP 350) (A-kinase anchor protein 450 kDa) (AKAP 450) (AKAP 120-like protein) (Centrosome- and Golgi-localized PKN-associated protein) (CG-NAP) (Protein hyperion) (Protein kinase A-anchoring protein 9) (PRKA9) (Protein yotiao)	FALSE	FALSE
0.235097	0.0051611	0.189799	0.728593	NA	1.00358	1.00358	10143	CLEC3A	C-type lectin domain family 3 member A (C-type lectin superfamily member 1) (Cartilage-derived C-type lectin)	FALSE	TRUE
498.969	-0.230603	0.129387	0.0255448	0.125089	-1.17333	1.17333	10144	FAM13A	Protein FAM13A	FALSE	FALSE
2560.95	0.0309929	0.06107	0.590207	0.82165	1.02172	1.02172	10146	G3BP1	Ras GTPase-activating protein-binding protein 1 (G3BP-1) (EC 3.6.4.12) (EC 3.6.4.13) (ATP-dependent DNA helicase VIII) (hDH VIII) (GAP SH3 domain-binding protein 1)	FALSE	FALSE
708.939	-0.123877	0.152205	0.23271	0.526234	-1.08966	1.08966	10147	SUGP2	SURP and G-patch domain-containing protein 2 (Arginine/serine-rich-splicing factor 14) (Splicing factor, arginine/serine-rich 14)	FALSE	FALSE
16.2379	0.0731258	0.198943	0.224853	0.516395	1.05199	1.05199	10148	EBI3	Interleukin-27 subunit beta (IL-27 subunit beta) (IL-27B) (Epstein-Barr virus-induced gene 3 protein) (EBV-induced gene 3 protein)	FALSE	FALSE
3.36434	-0.00089391	0.18692	0.976476	NA	-1.00062	1.00062	10149	ADGRG2	Adhesion G-protein coupled receptor G2 (G-protein coupled receptor 64) (Human epididymis-specific protein 6) (He6)	FALSE	TRUE
0.152311	-0.00433138	0.189761	0.900972	NA	-1.00301	1.00301	1015	CDH17	Cadherin-17 (Intestinal peptide-associated transporter HPT-1) (Liver-intestine cadherin) (LI-cadherin)	FALSE	TRUE
612.37	0.006243	0.10469	0.943307	0.978307	1.00434	1.00434	10150	MBNL2	Muscleblind-like protein 2 (Muscleblind-like protein 1) (Muscleblind-like protein-like) (Muscleblind-like protein-like 39)	FALSE	FALSE
608.139	-0.338506	0.114279	0.000630758	0.0062478	-1.26445	1.26445	10152	ABI2	Abl interactor 2 (Abelson interactor 2) (Abi-2) (Abl-binding protein 3) (AblBP3) (Arg-binding protein 1) (ArgBP1)	FALSE	FALSE
1040.11	0.0751163	0.07819	0.287875	0.591045	1.05345	1.05345	10153	CEBPZ	CCAAT/enhancer-binding protein zeta (CCAAT-box-binding transcription factor) (CBF) (CCAAT-binding factor)	FALSE	FALSE
0.299169	0.00574428	0.189833	0.618341	NA	1.00399	1.00399	10154	PLXNC1	Plexin-C1 (Virus-encoded semaphorin protein receptor) (CD antigen CD232)	FALSE	TRUE
2297.95	-0.0240023	0.0686338	0.707799	0.886061	-1.01678	1.01678	10155	TRIM28	Transcription intermediary factor 1-beta (TIF1-beta) (E3 SUMO-protein ligase TRIM28) (EC 2.3.2.27) (KRAB-associated protein 1) (KAP-1) (KRAB-interacting protein 1) (KRIP-1) (Nuclear corepressor KAP-1) (RING finger protein 96) (RING-type E3 ubiquitin transferase TIF1-beta) (Tripartite motif-containing protein 28)	FALSE	FALSE
30.7421	0.949439	0.496719	0.0020063	0.0163757	1.93112	1.93112	10156	RASA4	Ras GTPase-activating protein 4 (Calcium-promoted Ras inactivator) (Ras p21 protein activator 4) (RasGAP-activating-like protein 2)	FALSE	FALSE
121.618	0.0379853	0.15445	0.68167	0.872988	1.02668	1.02668	10157	AASS	Alpha-aminoadipic semialdehyde synthase, mitochondrial (LKR/SDH) [Includes: Lysine ketoglutarate reductase (LKR) (LOR) (EC 1.5.1.8)
1446.1	0.226843	0.082999	0.00257119	0.0201057	1.17027	1.17027	10158	PDZK1IP1	PDZK1-interacting protein 1 (17 kDa membrane-associated protein) (Protein DD96)	FALSE	FALSE
1392.78	-0.0569609	0.0836029	0.446554	0.730366	-1.04027	1.04027	10159	ATP6AP2	Renin receptor (ATPase H(+)-transporting lysosomal accessory protein 2) (ATPase H(+)-transporting lysosomal-interacting protein 2) (ER-localized type I transmembrane adaptor) (Embryonic liver differentiation factor 10) (N14F) (Renin/prorenin receptor) (Vacuolar ATP synthase membrane sector-associated protein M8-9) (ATP6M8-9) (V-ATPase M8.9 subunit) [Cleaved into: Renin receptor N-terminal fragment
1.42179	-0.000491852	0.188763	0.979703	NA	-1.00034	1.00034	1016	CDH18	Cadherin-18 (Cadherin-14)	FALSE	TRUE
849.336	-0.100471	0.086574	0.191282	0.471939	-1.07212	1.07212	10160	FARP1	FERM, ARHGEF and pleckstrin domain-containing protein 1 (Chondrocyte-derived ezrin-like protein) (FERM, RhoGEF and pleckstrin domain-containing protein 1) (Pleckstrin homology domain-containing family C member 2) (PH domain-containing family C member 2)	FALSE	FALSE
944.423	0.0425345	0.0874217	0.584327	0.817496	1.02992	1.02992	10161	LPAR6	Lysophosphatidic acid receptor 6 (LPA receptor 6) (LPA-6) (Oleoyl-L-alpha-lysophosphatidic acid receptor) (P2Y purinoceptor 5) (P2Y5) (Purinergic receptor 5) (RB intron encoded G-protein coupled receptor)	FALSE	FALSE
963.679	-0.0747855	0.0804692	0.303475	0.606068	-1.0532	1.0532	10162	LPCAT3	Lysophospholipid acyltransferase 5 (LPLAT 5) (EC 2.3.1.-) (1-acylglycerophosphocholine O-acyltransferase) (EC 2.3.1.23) (1-acylglycerophosphoserine O-acyltransferase) (EC 2.3.1.n6) (Lysophosphatidylcholine acyltransferase) (LPCAT) (Lyso-PC acyltransferase) (Lysophosphatidylcholine acyltransferase 3) (Lyso-PC acyltransferase 3) (Lysophosphatidylserine acyltransferase) (LPSAT) (Lyso-PS acyltransfer…	FALSE	FALSE
3295.74	0.0606468	0.0657863	0.325481	0.629693	1.04293	1.04293	10163	WASF2	Wiskott-Aldrich syndrome protein family member 2 (WASP family protein member 2) (Protein WAVE-2) (Verprolin homology domain-containing protein 2)	FALSE	FALSE
229.363	-0.338601	0.153759	0.0049999	0.03487	-1.26453	1.26453	10164	CHST4	Carbohydrate sulfotransferase 4 (EC 2.8.2.-) (Galactose/N-acetylglucosamine/N-acetylglucosamine 6-O-sulfotransferase 3) (GST-3) (High endothelial cells N-acetylglucosamine 6-O-sulfotransferase) (HEC-GlcNAc6ST) (L-selectin ligand sulfotransferase) (LSST) (N-acetylglucosamine 6-O-sulfotransferase 2) (GlcNAc6ST-2) (Gn6st-2)	FALSE	FALSE
483.606	0.103963	0.10908	0.248522	0.544607	1.07472	1.07472	10165	SLC25A13	Calcium-binding mitochondrial carrier protein Aralar2 (Citrin) (Mitochondrial aspartate glutamate carrier 2) (Solute carrier family 25 member 13)	FALSE	FALSE
83.7471	-0.260988	0.227939	0.046347	0.191247	-1.1983	1.1983	10166	SLC25A15	Mitochondrial ornithine transporter 1 (Solute carrier family 25 member 15)	FALSE	FALSE
243.043	-0.204771	0.136362	0.0514159	0.205735	-1.1525	1.1525	10168	ZNF197	Zinc finger protein 197 (Zinc finger protein with KRAB and SCAN domains 9) (ZnF20) (pVHL-associated KRAB domain-containing protein)	FALSE	FALSE
2983	-0.053142	0.0636163	0.372892	0.671425	-1.03752	1.03752	10169	SERF2	Small EDRK-rich factor 2 (Gastric cancer-related protein VRG107) (Protein 4F5-related) (4F5rel) (h4F5rel)	FALSE	FALSE
256.627	0.13517	0.122544	0.16275	0.431558	1.09822	1.09822	1017	CDK2	Cyclin-dependent kinase 2 (EC 2.7.11.22) (Cell division protein kinase 2) (p33 protein kinase)	FALSE	FALSE
4112.38	0.0480454	0.0828307	0.52056	0.781705	1.03386	1.03386	10170	DHRS9	Dehydrogenase/reductase SDR family member 9 (EC 1.1.1.209) (EC 1.1.1.53) (3-alpha hydroxysteroid dehydrogenase) (3-alpha-HSD) (NADP-dependent retinol dehydrogenase/reductase) (RDH-E2) (RDHL) (Retinol dehydrogenase 15) (EC 1.1.1.105) (Short chain dehydrogenase/reductase family 9C member 4) (Short-chain dehydrogenase/reductase retSDR8) (Tracheobronchial epithelial cell-specific retinol dehydrogenas…	FALSE	FALSE
227.666	-0.0573632	0.118753	0.538183	0.790158	-1.04056	1.04056	10171	RCL1	RNA 3'-terminal phosphate cyclase-like protein	FALSE	FALSE
54.3295	-0.0285487	0.158992	0.746273	0.901479	-1.01999	1.01999	10172	ZNF256	Zinc finger protein 256 (Bone marrow zinc finger 3) (BMZF-3)	FALSE	FALSE
601.049	0.0642351	0.0920927	0.42637	0.717378	1.04553	1.04553	10174	SORBS3	Vinexin (SH3-containing adapter molecule 1) (SCAM-1) (Sorbin and SH3 domain-containing protein 3)	FALSE	FALSE
968.813	0.0438416	0.0815165	0.558561	0.804281	1.03086	1.03086	10175	CNIH1	Protein cornichon homolog 1 (CNIH-1) (Cornichon family AMPA receptor auxiliary protein 1) (Protein cornichon homolog) (T-cell growth-associated molecule 77) (TGAM77)	FALSE	FALSE
0.360725	0.00732978	0.189887	0.540878	NA	1.00509	1.00509	10178	TENM1	Teneurin-1 (Ten-1) (Protein Odd Oz/ten-m homolog 1) (Tenascin-M1) (Ten-m1) (Teneurin transmembrane protein 1) [Cleaved into: Ten-1 intracellular domain (IDten-1) (Ten-1 ICD)
506.492	0.101283	0.0928538	0.210422	0.497655	1.07273	1.07273	10179	RBM7	RNA-binding protein 7 (RNA-binding motif protein 7)	FALSE	FALSE
52.9491	-0.0103852	0.166113	0.896077	0.960409	-1.00722	1.00722	1018	CDK3	Cyclin-dependent kinase 3 (EC 2.7.11.22) (Cell division protein kinase 3)	FALSE	FALSE
1433.37	0.0835137	0.0803974	0.250767	0.547268	1.0596	1.0596	10180	RBM6	RNA-binding protein 6 (Lung cancer antigen NY-LU-12) (Protein G16) (RNA-binding motif protein 6) (RNA-binding protein DEF-3)	FALSE	FALSE
898.141	-0.114353	0.108295	0.202145	0.486976	-1.08249	1.08249	10181	RBM5	RNA-binding protein 5 (Protein G15) (Putative tumor suppressor LUCA15) (RNA-binding motif protein 5) (Renal carcinoma antigen NY-REN-9)	FALSE	FALSE
238.797	0.310199	0.152374	0.00858871	0.0539033	1.23988	1.23988	10184	LHFPL2	LHFPL tetraspan subfamily member 2 protein (Lipoma HMGIC fusion partner-like 2 protein)	FALSE	FALSE
60.6313	0.129689	0.194908	0.198357	0.481945	1.09406	1.09406	10186	LHFPL6	LHFPL tetraspan subfamily member 6 protein (Lipoma HMGIC fusion partner)	FALSE	FALSE
301.844	-0.0812309	0.117311	0.383223	0.68147	-1.05792	1.05792	10188	TNK2	Activated CDC42 kinase 1 (ACK-1) (EC 2.7.10.2) (EC 2.7.11.1) (Tyrosine kinase non-receptor protein 2)	FALSE	FALSE
430.757	0.0309623	0.101563	0.719162	0.890432	1.02169	1.02169	10189	ALYREF	THO complex subunit 4 (Tho4) (Ally of AML-1 and LEF-1) (Aly/REF export factor) (Transcriptional coactivator Aly/REF) (bZIP-enhancing factor BEF)	FALSE	FALSE
443.674	-0.035202	0.0967489	0.672051	0.867106	-1.0247	1.0247	1019	CDK4	Cyclin-dependent kinase 4 (EC 2.7.11.22) (Cell division protein kinase 4) (PSK-J3)	FALSE	FALSE
494.743	0.0193182	0.0964996	0.816868	0.929144	1.01348	1.01348	10190	TXNDC9	Thioredoxin domain-containing protein 9 (ATP-binding protein associated with cell differentiation) (Protein 1-4)	FALSE	FALSE
8.37644	-0.00663278	0.183701	0.885196	NA	-1.00461	1.00461	101927423	PANO1	Proapoptotic nucleolar protein 1	FALSE	TRUE
0.434229	-0.00289134	0.189478	0.882909	NA	-1.00201	1.00201	101927572	LOC101927572	NA	FALSE	TRUE
0	NA	NA	NA	NA	NA	NA	101927581	CCDC182	Coiled-coil domain-containing protein 182	FALSE	FALSE
0	NA	NA	NA	NA	NA	NA	101927655	ZASP	ZO-2 associated speckle protein	FALSE	FALSE
1.01029	0.00585395	0.189468	0.652797	NA	1.00407	1.00407	101927685	HSFX4	NA	FALSE	TRUE
7.94223	0.0123755	0.183954	0.794788	NA	1.00861	1.00861	101927844	LINC02801	NA	FALSE	TRUE
0	NA	NA	NA	NA	NA	NA	101928108	LY6L	NA	FALSE	FALSE
13.918	-0.087069	0.206343	0.165303	0.435839	-1.06221	1.06221	101928120	LOC101928120	NA	FALSE	FALSE
0	NA	NA	NA	NA	NA	NA	101928147	FAM243A	NA	FALSE	FALSE
0.71667	-0.0125062	0.190208	0.333101	NA	-1.00871	1.00871	101928436	LOC101928436	NA	FALSE	TRUE
61.2234	-0.270692	0.305332	0.0432798	0.183016	-1.20639	1.20639	101928527	PIGBOS1	Protein PIGBOS1 (PIGB opposite strand protein 1)	FALSE	FALSE
1.21389	-0.0143797	0.189996	0.320332	NA	-1.01002	1.01002	101928601	MEI4	Meiosis-specific protein MEI4	FALSE	TRUE
0	NA	NA	NA	NA	NA	NA	101928603	ARMH2	Armadillo-like helical domain-containing protein 2	FALSE	FALSE
0	NA	NA	NA	NA	NA	NA	101928677	ETDA	NA	FALSE	FALSE
3.88424	0.0172236	0.187954	0.601448	NA	1.01201	1.01201	101928764	LOC101928764	NA	FALSE	TRUE
8.23536	0.0287931	0.187418	0.516526	NA	1.02016	1.02016	101928841	LOC101928841	NA	FALSE	TRUE
0	NA	NA	NA	NA	NA	NA	101928917	HSFX3	Heat shock transcription factor, X-linked member 3	FALSE	FALSE
4.49151	0.0129055	0.187881	0.674475	NA	1.00899	1.00899	101928991	CCDC92B	NA	FALSE	TRUE
4.7723	-0.0079115	0.185906	0.835847	NA	-1.0055	1.0055	101929372	LOC101929372	NA	FALSE	TRUE
0	NA	NA	NA	NA	NA	NA	101929469	TEX52	NA	FALSE	FALSE
2.2432	-0.000228237	0.187799	0.992056	NA	-1.00016	1.00016	101929726	MYMX	Protein myomixer (Microprotein inducer of fusion) (Protein minion) (hMINION)	FALSE	TRUE
0	NA	NA	NA	NA	NA	NA	101929926	TEX51	Testis-expressed protein 51	FALSE	FALSE
535.501	0.0693908	0.0901565	0.382005	0.680292	1.04927	1.04927	10193	RNF41	E3 ubiquitin-protein ligase NRDP1 (EC 2.3.2.27) (RING finger protein 41) (RING-type E3 ubiquitin transferase NRDP1)	FALSE	FALSE
199.405	-0.0786808	0.129075	0.415906	0.709995	-1.05605	1.05605	10194	TSHZ1	Teashirt homolog 1 (Antigen NY-CO-33) (Serologically defined colon cancer antigen 33)	FALSE	FALSE
280.209	0.0214139	0.131422	0.8404	0.93989	1.01495	1.01495	10195	ALG3	Dol-P-Man:Man(5)GlcNAc(2)-PP-Dol alpha-1,3-mannosyltransferase (EC 2.4.1.258) (Asparagine-linked glycosylation protein 3 homolog) (Dol-P-Man-dependent alpha(1-3)-mannosyltransferase) (Dolichyl-P-Man:Man(5)GlcNAc(2)-PP-dolichyl mannosyltransferase) (Dolichyl-phosphate-mannose--glycolipid alpha-mannosyltransferase) (Not56-like protein)	FALSE	FALSE
198.315	0.0154744	0.12119	0.869407	0.95027	1.01078	1.01078	10196	PRMT3	Protein arginine N-methyltransferase 3 (EC 2.1.1.-) (Heterogeneous nuclear ribonucleoprotein methyltransferase-like protein 3)	FALSE	FALSE
2291.49	-0.0432139	0.0636721	0.470363	0.747844	-1.03041	1.03041	10197	PSME3	Proteasome activator complex subunit 3 (11S regulator complex subunit gamma) (REG-gamma) (Activator of multicatalytic protease subunit 3) (Ki nuclear autoantigen) (Proteasome activator 28 subunit gamma) (PA28g) (PA28gamma)	FALSE	FALSE
117.557	-0.459551	0.218171	0.00337688	0.0251513	-1.37511	1.37511	10198	MPHOSPH9	M-phase phosphoprotein 9	FALSE	FALSE
563.441	-0.0646613	0.0945171	0.429554	0.718909	-1.04584	1.04584	10199	MPHOSPH10	U3 small nucleolar ribonucleoprotein protein MPP10 (M phase phosphoprotein 10)	FALSE	FALSE
2572.09	0.0905796	0.0768299	0.194894	0.477	1.0648	1.0648	102	ADAM10	Disintegrin and metalloproteinase domain-containing protein 10 (ADAM 10) (EC 3.4.24.81) (CDw156) (Kuzbanian protein homolog) (Mammalian disintegrin-metalloprotease) (CD antigen CD156c)	FALSE	FALSE
132.502	-0.102176	0.145541	0.311926	0.614776	-1.07339	1.07339	1020	CDK5	Cyclin-dependent-like kinase 5 (EC 2.7.11.1) (Cell division protein kinase 5) (Serine/threonine-protein kinase PSSALRE) (Tau protein kinase II catalytic subunit) (TPKII catalytic subunit)	FALSE	FALSE
381.566	0.0992584	0.109234	0.270724	0.570752	1.07122	1.07122	10200	MPHOSPH6	M-phase phosphoprotein 6	FALSE	FALSE
262.289	-0.244588	0.139344	0.0239889	0.119168	-1.18475	1.18475	10201	NME6	Nucleoside diphosphate kinase 6 (NDK 6) (NDP kinase 6) (EC 2.7.4.6) (Inhibitor of p53-induced apoptosis-alpha) (IPIA-alpha) (nm23-H6)	FALSE	FALSE
1.14836	-0.0122785	0.189511	0.510049	NA	-1.00855	1.00855	10202	DHRS2	Dehydrogenase/reductase SDR family member 2, mitochondrial (EC 1.1.1.-) (Dicarbonyl reductase HEP27) (Protein D) (Short chain dehydrogenase/reductase family 25C member 1)	FALSE	TRUE
44.5213	0.0997899	0.191954	0.264507	0.564212	1.07162	1.07162	10203	CALCRL	Calcitonin gene-related peptide type 1 receptor (CGRP type 1 receptor) (Calcitonin receptor-like receptor)	FALSE	FALSE
760.058	-0.107755	0.0903334	0.174795	0.4509	-1.07755	1.07755	10204	NUTF2	Nuclear transport factor 2 (NTF-2) (Placental protein 15) (PP15)	FALSE	FALSE
3529.37	0.316953	0.0785666	1.36884e-05	0.000218901	1.2457	1.2457	10205	MPZL2	Myelin protein zero-like protein 2 (Epithelial V-like antigen 1)	FALSE	FALSE
548.501	-0.120775	0.0996248	0.155704	0.421241	-1.08732	1.08732	10206	TRIM13	E3 ubiquitin-protein ligase TRIM13 (EC 2.3.2.27) (B-cell chronic lymphocytic leukemia tumor suppressor Leu5) (Leukemia-associated protein 5) (Putative tumor suppressor RFP2) (RING finger protein 77) (RING-type E3 ubiquitin transferase TRIM13) (Ret finger protein 2) (Tripartite motif-containing protein 13)	FALSE	FALSE
1104.11	0.0659743	0.074724	0.336498	0.640122	1.04679	1.04679	10207	PATJ	NA	FALSE	FALSE
250.189	0.214911	0.139081	0.0443103	0.185858	1.16063	1.16063	10208	USPL1	SUMO-specific isopeptidase USPL1 (EC 3.4.22.-) (Ubiquitin-specific peptidase-like protein 1) (USP-like 1)	FALSE	FALSE
5442.74	0.334003	0.0676507	1.91598e-07	4.91986e-06	1.26051	1.26051	10209	EIF1	Eukaryotic translation initiation factor 1 (eIF1) (A121) (Protein translation factor SUI1 homolog) (Sui1iso1)	FALSE	FALSE
1222.23	0.221277	0.109973	0.0171485	0.0925826	1.16577	1.16577	1021	CDK6	Cyclin-dependent kinase 6 (EC 2.7.11.22) (Cell division protein kinase 6) (Serine/threonine-protein kinase PLSTIRE)	FALSE	FALSE
519.471	0.209237	0.10017	0.0158002	0.0868689	1.15608	1.15608	10210	TOPORS	E3 ubiquitin-protein ligase Topors (EC 2.3.2.27) (RING-type E3 ubiquitin transferase Topors) (SUMO1-protein E3 ligase Topors) (Topoisomerase I-binding RING finger protein) (Topoisomerase I-binding arginine/serine-rich protein) (Tumor suppressor p53-binding protein 3) (p53-binding protein 3) (p53BP3)	FALSE	FALSE
1103.98	-0.0520296	0.0795153	0.471658	0.748214	-1.03672	1.03672	10211	FLOT1	Flotillin-1	FALSE	FALSE
773.418	0.368992	0.11669	0.000284506	0.00315673	1.29145	1.29145	10212	DDX39A	ATP-dependent RNA helicase DDX39A (EC 3.6.4.13) (DEAD box protein 39) (Nuclear RNA helicase URH49)	FALSE	FALSE
1054.72	-0.000538073	0.0754965	0.99312	0.996743	-1.00037	1.00037	10213	PSMD14	26S proteasome non-ATPase regulatory subunit 14 (EC 3.4.19.-) (26S proteasome regulatory subunit RPN11) (26S proteasome-associated PAD1 homolog 1)	FALSE	FALSE
0	NA	NA	NA	NA	NA	NA	10214	SSX3	Protein SSX3 (Cancer/testis antigen 5.3) (CT5.3)	FALSE	FALSE
0	NA	NA	NA	NA	NA	NA	10215	OLIG2	Oligodendrocyte transcription factor 2 (Oligo2) (Class B basic helix-loop-helix protein 1) (bHLHb1) (Class E basic helix-loop-helix protein 19) (bHLHe19) (Protein kinase C-binding protein 2) (Protein kinase C-binding protein RACK17)	FALSE	FALSE
234.368	0.0358932	0.1185	0.715103	0.889454	1.02519	1.02519	102157402	AK6	Adenylate kinase isoenzyme 6 (AK6) (EC 2.7.4.3) (Adrenal gland protein AD-004) (Coilin-interacting nuclear ATPase protein) (hCINAP) (Dual activity adenylate kinase/ATPase) (AK/ATPase)	FALSE	FALSE
0	NA	NA	NA	NA	NA	NA	10216	PRG4	Proteoglycan 4 (Lubricin) (Megakaryocyte-stimulating factor) (Superficial zone proteoglycan) [Cleaved into: Proteoglycan 4 C-terminal part]	FALSE	FALSE
1142.2	0.0110134	0.091015	0.891065	0.957959	1.00766	1.00766	10217	CTDSPL	CTD small phosphatase-like protein (CTDSP-like) (EC 3.1.3.16) (Carboxy-terminal domain RNA polymerase II polypeptide A small phosphatase 3) (NIF-like protein) (Nuclear LIM interactor-interacting factor 1) (NLI-interacting factor 1) (Protein YA22) (hYA22) (RBSP3) (Small C-terminal domain phosphatase 3) (SCP3) (Small CTD phosphatase 3)	FALSE	FALSE
0	NA	NA	NA	NA	NA	NA	10218	ANGPTL7	Angiopoietin-related protein 7 (Angiopoietin-like factor) (Angiopoietin-like protein 7) (Cornea-derived transcript 6 protein)	FALSE	FALSE
11.959	0.00402786	0.185669	0.919608	0.970158	1.0028	1.0028	10219	KLRG1	Killer cell lectin-like receptor subfamily G member 1 (C-type lectin domain family 15 member A) (ITIM-containing receptor MAFA-L) (MAFA-like receptor) (Mast cell function-associated antigen)	FALSE	FALSE
523.578	0.0128966	0.0904975	0.871938	0.951212	1.00898	1.00898	1022	CDK7	Cyclin-dependent kinase 7 (EC 2.7.11.22) (EC 2.7.11.23) (39 kDa protein kinase) (p39 Mo15) (CDK-activating kinase 1) (Cell division protein kinase 7) (Serine/threonine-protein kinase 1) (TFIIH basal transcription factor complex kinase subunit)	FALSE	FALSE
82.7156	0.0114344	0.147696	0.903218	0.963577	1.00796	1.00796	10220	GDF11	Growth/differentiation factor 11 (GDF-11) (Bone morphogenetic protein 11) (BMP-11)	FALSE	FALSE
2073.97	0.479594	0.0925804	2.9415e-08	9.07421e-07	1.39435	1.39435	10221	TRIB1	Tribbles homolog 1 (TRB-1) (G-protein-coupled receptor-induced gene 2 protein) (GIG-2) (SKIP1)	FALSE	FALSE
1.89746	-0.00125231	0.188241	0.957325	NA	-1.00087	1.00087	10223	GPA33	Cell surface A33 antigen (Glycoprotein A33)	FALSE	TRUE
47.7118	-0.0525524	0.166246	0.552283	0.799816	-1.0371	1.0371	10224	ZNF443	Zinc finger protein 443 (Krueppel-type zinc finger protein ZK1)	FALSE	FALSE
1.60284	-0.014595	0.189232	0.518362	NA	-1.01017	1.01017	10225	CD96	T-cell surface protein tactile (Cell surface antigen CD96) (T cell-activated increased late expression protein) (CD antigen CD96)	FALSE	TRUE
1054.13	0.0315982	0.0778709	0.65325	0.858079	1.02214	1.02214	10226	PLIN3	Perilipin-3 (47 kDa mannose 6-phosphate receptor-binding protein) (47 kDa MPR-binding protein) (Cargo selection protein TIP47) (Mannose-6-phosphate receptor-binding protein 1) (Placental protein 17) (PP17)	FALSE	FALSE
583.448	0.222147	0.10887	0.0161023	0.0883135	1.16647	1.16647	10227	MFSD10	Major facilitator superfamily domain-containing protein 10 (Tetracycline transporter-like protein)	FALSE	FALSE
782.929	0.134034	0.0861232	0.0807705	0.276181	1.09736	1.09736	10228	STX6	Syntaxin-6	FALSE	FALSE
322.391	-0.133853	0.12195	0.165148	0.435517	-1.09722	1.09722	102288414	C11orf98	Uncharacterized protein C11orf98	FALSE	FALSE
345.241	-0.167806	0.118491	0.0800618	0.274634	-1.12335	1.12335	10229	COQ7	5-demethoxyubiquinone hydroxylase, mitochondrial (DMQ hydroxylase) (EC 1.14.13.-) (Timing protein clk-1 homolog) (Ubiquinone biosynthesis monooxygenase COQ7)	FALSE	FALSE
12.2974	-0.029939	0.186826	0.521304	0.781946	-1.02097	1.02097	10231	RCAN2	Calcipressin-2 (Down syndrome candidate region 1-like 1) (Myocyte-enriched calcineurin-interacting protein 2) (MCIP2) (Regulator of calcineurin 2) (Thyroid hormone-responsive protein ZAKI-4)	FALSE	FALSE
1547.98	0.111711	0.20713	0.191843	0.472387	1.08051	1.08051	10232	MSLN	Mesothelin (CAK1 antigen) (Pre-pro-megakaryocyte-potentiating factor) [Cleaved into: Megakaryocyte-potentiating factor (MPF)
981.473	-0.857937	0.133539	9.42252e-12	6.54768e-10	-1.81245	1.81245	10233	LRRC23	Leucine-rich repeat-containing protein 23 (Leucine-rich protein B7)	FALSE	FALSE
23.698	0.014623	0.177076	0.823231	0.931847	1.01019	1.01019	10234	LRRC17	Leucine-rich repeat-containing protein 17 (p37NB)	FALSE	FALSE
0.674585	-0.00476782	0.189428	0.68888	NA	-1.00331	1.00331	10235	RASGRP2	RAS guanyl-releasing protein 2 (Calcium and DAG-regulated guanine nucleotide exchange factor I) (CalDAG-GEFI) (Cdc25-like protein) (hCDC25L) (F25B3.3 kinase-like protein)	FALSE	TRUE
1968.56	-0.0234436	0.0667461	0.706866	0.885909	-1.01638	1.01638	10236	HNRNPR	Heterogeneous nuclear ribonucleoprotein R (hnRNP R)	FALSE	FALSE
459.419	-0.0401147	0.105805	0.647829	0.85416	-1.0282	1.0282	10237	SLC35B1	Solute carrier family 35 member B1 (UDP-galactose transporter-related protein 1) (UGTrel1) (hUGTrel1)	FALSE	FALSE
1896.75	-0.0213965	0.0670984	0.732466	0.896285	-1.01494	1.01494	10238	DCAF7	DDB1- and CUL4-associated factor 7 (WD repeat-containing protein 68) (WD repeat-containing protein An11 homolog)	FALSE	FALSE
538.621	-0.138849	0.117758	0.142434	0.396725	-1.10103	1.10103	10239	AP3S2	AP-3 complex subunit sigma-2 (AP-3 complex subunit sigma-3B) (Adaptor-related protein complex 3 subunit sigma-2) (Sigma-3B-adaptin) (Sigma3B-adaptin) (Sigma-adaptin 3b)	FALSE	FALSE
325.302	0.0444475	0.105526	0.613363	0.83388	1.03129	1.03129	1024	CDK8	Cyclin-dependent kinase 8 (EC 2.7.11.22) (EC 2.7.11.23) (Cell division protein kinase 8) (Mediator complex subunit CDK8) (Mediator of RNA polymerase II transcription subunit CDK8) (Protein kinase K35)	FALSE	FALSE
298.581	-0.261705	0.148846	0.0210015	0.107487	-1.19889	1.19889	10240	MRPS31	28S ribosomal protein S31, mitochondrial (MRP-S31) (S31mt) (Imogen 38) (Mitochondrial small ribosomal subunit protein mS31)	FALSE	FALSE
1444.8	0.102024	0.0851679	0.178105	0.455518	1.07328	1.07328	10241	CALCOCO2	Calcium-binding and coiled-coil domain-containing protein 2 (Antigen nuclear dot 52 kDa protein) (Nuclear domain 10 protein NDP52) (Nuclear domain 10 protein 52) (Nuclear dot protein 52)	FALSE	FALSE
7.64637	-0.0891175	0.214689	0.0683687	NA	-1.06372	1.06372	10242	KCNMB2	Calcium-activated potassium channel subunit beta-2 (BK channel subunit beta-2) (BKbeta2) (Hbeta2) (Calcium-activated potassium channel, subfamily M subunit beta-2) (Charybdotoxin receptor subunit beta-2) (Hbeta3) (K(VCA)beta-2) (Maxi K channel subunit beta-2) (Slo-beta-2)	FALSE	TRUE
303.357	0.0924977	0.128557	0.342104	0.645834	1.06621	1.06621	10243	GPHN	Gephyrin [Includes: Molybdopterin adenylyltransferase (MPT adenylyltransferase) (EC 2.7.7.75) (Domain G)
125.298	-0.179267	0.173689	0.112242	0.343154	-1.13231	1.13231	10244	RABEPK	Rab9 effector protein with kelch motifs (40 kDa Rab9 effector protein) (p40)	FALSE	FALSE
215.147	0.00356501	0.114591	0.969799	0.986981	1.00247	1.00247	10245	TIMM17B	Mitochondrial import inner membrane translocase subunit Tim17-B	FALSE	FALSE
0	NA	NA	NA	NA	NA	NA	10246	SLC17A2	Sodium-dependent phosphate transport protein 3 (Na(+)/PI cotransporter 3) (Sodium/phosphate cotransporter 3) (Solute carrier family 17 member 2)	FALSE	FALSE
111.367	-0.205181	0.187739	0.0820609	0.278677	-1.15283	1.15283	10247	RIDA	2-iminobutanoate/2-iminopropanoate deaminase (EC 3.5.99.10) (14.5 kDa translational inhibitor protein) (hp14.5) (p14.5) (Heat-responsive protein 12) (Reactive intermediate imine deaminase A homolog) (Translation inhibitor L-PSP ribonuclease) (UK114 antigen homolog)	FALSE	FALSE
180.262	-0.0326829	0.12719	0.731249	0.895614	-1.02291	1.02291	10248	POP7	Ribonuclease P protein subunit p20 (RNaseP protein p20) (EC 3.1.26.5) (Ribonucleases P/MRP protein subunit POP7 homolog) (hPOP7)	FALSE	FALSE
11.9463	-0.0274702	0.183051	0.624595	0.840444	-1.01922	1.01922	10249	GLYAT	Glycine N-acyltransferase (EC 2.3.1.13) (Acyl-CoA:glycine N-acyltransferase) (AAc) (Aralkyl acyl-CoA N-acyltransferase) (Aralkyl acyl-CoA:amino acid N-acyltransferase) (Benzoyl-coenzyme A:glycine N-acyltransferase) (Glycine N-benzoyltransferase) (EC 2.3.1.71) (HRP-1(CLP))	FALSE	FALSE
683.686	-0.0539968	0.0966745	0.515725	0.77899	-1.03814	1.03814	1025	CDK9	Cyclin-dependent kinase 9 (EC 2.7.11.22) (EC 2.7.11.23) (C-2K) (Cell division cycle 2-like protein kinase 4) (Cell division protein kinase 9) (Serine/threonine-protein kinase PITALRE) (Tat-associated kinase complex catalytic subunit)	FALSE	FALSE
1796.43	0.0628801	0.0820197	0.396041	0.692751	1.04455	1.04455	10250	SRRM1	Serine/arginine repetitive matrix protein 1 (SR-related nuclear matrix protein of 160 kDa) (SRm160) (Ser/Arg-related nuclear matrix protein)	FALSE	FALSE
61.9405	-0.0240706	0.160624	0.780393	0.914983	-1.01682	1.01682	10251	SPRY3	Protein sprouty homolog 3 (Spry-3)	FALSE	FALSE
399.207	0.195756	0.134516	0.0599213	0.227421	1.14532	1.14532	10252	SPRY1	Protein sprouty homolog 1 (Spry-1)	FALSE	FALSE
147.027	0.161886	0.167629	0.141706	0.395844	1.11875	1.11875	10253	SPRY2	Protein sprouty homolog 2 (Spry-2)	FALSE	FALSE
765.415	-0.194971	0.0957019	0.0196658	0.102164	-1.1447	1.1447	10254	STAM2	Signal transducing adapter molecule 2 (STAM-2) (Hrs-binding protein)	FALSE	FALSE
491.988	-0.0689047	0.0935171	0.396506	0.693114	-1.04892	1.04892	10256	CNKSR1	Connector enhancer of kinase suppressor of ras 1 (Connector enhancer of KSR 1) (CNK homolog protein 1) (CNK1) (hCNK1) (Connector enhancer of KSR-like)	FALSE	FALSE
189.014	-0.00833623	0.128302	0.9287	0.972865	-1.00579	1.00579	10257	ABCC4	Multidrug resistance-associated protein 4 (ATP-binding cassette sub-family C member 4) (MRP/cMOAT-related ABC transporter) (Multi-specific organic anion transporter B) (MOAT-B)	FALSE	FALSE
5637.31	0.397005	0.107491	3.70438e-05	0.000528453	1.31677	1.31677	1026	CDKN1A	Cyclin-dependent kinase inhibitor 1 (CDK-interacting protein 1) (Melanoma differentiation-associated protein 6) (MDA-6) (p21)	FALSE	FALSE
772.521	0.162575	0.0966137	0.0522489	0.208024	1.11928	1.11928	10260	DENND4A	C-myc promoter-binding protein (DENN domain-containing protein 4A)	FALSE	FALSE
4.44354	-0.0402182	0.193166	0.218553	NA	-1.02827	1.02827	10261	IGSF6	Immunoglobulin superfamily member 6 (IgSF6) (Protein DORA)	FALSE	TRUE
1172.87	-0.0444495	0.0726333	0.506408	0.772258	-1.03129	1.03129	10262	SF3B4	Splicing factor 3B subunit 4 (Pre-mRNA-splicing factor SF3b 49 kDa subunit) (Spliceosome-associated protein 49) (SAP 49)	FALSE	FALSE
293.342	-0.10498	0.131045	0.285893	0.588881	-1.07548	1.07548	10263	CDK2AP2	Cyclin-dependent kinase 2-associated protein 2 (CDK2-associated protein 2) (DOC-1-related protein) (DOC-1R)	FALSE	FALSE
31.4474	0.070144	0.181636	0.394736	0.69158	1.04982	1.04982	10265	IRX5	Iroquois-class homeodomain protein IRX-5 (Homeodomain protein IRX-2A) (Homeodomain protein IRXB2) (Iroquois homeobox protein 5)	FALSE	FALSE
0.140336	-0.00423974	0.189757	0.901138	NA	-1.00294	1.00294	10266	RAMP2	Receptor activity-modifying protein 2 (Calcitonin-receptor-like receptor activity-modifying protein 2) (CRLR activity-modifying protein 2)	FALSE	TRUE
105.353	-0.0131775	0.144778	0.886986	0.956754	-1.00918	1.00918	10267	RAMP1	Receptor activity-modifying protein 1 (Calcitonin-receptor-like receptor activity-modifying protein 1) (CRLR activity-modifying protein 1)	FALSE	FALSE
0	NA	NA	NA	NA	NA	NA	10268	RAMP3	Receptor activity-modifying protein 3 (Calcitonin-receptor-like receptor activity-modifying protein 3) (CRLR activity-modifying protein 3)	FALSE	FALSE
1235.88	-0.100155	0.0782933	0.158739	0.426032	-1.07189	1.07189	10269	ZMPSTE24	CAAX prenyl protease 1 homolog (EC 3.4.24.84) (Farnesylated proteins-converting enzyme 1) (FACE-1) (Prenyl protein-specific endoprotease 1) (Zinc metalloproteinase Ste24 homolog)	FALSE	FALSE
433.303	-0.0344078	0.101051	0.686718	0.874932	-1.02414	1.02414	1027	CDKN1B	Cyclin-dependent kinase inhibitor 1B (Cyclin-dependent kinase inhibitor p27) (p27Kip1)	FALSE	FALSE
481.633	0.0396127	0.0931912	0.627626	0.84179	1.02784	1.02784	10270	AKAP8	A-kinase anchor protein 8 (AKAP-8) (A-kinase anchor protein 95 kDa) (AKAP 95)	FALSE	FALSE
496.033	0.245347	0.105881	0.00706666	0.045964	1.18538	1.18538	10272	FSTL3	Follistatin-related protein 3 (Follistatin-like protein 3) (Follistatin-related gene protein)	FALSE	FALSE
4.11208	0.0466003	0.195591	0.146375	NA	1.03283	1.03283	102723555	SPDYE16	Putative speedy protein E16	FALSE	TRUE
0	NA	NA	NA	NA	NA	NA	102723631	CT45A10	Cancer/testis antigen family 45 member A10 (Cancer/testis antigen 45A10)	FALSE	FALSE
0	NA	NA	NA	NA	NA	NA	102723680	CT45A9	NA	FALSE	FALSE
0	NA	NA	NA	NA	NA	NA	102723737	CT45A8	NA	FALSE	FALSE
0	NA	NA	NA	NA	NA	NA	102723796	TLE7	NA	FALSE	FALSE
0.140419	-0.0042406	0.189757	0.901072	NA	-1.00294	1.00294	102723849	SPDYE17	NA	FALSE	TRUE
2.80798	-0.00668009	0.187531	0.822291	NA	-1.00464	1.00464	102723899	LOC102723899	NA	FALSE	TRUE
5.06623	0.0122617	0.185956	0.758301	NA	1.00854	1.00854	102724231	C3orf86	NA	FALSE	TRUE
0	NA	NA	NA	NA	NA	NA	102724265	LOC102724265	NA	FALSE	FALSE
0	NA	NA	NA	NA	NA	NA	102724279	CLEC4O	NA	FALSE	FALSE
0.84426	-0.000109326	0.189342	0.993715	NA	-1.00008	1.00008	102724473	GAGE10	NA	FALSE	TRUE
0	NA	NA	NA	NA	NA	NA	102724957	LOC102724957	NA	FALSE	FALSE
559.434	-0.115923	0.0963018	0.163275	0.432737	-1.08367	1.08367	10273	STUB1	E3 ubiquitin-protein ligase CHIP (EC 2.3.2.27) (Antigen NY-CO-7) (CLL-associated antigen KW-8) (Carboxy terminus of Hsp70-interacting protein) (RING-type E3 ubiquitin transferase CHIP) (STIP1 homology and U box-containing protein 1)	FALSE	FALSE
680.309	0.0751912	0.0960176	0.365071	0.665376	1.0535	1.0535	10274	STAG1	Cohesin subunit SA-1 (SCC3 homolog 1) (Stromal antigen 1)	FALSE	FALSE
693.842	0.375155	0.135097	0.000913835	0.00856704	1.29698	1.29698	10276	NET1	Neuroepithelial cell-transforming gene 1 protein (Proto-oncogene p65 Net1) (Rho guanine nucleotide exchange factor 8)	FALSE	FALSE
826.788	0.0471542	0.0921104	0.558988	0.804547	1.03322	1.03322	10277	UBE4B	Ubiquitin conjugation factor E4 B (EC 2.3.2.27) (Homozygously deleted in neuroblastoma 1) (RING-type E3 ubiquitin transferase E4 B) (Ubiquitin fusion degradation protein 2)	FALSE	FALSE
123.77	-0.12975	0.15552	0.215657	0.504668	-1.0941	1.0941	10278	EFS	Embryonal Fyn-associated substrate (hEFS) (Cas scaffolding protein family member 3)	FALSE	FALSE
62.6618	0.0202108	0.156839	0.821923	0.931432	1.01411	1.01411	10279	PRSS16	Thymus-specific serine protease (EC 3.4.-.-) (Serine protease 16)	FALSE	FALSE
178.947	0.193328	0.195611	0.0979252	0.314167	1.1434	1.1434	1028	CDKN1C	Cyclin-dependent kinase inhibitor 1C (Cyclin-dependent kinase inhibitor p57) (p57Kip2)	FALSE	FALSE
438.378	-0.278152	0.118011	0.00511724	0.0355229	-1.21264	1.21264	10280	SIGMAR1	Sigma non-opioid intracellular receptor 1 (Aging-associated gene 8 protein) (SR31747-binding protein) (SR-BP) (Sigma 1-type opioid receptor) (SIG-1R) (Sigma1-receptor) (Sigma1R) (hSigmaR1)	FALSE	FALSE
60.9433	-0.051771	0.177531	0.506401	0.772258	-1.03654	1.03654	102800317	TPTEP2-CSNK1E	cDNA FLJ34950 fis, clone NT2RP7017284, highly similar to Casein kinase I isoform epsilon	FALSE	FALSE
192.357	-0.0430216	0.121999	0.647906	0.85416	-1.03027	1.03027	10282	BET1	BET1 homolog (hBET1) (Golgi vesicular membrane-trafficking protein p18)	FALSE	FALSE
321.585	-0.0353134	0.10241	0.681558	0.872977	-1.02478	1.02478	10283	CWC27	Spliceosome-associated protein CWC27 homolog (Antigen NY-CO-10) (Probable inactive peptidyl-prolyl cis-trans isomerase CWC27 homolog) (PPIase CWC27) (Serologically defined colon cancer antigen 10)	FALSE	FALSE
2202.05	-0.0880787	0.0700794	0.175559	0.45192	-1.06295	1.06295	10284	SAP18	Histone deacetylase complex subunit SAP18 (18 kDa Sin3-associated polypeptide) (2HOR0202) (Cell growth-inhibiting gene 38 protein) (Sin3-associated polypeptide p18)	FALSE	FALSE
431.92	0.147912	0.109283	0.103706	0.326192	1.10796	1.10796	10285	SMNDC1	Survival of motor neuron-related-splicing factor 30 (30 kDa splicing factor SMNrp) (SMN-related protein) (Survival motor neuron domain-containing protein 1)	FALSE	FALSE
478.481	-0.00637706	0.0984903	0.938767	0.976565	-1.00443	1.00443	10286	BCAS2	Pre-mRNA-splicing factor SPF27 (Breast carcinoma-amplified sequence 2) (DNA amplified in mammary carcinoma 1 protein) (Spliceosome-associated protein SPF 27)	FALSE	FALSE
87.9223	-0.0212262	0.145595	0.812934	0.927559	-1.01482	1.01482	10287	RGS19	Regulator of G-protein signaling 19 (RGS19) (G-alpha-interacting protein) (GAIP)	FALSE	FALSE
0.134867	-0.00419585	0.189755	0.901041	NA	-1.00291	1.00291	10288	LILRB2	MIR-10	FALSE	TRUE
307.488	0.123944	0.112905	0.179997	0.45801	1.08971	1.08971	10289	EIF1B	Eukaryotic translation initiation factor 1b (eIF1b) (Protein translation factor SUI1 homolog GC20)	FALSE	FALSE
398.982	0.211985	0.149719	0.0548288	0.214789	1.15828	1.15828	1029	CDKN2A	NA	FALSE	FALSE
21.5819	0.0085683	0.176239	0.898098	0.961427	1.00596	1.00596	10290	SPEG	Striated muscle preferentially expressed protein kinase (EC 2.7.11.1) (Aortic preferentially expressed protein 1) (APEG-1)	FALSE	FALSE
1950.25	0.0331119	0.0678851	0.602726	0.828356	1.02322	1.02322	10291	SF3A1	Splicing factor 3A subunit 1 (SF3a120) (Spliceosome-associated protein 114) (SAP 114)	FALSE	FALSE
19.2893	-0.0391569	0.180681	0.560314	0.804633	-1.02751	1.02751	10293	TRAIP	E3 ubiquitin-protein ligase TRAIP (EC 2.3.2.27) (RING finger protein 206) (RING-type E3 ubiquitin transferase TRAIP) (TRAF-interacting protein)	FALSE	FALSE
1522.4	0.104477	0.0746295	0.128006	0.372631	1.0751	1.0751	10294	DNAJA2	DnaJ homolog subfamily A member 2 (Cell cycle progression restoration gene 3 protein) (Dnj3) (Dj3) (HIRA-interacting protein 4) (Renal carcinoma antigen NY-REN-14)	FALSE	FALSE
325.441	0.102236	0.114509	0.269955	0.570239	1.07344	1.07344	10295	BCKDK	[3-methyl-2-oxobutanoate dehydrogenase [lipoamide]] kinase, mitochondrial (EC 2.7.11.4) (Branched-chain alpha-ketoacid dehydrogenase kinase) (BCKD-kinase) (BCKDHKIN)	FALSE	FALSE
860.987	-0.0488045	0.0820269	0.508705	0.773709	-1.03441	1.03441	10296	MAEA	E3 ubiquitin-protein transferase MAEA (EC 2.3.2.27) (Cell proliferation-inducing gene 5 protein) (Erythroblast macrophage protein) (Human lung cancer oncogene 10 protein) (HLC-10) (Macrophage erythroblast attacher) (P44EMLP)	FALSE	FALSE
1.4953	-0.0050456	0.188878	0.792998	NA	-1.0035	1.0035	10297	APC2	Adenomatous polyposis coli protein 2 (Adenomatous polyposis coli protein-like) (APC-like)	FALSE	TRUE
839.482	-0.0150682	0.0785276	0.83241	0.936626	-1.0105	1.0105	10298	PAK4	Serine/threonine-protein kinase PAK 4 (EC 2.7.11.1) (p21-activated kinase 4) (PAK-4)	FALSE	FALSE
2142.81	0.0766965	0.0719767	0.249817	0.546363	1.0546	1.0546	10299	MARCHF6	E3 ubiquitin-protein ligase MARCHF6 (EC 2.3.2.27) (Doa10 homolog) (Membrane-associated RING finger protein 6) (Membrane-associated RING-CH protein VI) (MARCH-VI) (Protein TEB-4) (RING finger protein 176) (RING-type E3 ubiquitin transferase MARCHF6)	FALSE	FALSE
9761.44	-0.0376857	0.0786504	0.597596	0.825534	-1.02647	1.02647	103	ADAR	Double-stranded RNA-specific adenosine deaminase (DRADA) (EC 3.5.4.37) (136 kDa double-stranded RNA-binding protein) (p136) (Interferon-inducible protein 4) (IFI-4) (K88DSRBP)	FALSE	FALSE
1127.36	0.524475	0.108692	1.57385e-07	4.14395e-06	1.43841	1.43841	1030	CDKN2B	Cyclin-dependent kinase 4 inhibitor B (Multiple tumor suppressor 2) (MTS-2) (p14-INK4b) (p15-INK4b) (p15INK4B)	FALSE	FALSE
385.093	-0.630425	0.135327	2.8252e-07	6.89972e-06	-1.54802	1.54802	10300	KATNB1	Katanin p80 WD40 repeat-containing subunit B1 (Katanin p80 subunit B1) (p80 katanin)	FALSE	FALSE
181.976	-0.30395	0.176448	0.0164484	0.0898099	-1.23452	1.23452	10302	SNAPC5	snRNA-activating protein complex subunit 5 (SNAPc subunit 5) (Small nuclear RNA-activating complex polypeptide 5) (snRNA-activating protein complex 19 kDa subunit) (SNAPc 19 kDa subunit)	FALSE	FALSE
159.857	0.0630945	0.133315	0.516051	0.779396	1.0447	1.0447	10307	APBB3	Amyloid-beta A4 precursor protein-binding family B member 3 (Protein Fe65-like 2) (Fe65L2)	FALSE	FALSE
274.455	0.173443	0.132701	0.0895207	0.295574	1.12775	1.12775	10308	ZNF267	Zinc finger protein 267 (Zinc finger protein HZF2)	FALSE	FALSE
96.1687	0.106678	0.167299	0.285539	0.588677	1.07675	1.07675	10309	CCNO	Cyclin-O	FALSE	FALSE
62.9999	-0.00665105	0.161528	0.950219	0.980749	-1.00462	1.00462	1031	CDKN2C	Cyclin-dependent kinase 4 inhibitor C (Cyclin-dependent kinase 6 inhibitor) (p18-INK4c) (p18-INK6)	FALSE	FALSE
567.3	0.136632	0.0980086	0.10413	0.327067	1.09934	1.09934	10311	VPS26C	Vacuolar protein sorting-associated protein 26C (Down syndrome critical region protein 3) (Down syndrome critical region protein A)	FALSE	FALSE
1369.69	0.023797	0.0954717	0.776677	0.914326	1.01663	1.01663	10312	TCIRG1	V-type proton ATPase 116 kDa subunit a isoform 3 (V-ATPase 116 kDa isoform a3) (Osteoclastic proton pump 116 kDa subunit) (OC-116 kDa) (OC116) (T-cell immune regulator 1) (T-cell immune response cDNA7 protein) (TIRC7) (Vacuolar proton translocating ATPase 116 kDa subunit a isoform 3)	FALSE	FALSE
2459.56	-0.0966612	0.0664729	0.119661	0.357684	-1.0693	1.0693	10313	RTN3	Reticulon-3 (Homolog of ASY protein) (HAP) (Neuroendocrine-specific protein-like 2) (NSP-like protein 2) (Neuroendocrine-specific protein-like II) (NSP-like protein II) (NSPLII)	FALSE	FALSE
425.87	-0.0456206	0.108124	0.607289	0.830466	-1.03213	1.03213	10314	LANCL1	Glutathione S-transferase LANCL1 (EC 2.5.1.18) (40 kDa erythrocyte membrane protein) (p40) (LanC-like protein 1)	FALSE	FALSE
5.77058	0.0380665	0.192139	0.276668	NA	1.02674	1.02674	10316	NMUR1	Neuromedin-U receptor 1 (NMU-R1) (G-protein coupled receptor 66) (G-protein coupled receptor FM-3)	FALSE	TRUE
265.561	0.264204	0.218193	0.0432697	0.183016	1.20097	1.20097	10317	B3GALT5	Beta-1,3-galactosyltransferase 5 (Beta-1,3-GalTase 5) (Beta3Gal-T5) (Beta3GalT5) (b3Gal-T5) (EC 2.4.1.-) (Beta-3-Gx-T5) (UDP-Gal:beta-GlcNAc beta-1,3-galactosyltransferase 5) (UDP-galactose:beta-N-acetylglucosamine beta-1,3-galactosyltransferase 5)	FALSE	FALSE
3587.04	0.396895	0.082183	2.44787e-07	6.12239e-06	1.31667	1.31667	10318	TNIP1	TNFAIP3-interacting protein 1 (A20-binding inhibitor of NF-kappa-B activation 1) (ABIN-1) (HIV-1 Nef-interacting protein) (Nef-associated factor 1) (Naf1) (Nip40-1) (Virion-associated nuclear shuttling protein) (VAN) (hVAN)	FALSE	FALSE
1.21984	0.0154096	0.189897	0.389021	NA	1.01074	1.01074	10319	LAMC3	Laminin subunit gamma-3 (Laminin-12 subunit gamma) (Laminin-14 subunit gamma) (Laminin-15 subunit gamma)	FALSE	TRUE
64.7407	0.0554656	0.156981	0.556154	0.802817	1.03919	1.03919	1032	CDKN2D	Cyclin-dependent kinase 4 inhibitor D (p19-INK4d)	FALSE	FALSE
16.6697	0.0855924	0.204409	0.183093	0.462052	1.06112	1.06112	10320	IKZF1	DNA-binding protein Ikaros (Ikaros family zinc finger protein 1) (Lymphoid transcription factor LyF-1)	FALSE	FALSE
2.39754	-0.00241077	0.188038	0.923668	NA	-1.00167	1.00167	10321	CRISP3	Cysteine-rich secretory protein 3 (CRISP-3) (Specific granule protein of 28 kDa) (SGP28)	FALSE	TRUE
192.098	-0.16724	0.146152	0.115705	0.349919	-1.12291	1.12291	10322	SMYD5	SET and MYND domain-containing protein 5 (EC 2.1.1.-) (Protein NN8-4AG) (Retinoic acid-induced protein 15)	FALSE	FALSE
20.5609	0.00887386	0.176338	0.894214	0.959447	1.00617	1.00617	10324	KLHL41	Kelch-like protein 41 (Kel-like protein 23) (Kelch repeat and BTB domain-containing protein 10) (Kelch-related protein 1) (Sarcosin)	FALSE	FALSE
76.0603	0.0587426	0.158461	0.532784	0.787716	1.04156	1.04156	10325	RRAGB	Ras-related GTP-binding protein B (Rag B) (RagB) (EC 3.6.5.-)	FALSE	FALSE
5.58446	0.0225132	0.187682	0.555528	NA	1.01573	1.01573	10326	SIRPB1	Signal-regulatory protein beta-1 (SIRP-beta-1) (CD172 antigen-like family member B) (CD antigen CD172b)	FALSE	TRUE
1264.33	-0.060732	0.0853148	0.424558	0.715971	-1.04299	1.04299	10327	AKR1A1	Aldo-keto reductase family 1 member A1 (EC 1.1.1.2) (EC 1.1.1.372) (EC 1.1.1.54) (Alcohol dehydrogenase [NADP(+)]) (Aldehyde reductase) (Glucuronate reductase) (EC 1.1.1.19) (Glucuronolactone reductase) (EC 1.1.1.20)	FALSE	FALSE
330.021	0.176284	0.13127	0.0834116	0.281681	1.12997	1.12997	10328	EMC8	ER membrane protein complex subunit 8 (Neighbor of COX4) (Protein FAM158B)	FALSE	FALSE
243.024	-0.0561855	0.113007	0.537179	0.789599	-1.03971	1.03971	10329	RXYLT1	Ribitol-5-phosphate xylosyltransferase 1 (EC 2.4.2.-) (Transmembrane protein 5) (UDP-D-xylose:ribitol-5-phosphate beta1,4-xylosyltransferase)	FALSE	FALSE
22.4018	-0.0108387	0.172829	0.879706	0.954194	-1.00754	1.00754	1033	CDKN3	Cyclin-dependent kinase inhibitor 3 (EC 3.1.3.16) (EC 3.1.3.48) (CDK2-associated dual-specificity phosphatase) (Cyclin-dependent kinase interactor 1) (Cyclin-dependent kinase-interacting protein 2) (Kinase-associated phosphatase)	FALSE	FALSE
579.802	0.0399969	0.0893631	0.612886	0.833828	1.02811	1.02811	10330	CNPY2	Protein canopy homolog 2 (MIR-interacting saposin-like protein) (Putative secreted protein Zsig9) (Transmembrane protein 4)	FALSE	FALSE
1547	0.00276008	0.0799464	0.970718	0.987465	1.00191	1.00191	10331	B3GNT3	N-acetyllactosaminide beta-1,3-N-acetylglucosaminyltransferase 3 (EC 2.4.1.149) (Beta-1,3-galactosyl-O-glycosyl-glycoprotein beta-1,3-N-acetylglucosaminyltransferase) (EC 2.4.1.146) (Beta-1,3-galactosyltransferase 8) (Beta-1,3-GalTase 8) (Beta3Gal-T8) (Beta3GalT8) (b3Gal-T8) (Beta-3-Gx-T8) (Core 1 extending beta-1,3-N-acetylglucosaminyltransferase) (Core1-beta3GlcNAcT) (Transmembrane protein 3) (…	FALSE	FALSE
0.341898	0.00090755	0.189565	0.918937	NA	1.00063	1.00063	10332	CLEC4M	C-type lectin domain family 4 member M (CD209 antigen-like protein 1) (DC-SIGN-related protein) (DC-SIGNR) (Dendritic cell-specific ICAM-3-grabbing non-integrin 2) (DC-SIGN2) (Liver/lymph node-specific ICAM-3-grabbing non-integrin) (L-SIGN) (CD antigen CD299)	FALSE	TRUE
33.4121	0.0114781	0.168608	0.884177	0.955867	1.00799	1.00799	10333	TLR6	Toll-like receptor 6 (EC 3.2.2.6) (CD antigen CD286)	FALSE	FALSE
0.152276	-0.00433104	0.189761	0.900998	NA	-1.00301	1.00301	103344718	HOTS	NA	FALSE	TRUE
10.5691	0.0564111	0.193069	0.301092	NA	1.03988	1.03988	10335	MRVI1	Protein MRVI1 (Inositol 1,4,5-trisphosphate receptor-associated cGMP kinase substrate) (JAW1-related protein MRVI1)	FALSE	TRUE
995.525	0.120112	0.0757347	0.0830491	0.280917	1.08682	1.08682	10336	PCGF3	Polycomb group RING finger protein 3 (RING finger protein 3A)	FALSE	FALSE
1732.84	0.0985583	0.073537	0.145017	0.401762	1.0707	1.0707	10342	TFG	Protein TFG (TRK-fused gene protein)	FALSE	FALSE
1.39646	0.0146538	0.189489	0.48096	NA	1.01021	1.01021	10343	PKDREJ	Polycystic kidney disease and receptor for egg jelly-related protein (PKD and REJ homolog)	FALSE	TRUE
5.18737	0.0401751	0.191565	0.316615	NA	1.02824	1.02824	10344	CCL26	C-C motif chemokine 26 (CC chemokine IMAC) (Eotaxin-3) (Macrophage inflammatory protein 4-alpha) (MIP-4-alpha) (Small-inducible cytokine A26) (Thymic stroma chemokine-1) (TSC-1)	FALSE	TRUE
0.0967957	-0.00370945	0.18974	0.938274	NA	-1.00257	1.00257	10345	TRDN	Triadin	FALSE	TRUE
6726.52	0.0227074	0.0954773	0.785071	0.916851	1.01586	1.01586	10346	TRIM22	E3 ubiquitin-protein ligase TRIM22 (EC 2.3.2.27) (50 kDa-stimulated trans-acting factor) (RING finger protein 94) (RING-type E3 ubiquitin transferase TRIM22) (Staf-50) (Tripartite motif-containing protein 22)	FALSE	FALSE
1221.15	0.0584217	0.0871912	0.450844	0.73349	1.04133	1.04133	10347	ABCA7	Phospholipid-transporting ATPase ABCA7 (EC 7.6.2.1) (ABCA-SSN) (ATP-binding cassette sub-family A member 7) (Autoantigen SS-N) (Macrophage ABC transporter)	FALSE	FALSE
26.398	-0.054077	0.182411	0.457674	0.738468	-1.03819	1.03819	10349	ABCA10	ATP-binding cassette sub-family A member 10	FALSE	FALSE
40.2136	0.0309802	0.174132	0.678997	0.871993	1.02171	1.02171	10350	ABCA9	ATP-binding cassette sub-family A member 9	FALSE	FALSE
0.149559	-0.00430451	0.18976	0.903015	NA	-1.00299	1.00299	10351	ABCA8	ATP-binding cassette sub-family A member 8	FALSE	TRUE
180.726	-0.171343	0.142932	0.104408	0.327788	-1.12611	1.12611	10352	WARS2	Tryptophan--tRNA ligase, mitochondrial (EC 6.1.1.2) ((Mt)TrpRS) (Tryptophanyl-tRNA synthetase) (TrpRS)	FALSE	FALSE
0.14945	0.00466876	0.189772	0.728671	NA	1.00324	1.00324	1036	CDO1	Cysteine dioxygenase type 1 (EC 1.13.11.20) (Cysteine dioxygenase type I) (CDO) (CDO-I)	FALSE	TRUE
126.842	-0.0534116	0.142406	0.580271	0.814951	-1.03772	1.03772	10360	NPM3	Nucleoplasmin-3	FALSE	FALSE
57.1598	-0.156991	0.211916	0.138671	0.391041	-1.11496	1.11496	10361	NPM2	Nucleoplasmin-2	FALSE	FALSE
530.889	0.0155499	0.0998539	0.855539	0.945448	1.01084	1.01084	10362	HMG20B	SWI/SNF-related matrix-associated actin-dependent regulator of chromatin subfamily E member 1-related (SMARCE1-related protein) (BRCA2-associated factor 35) (HMG box-containing protein 20B) (HMG domain-containing protein 2) (HMG domain-containing protein HMGX2) (Sox-like transcriptional factor) (Structural DNA-binding protein BRAF35)	FALSE	FALSE
383.359	-0.013183	0.100124	0.875122	0.952213	-1.00918	1.00918	10363	HMG20A	High mobility group protein 20A (HMG box-containing protein 20A) (HMG domain-containing protein 1) (HMG domain-containing protein HMGX1)	FALSE	FALSE
250.907	0.688923	0.167345	2.9165e-06	5.5533e-05	1.61208	1.61208	10365	KLF2	Krueppel-like factor 2 (Lung krueppel-like factor)	FALSE	FALSE
795.987	0.0477321	0.081798	0.519068	0.780919	1.03364	1.03364	10367	MICU1	Calcium uptake protein 1, mitochondrial (Atopy-related autoantigen CALC) (ara CALC) (Calcium-binding atopy-related autoantigen 1) (allergen Hom s 4)	FALSE	FALSE
0.149559	0.00466982	0.189773	0.728593	NA	1.00324	1.00324	10368	CACNG3	Voltage-dependent calcium channel gamma-3 subunit (Neuronal voltage-gated calcium channel gamma-3 subunit) (Transmembrane AMPAR regulatory protein gamma-3) (TARP gamma-3)	FALSE	TRUE
1.62116	0.00475317	0.188559	0.831236	NA	1.0033	1.0033	10369	CACNG2	Voltage-dependent calcium channel gamma-2 subunit (Neuronal voltage-gated calcium channel gamma-2 subunit) (Transmembrane AMPAR regulatory protein gamma-2) (TARP gamma-2)	FALSE	TRUE
618.403	0.0267172	0.0962921	0.748169	0.902314	1.01869	1.01869	10370	CITED2	Cbp/p300-interacting transactivator 2 (MSG-related protein 1) (MRG-1) (P35srj)	FALSE	FALSE
534.85	0.143259	0.108647	0.11316	0.345058	1.1044	1.1044	10371	SEMA3A	Semaphorin-3A (Semaphorin III) (Sema III)	FALSE	FALSE
4336.91	-0.0232296	0.0804037	0.748945	0.902795	-1.01623	1.01623	10376	TUBA1B	Tubulin alpha-1B chain (Alpha-tubulin ubiquitous) (Tubulin K-alpha-1) (Tubulin alpha-ubiquitous chain) [Cleaved into: Detyrosinated tubulin alpha-1B chain]	FALSE	FALSE
2194.01	-0.149594	0.0837797	0.045913	0.190096	-1.10926	1.10926	10379	IRF9	Interferon regulatory factor 9 (IRF-9) (IFN-alpha-responsive transcription factor subunit) (ISGF3 p48 subunit) (Interferon-stimulated gene factor 3 gamma) (ISGF-3 gamma) (Transcriptional regulator ISGF3 subunit gamma)	FALSE	FALSE
0	NA	NA	NA	NA	NA	NA	1038	CDR1	Cerebellar degeneration-related antigen 1 (CDR34)	FALSE	FALSE
383.316	0.0566342	0.105209	0.518923	0.780919	1.04004	1.04004	10380	BPNT1	3'(2'),5'-bisphosphate nucleotidase 1 (EC 3.1.3.7) (Bisphosphate 3'-nucleotidase 1) (PAP-inositol 1,4-phosphatase) (PIP)	FALSE	FALSE
148.413	0.238185	0.186764	0.0518833	0.207118	1.17951	1.17951	10381	TUBB3	Tubulin beta-3 chain (Tubulin beta-4 chain) (Tubulin beta-III)	FALSE	FALSE
0.861948	0.0131166	0.189973	0.349468	NA	1.00913	1.00913	10382	TUBB4A	Tubulin beta-4A chain (Tubulin 5 beta) (Tubulin beta-4 chain)	FALSE	TRUE
8724.24	-0.61789	0.0936682	4.05038e-12	3.0676e-10	-1.53463	1.53463	10383	TUBB4B	Tubulin beta-4B chain (Tubulin beta-2 chain) (Tubulin beta-2C chain)	FALSE	FALSE
528.358	0.00742873	0.120546	0.937548	0.976368	1.00516	1.00516	10384	BTN3A3	Butyrophilin subfamily 3 member A3	FALSE	FALSE
254.006	-0.0496619	0.118332	0.592492	0.822703	-1.03502	1.03502	10385	BTN2A2	Butyrophilin subfamily 2 member A2	FALSE	FALSE
38.3732	0.0278762	0.170764	0.722191	0.891666	1.01951	1.01951	10388	SYCP2	Synaptonemal complex protein 2 (SCP-2) (Synaptonemal complex lateral element protein) (hsSCP2)	FALSE	FALSE
2.82143	0.0319462	0.192301	0.186991	NA	1.02239	1.02239	10389	SCML2	Sex comb on midleg-like protein 2	FALSE	TRUE
320.763	0.0928848	0.107617	0.298756	0.602653	1.0665	1.0665	1039	CDR2	Cerebellar degeneration-related protein 2 (Major Yo paraneoplastic antigen) (Paraneoplastic cerebellar degeneration-associated antigen)	FALSE	FALSE
454.626	-0.0278298	0.105648	0.747662	0.902187	-1.01948	1.01948	10390	CEPT1	Choline/ethanolaminephosphotransferase 1 (hCEPT1) (EC 2.7.8.1) (EC 2.7.8.2)	FALSE	FALSE
18.8868	0.135726	0.242466	0.0745874	0.263158	1.09865	1.09865	10391	CORO2B	Coronin-2B (Coronin-like protein C) (Clipin-C) (Protein FC96)	FALSE	FALSE
6348.47	0.0594957	0.0592316	0.290149	0.59355	1.0421	1.0421	103910	MYL12B	NA	FALSE	FALSE
104.089	-0.157867	0.172097	0.150188	0.410937	-1.11564	1.11564	10392	NOD1	Nucleotide-binding oligomerization domain-containing protein 1 (Caspase recruitment domain-containing protein 4)	FALSE	FALSE
138.937	-0.0188449	0.13408	0.841804	0.940914	-1.01315	1.01315	10393	ANAPC10	Anaphase-promoting complex subunit 10 (APC10) (Cyclosome subunit 10)	FALSE	FALSE
0	NA	NA	NA	NA	NA	NA	10394	PRG3	Proteoglycan 3 (Eosinophil major basic protein homolog) (Prepro-major basic protein homolog) (Prepro-MBPH)	FALSE	FALSE
47.505	0.610542	0.39978	0.00583048	0.0394582	1.52683	1.52683	10395	DLC1	Rho GTPase-activating protein 7 (Deleted in liver cancer 1 protein) (DLC-1) (HP protein) (Rho-type GTPase-activating protein 7) (START domain-containing protein 12) (StARD12) (StAR-related lipid transfer protein 12)	FALSE	FALSE
53.9934	0.0166565	0.156298	0.853114	0.944578	1.01161	1.01161	10396	ATP8A1	Phospholipid-transporting ATPase IA (EC 7.6.2.1) (ATPase class I type 8A member 1) (Chromaffin granule ATPase II) (P4-ATPase flippase complex alpha subunit ATP8A1)	FALSE	FALSE
3253.25	0.6483	0.0952164	9.10168e-13	7.91612e-11	1.56732	1.56732	10397	NDRG1	Protein NDRG1 (Differentiation-related gene 1 protein) (DRG-1) (N-myc downstream-regulated gene 1 protein) (Nickel-specific induction protein Cap43) (Reducing agents and tunicamycin-responsive protein) (RTP) (Rit42)	FALSE	FALSE
338.981	0.619215	0.257443	0.00105409	0.00966023	1.53604	1.53604	10398	MYL9	Myosin regulatory light polypeptide 9 (20 kDa myosin light chain) (LC20) (MLC-2C) (Myosin RLC) (Myosin regulatory light chain 2, smooth muscle isoform) (Myosin regulatory light chain 9) (Myosin regulatory light chain MRLC1)	FALSE	FALSE
5352.1	0.128024	0.0611104	0.026465	0.128143	1.0928	1.0928	10399	RACK1	Receptor of activated protein C kinase 1 (Cell proliferation-inducing gene 21 protein) (Guanine nucleotide-binding protein subunit beta-2-like 1) (Guanine nucleotide-binding protein subunit beta-like protein 12.3) (Human lung cancer oncogene 7 protein) (HLC-7) (Receptor for activated C kinase) (Small ribosomal subunit protein RACK1) [Cleaved into: Receptor of activated protein C kinase 1, N-termi…	FALSE	FALSE
103.074	-0.0928052	0.164938	0.347428	0.650072	-1.06644	1.06644	104	ADARB1	Double-stranded RNA-specific editase 1 (EC 3.5.4.37) (RNA-editing deaminase 1) (RNA-editing enzyme 1) (dsRNA adenosine deaminase)	FALSE	FALSE
1515.85	-0.474712	0.0831664	1.54946e-09	6.38784e-08	-1.38964	1.38964	1040	CDS1	Phosphatidate cytidylyltransferase 1 (EC 2.7.7.41) (CDP-DAG synthase 1) (CDP-DG synthase 1) (CDP-diacylglycerol synthase 1) (CDS 1) (CDP-diglyceride pyrophosphorylase 1) (CDP-diglyceride synthase 1) (CTP:phosphatidate cytidylyltransferase 1)	FALSE	FALSE
75.0807	0.0465381	0.156146	0.61794	0.836391	1.03278	1.03278	10400	PEMT	Phosphatidylethanolamine N-methyltransferase (PEAMT) (PEMT) (EC 2.1.1.17) (EC 2.1.1.71) (PEMT2) (Phospholipid methyltransferase) (PLMT)	FALSE	FALSE
1574.68	-0.132489	0.0699998	0.0408966	0.17603	-1.09618	1.09618	10401	PIAS3	E3 SUMO-protein ligase PIAS3 (EC 2.3.2.-) (E3 SUMO-protein transferase PIAS3) (Protein inhibitor of activated STAT protein 3)	FALSE	FALSE
76.4195	-0.0994079	0.168626	0.316579	0.619421	-1.07133	1.07133	10402	ST3GAL6	Type 2 lactosamine alpha-2,3-sialyltransferase (EC 2.4.99.-) (CMP-NeuAc:beta-galactoside alpha-2,3-sialyltransferase VI) (ST3Gal VI) (ST3GalVI) (Sialyltransferase 10)	FALSE	FALSE
67.1892	-0.0424056	0.159135	0.639314	0.849959	-1.02983	1.02983	10403	NDC80	Kinetochore protein NDC80 homolog (Highly expressed in cancer protein) (Kinetochore protein Hec1) (HsHec1) (Kinetochore-associated protein 2) (Retinoblastoma-associated protein HEC)	FALSE	FALSE
151.323	0.00329601	0.129472	0.973299	0.988515	1.00229	1.00229	10404	CPQ	Carboxypeptidase Q (EC 3.4.17.-) (Lysosomal dipeptidase) (Plasma glutamate carboxypeptidase)	FALSE	FALSE
8570.72	0.141215	0.0817949	0.0556042	0.216647	1.10283	1.10283	10406	WFDC2	WAP four-disulfide core domain protein 2 (Epididymal secretory protein E4) (Major epididymis-specific protein E4) (Putative protease inhibitor WAP5)	FALSE	FALSE
0	NA	NA	NA	NA	NA	NA	10407	SPAG11B	Sperm-associated antigen 11B	FALSE	FALSE
1544.99	-0.488603	0.113074	1.91201e-06	3.82431e-05	-1.40309	1.40309	10409	BASP1	Brain acid soluble protein 1 (22 kDa neuronal tissue-enriched acidic protein) (Neuronal axonal membrane protein NAP-22)	FALSE	FALSE
4.20693	-0.00664063	0.186375	0.852661	NA	-1.00461	1.00461	1041	CDSN	Corneodesmosin (S protein)	FALSE	TRUE
12908.6	0.00676978	0.100866	0.899481	0.961992	1.0047	1.0047	10410	IFITM3	Interferon-induced transmembrane protein 3 (Dispanin subfamily A member 2b) (DSPA2b) (Interferon-inducible protein 1-8U)	FALSE	FALSE
144.033	0.145881	0.159945	0.174014	0.44949	1.10641	1.10641	10411	RAPGEF3	Rap guanine nucleotide exchange factor 3 (Exchange factor directly activated by cAMP 1) (Exchange protein directly activated by cAMP 1) (EPAC 1) (Rap1 guanine-nucleotide-exchange factor directly activated by cAMP) (cAMP-regulated guanine nucleotide exchange factor I) (cAMP-GEFI)	FALSE	FALSE
984.008	0.0649935	0.0776404	0.359431	0.660418	1.04608	1.04608	10412	NSA2	Ribosome biogenesis protein NSA2 homolog (Hairy cell leukemia protein 1) (TGF-beta-inducible nuclear protein 1)	FALSE	FALSE
2694.13	0.1186	0.0688114	0.0635488	0.237154	1.08568	1.08568	10413	YAP1	Transcriptional coactivator YAP1 (Yes-associated protein 1) (Protein yorkie homolog) (Yes-associated protein YAP65 homolog)	FALSE	FALSE
637.564	-0.0973234	0.0965348	0.240769	0.535523	-1.06979	1.06979	10417	SPON2	Spondin-2 (Differentially expressed in cancerous and non-cancerous lung cells 1) (DIL-1) (Mindin)	FALSE	FALSE
0.513021	0.00513401	0.189519	0.662714	NA	1.00356	1.00356	10418	SPON1	Spondin-1 (F-spondin) (Vascular smooth muscle cell growth-promoting factor)	FALSE	TRUE
855.226	-0.162947	0.11441	0.082214	0.278895	-1.11957	1.11957	10419	PRMT5	Protein arginine N-methyltransferase 5 (PRMT5) (EC 2.1.1.320) (72 kDa ICln-binding protein) (Histone-arginine N-methyltransferase PRMT5) (Jak-binding protein 1) (Shk1 kinase-binding protein 1 homolog) (SKB1 homolog) (SKB1Hs) [Cleaved into: Protein arginine N-methyltransferase 5, N-terminally processed]	FALSE	FALSE
118.33	0.0786575	0.157678	0.421383	0.71388	1.05603	1.05603	10420	TESK2	Dual specificity testis-specific protein kinase 2 (EC 2.7.12.1) (Testicular protein kinase 2)	FALSE	FALSE
899.397	-0.0386859	0.0803754	0.594323	0.823721	-1.02718	1.02718	10421	CD2BP2	CD2 antigen cytoplasmic tail-binding protein 2 (CD2 cytoplasmic domain-binding protein 2) (CD2 tail-binding protein 2) (U5 snRNP 52K protein) (U5-52K)	FALSE	FALSE
594.795	-0.302549	0.0992385	0.000591441	0.00592364	-1.23332	1.23332	10422	UBAC1	Ubiquitin-associated domain-containing protein 1 (UBA domain-containing protein 1) (E3 ubiquitin-protein ligase subunit KPC2) (Glialblastoma cell differentiation-related protein 1) (Kip1 ubiquitination-promoting complex protein 2)	FALSE	FALSE
421.345	-0.00373536	0.106425	0.951058	0.98119	-1.00259	1.00259	10423	CDIPT	CDP-diacylglycerol--inositol 3-phosphatidyltransferase (EC 2.7.8.11) (Phosphatidylinositol synthase) (PI synthase) (PtdIns synthase)	FALSE	FALSE
596.822	-0.0649224	0.0977404	0.437862	0.724668	-1.04603	1.04603	10424	PGRMC2	Membrane-associated progesterone receptor component 2 (Progesterone membrane-binding protein) (Steroid receptor protein DG6)	FALSE	FALSE
921.076	-0.0232023	0.0795469	0.735206	0.897462	-1.01621	1.01621	10425	ARIH2	E3 ubiquitin-protein ligase ARIH2 (ARI-2) (Protein ariadne-2 homolog) (EC 2.3.2.31) (RING-type E3 ubiquitin transferase ARIH2) (Triad1 protein)	FALSE	FALSE
242.23	-0.092888	0.119708	0.324856	0.628861	-1.0665	1.0665	10426	TUBGCP3	Gamma-tubulin complex component 3 (GCP-3) (hGCP3) (Gamma-ring complex protein 104 kDa) (h104p) (hGrip104) (Spindle pole body protein Spc98 homolog) (hSpc98)	FALSE	FALSE
995.964	0.0680375	0.0771509	0.333483	0.637287	1.04829	1.04829	10427	SEC24B	Protein transport protein Sec24B (SEC24-related protein B)	FALSE	FALSE
687.004	-0.12348	0.0914534	0.123614	0.365287	-1.08936	1.08936	10428	CFDP1	Craniofacial development protein 1 (Bucentaur)	FALSE	FALSE
0	NA	NA	NA	NA	NA	NA	1043	CD52	CAMPATH-1 antigen (CDw52) (Cambridge pathology 1 antigen) (Epididymal secretory protein E5) (Human epididymis-specific protein 5) (He5) (CD antigen CD52)	FALSE	FALSE
354.479	-0.0159443	0.10195	0.852093	0.944117	-1.01111	1.01111	10430	TMEM147	Transmembrane protein 147 (Protein NIFIE 14)	FALSE	FALSE
448.643	-0.306571	0.123164	0.00300949	0.0229214	-1.23676	1.23676	10432	RBM14	RNA binding motif protein 14 isoform 1 (Fragment)	FALSE	FALSE
764.518	0.0363764	0.0940832	0.656228	0.859638	1.02553	1.02553	10434	LYPLA1	Acyl-protein thioesterase 1 (APT-1) (hAPT1) (EC 3.1.2.-) (Lysophospholipase 1) (Lysophospholipase I) (LPL-I) (LysoPLA I)	FALSE	FALSE
464.573	0.936276	0.121077	7.13321e-16	1.08048e-13	1.91358	1.91358	10435	CDC42EP2	Cdc42 effector protein 2 (Binder of Rho GTPases 1)	FALSE	FALSE
213.819	-0.179369	0.139223	0.0872338	0.290585	-1.13239	1.13239	10436	EMG1	Ribosomal RNA small subunit methyltransferase NEP1 (EC 2.1.1.-) (18S rRNA (pseudouridine(1248)-N1)-methyltransferase) (18S rRNA Psi1248 methyltransferase) (Nucleolar protein EMG1 homolog) (Protein C2f) (Ribosome biogenesis protein NEP1)	FALSE	FALSE
723.066	-0.0253389	0.124768	0.786952	0.917454	-1.01772	1.01772	10437	IFI30	Gamma-interferon-inducible lysosomal thiol reductase (EC 1.8.-.-) (Gamma-interferon-inducible protein IP-30) (Legumaturain)	FALSE	FALSE
251.431	-0.139747	0.129163	0.159991	0.427546	-1.10171	1.10171	10438	C1D	Nuclear nucleic acid-binding protein C1D (hC1D)	FALSE	FALSE
29.2904	0.0390005	0.177876	0.589062	0.821227	1.0274	1.0274	10439	OLFM1	Noelin (Neuronal olfactomedin-related ER localized protein) (Olfactomedin-1)	FALSE	FALSE
0	NA	NA	NA	NA	NA	NA	1044	CDX1	Homeobox protein CDX-1 (Caudal-type homeobox protein 1)	FALSE	FALSE
570.467	-0.119544	0.0982513	0.155965	0.421525	-1.08639	1.08639	10440	TIMM17A	Mitochondrial import inner membrane translocase subunit Tim17-A (Inner membrane preprotein translocase Tim17a)	FALSE	FALSE
742.872	0.0868319	0.0974851	0.301222	0.603574	1.06204	1.06204	10443	N4BP2L2	NEDD4-binding protein 2-like 2 (Phosphonoformate immuno-associated protein 5)	FALSE	FALSE
809.347	-0.0970426	0.0892968	0.217415	0.506912	-1.06958	1.06958	10444	ZER1	Protein zer-1 homolog (Hzyg) (Zyg-11 homolog B-like protein) (Zyg11b-like protein)	FALSE	FALSE
543.437	-0.0109356	0.0903715	0.889837	0.957342	-1.00761	1.00761	10445	MCRS1	Microspherule protein 1 (58 kDa microspherule protein) (Cell cycle-regulated factor p78) (INO80 complex subunit J) (MCRS2)	FALSE	FALSE
2.55984	0.00365253	0.188132	0.885564	NA	1.00253	1.00253	10446	LRRN2	Leucine-rich repeat neuronal protein 2 (Glioma amplified on chromosome 1 protein) (Leucine-rich repeat neuronal protein 5)	FALSE	TRUE
1867.7	0.0917115	0.0891487	0.242372	0.537757	1.06563	1.06563	10447	FAM3C	Protein FAM3C (Interleukin-like EMT inducer)	FALSE	FALSE
123.714	-0.17736	0.175045	0.115553	0.349667	-1.13081	1.13081	10449	ACAA2	3-ketoacyl-CoA thiolase, mitochondrial (EC 2.3.1.16) (Acetyl-CoA acetyltransferase) (EC 2.3.1.9) (Acetyl-CoA acyltransferase) (Acyl-CoA hydrolase, mitochondrial) (EC 3.1.2.-) (EC 3.1.2.1) (EC 3.1.2.2) (Beta-ketothiolase) (Mitochondrial 3-oxoacyl-CoA thiolase) (T1)	FALSE	FALSE
0	NA	NA	NA	NA	NA	NA	1045	CDX2	Homeobox protein CDX-2 (CDX-3) (Caudal-type homeobox protein 2)	FALSE	FALSE
198.033	-0.0219745	0.122243	0.808478	0.926164	-1.01535	1.01535	10450	PPIE	Peptidyl-prolyl cis-trans isomerase E (PPIase E) (EC 5.2.1.8) (Cyclophilin E) (Cyclophilin-33) (Rotamase E)	FALSE	FALSE
288.623	-0.318883	0.172935	0.0117634	0.0694015	-1.24736	1.24736	10451	VAV3	Guanine nucleotide exchange factor VAV3 (VAV-3)	FALSE	FALSE
663.269	0.0211792	0.0988308	0.802786	0.924655	1.01479	1.01479	10452	TOMM40	Mitochondrial import receptor subunit TOM40 homolog (Protein Haymaker) (Translocase of outer membrane 40 kDa subunit homolog) (p38.5)	FALSE	FALSE
280.744	-0.170385	0.126783	0.0869587	0.289884	-1.12536	1.12536	10454	TAB1	TGF-beta-activated kinase 1 and MAP3K7-binding protein 1 (Mitogen-activated protein kinase kinase kinase 7-interacting protein 1) (TGF-beta-activated kinase 1-binding protein 1) (TAK1-binding protein 1)	FALSE	FALSE
196.884	-0.186295	0.158218	0.0923574	0.302495	-1.13784	1.13784	10455	ECI2	Enoyl-CoA delta isomerase 2, mitochondrial (EC 5.3.3.8) (DRS-1) (Delta(3),delta(2)-enoyl-CoA isomerase) (D3,D2-enoyl-CoA isomerase) (Diazepam-binding inhibitor-related protein 1) (DBI-related protein 1) (Dodecenoyl-CoA isomerase) (Hepatocellular carcinoma-associated antigen 88) (Peroxisomal 3,2-trans-enoyl-CoA isomerase) (pECI) (Renal carcinoma antigen NY-REN-1)	FALSE	FALSE
716.972	-0.0422764	0.0950292	0.606781	0.830466	-1.02974	1.02974	10456	HAX1	HCLS1-associated protein X-1 (HS1-associating protein X-1) (HAX-1) (HS1-binding protein 1) (HSP1BP-1)	FALSE	FALSE
3339.11	0.217683	0.24259	0.0775061	0.26978	1.16286	1.16286	10457	GPNMB	Transmembrane glycoprotein NMB (Hematopoietic growth factor inducible neurokinin-1 type)	FALSE	FALSE
1135.18	0.0157712	0.0806182	0.830243	0.935689	1.01099	1.01099	10458	BAIAP2	Brain-specific angiogenesis inhibitor 1-associated protein 2 (BAI-associated protein 2) (BAI1-associated protein 2) (Protein BAP2) (Fas ligand-associated factor 3) (FLAF3) (Insulin receptor substrate p53/p58) (IRS-58) (IRSp53/58) (Insulin receptor substrate protein of 53 kDa) (IRSp53) (Insulin receptor substrate p53)	FALSE	FALSE
102.669	0.146337	0.169017	0.17546	0.451839	1.10676	1.10676	10459	MAD2L2	Mitotic spindle assembly checkpoint protein MAD2B (Mitotic arrest deficient 2-like protein 2) (MAD2-like protein 2) (REV7 homolog) (hREV7)	FALSE	FALSE
0	NA	NA	NA	NA	NA	NA	1046	CDX4	Homeobox protein CDX-4 (Caudal-type homeobox protein 4)	FALSE	FALSE
177.657	-0.00780495	0.122651	0.932537	0.974689	-1.00542	1.00542	10460	TACC3	Transforming acidic coiled-coil-containing protein 3 (ERIC-1)	FALSE	FALSE
181.895	0.0461708	0.126536	0.627206	0.841788	1.03252	1.03252	10461	MERTK	Tyrosine-protein kinase Mer (EC 2.7.10.1) (Proto-oncogene c-Mer) (Receptor tyrosine kinase MerTK)	FALSE	FALSE
0.444671	-0.00296383	0.189476	0.874053	NA	-1.00206	1.00206	10462	CLEC10A	C-type lectin domain family 10 member A (C-type lectin superfamily member 14) (Macrophage lectin 2) (CD antigen CD301)	FALSE	TRUE
954.568	-0.119951	0.0845131	0.112061	0.342907	-1.0867	1.0867	10463	SLC30A9	Zinc transporter 9 (ZnT-9) (Human embryonic lung protein) (HuEL) (Solute carrier family 30 member 9)	FALSE	FALSE
529.461	-0.0814299	0.0973867	0.329883	0.633859	-1.05807	1.05807	10464	PIBF1	Progesterone-induced-blocking factor 1 (PIBF) (Centrosomal protein of 90 kDa) (CEP90)	FALSE	FALSE
147.2	-0.0372871	0.132933	0.695675	0.880979	-1.02618	1.02618	10465	PPIH	Peptidyl-prolyl cis-trans isomerase H (PPIase H) (EC 5.2.1.8) (Rotamase H) (Small nuclear ribonucleoprotein particle-specific cyclophilin H) (CypH) (U-snRNP-associated cyclophilin SnuCyp-20) (USA-CYP)	FALSE	FALSE
804.104	-0.0570771	0.0798055	0.429487	0.718887	-1.04036	1.04036	10466	COG5	Conserved oligomeric Golgi complex subunit 5 (COG complex subunit 5) (13S Golgi transport complex 90 kDa subunit) (GTC-90) (Component of oligomeric Golgi complex 5) (Golgi transport complex 1)	FALSE	FALSE
369.866	-0.0640121	0.108796	0.473969	0.749634	-1.04537	1.04537	10467	ZNHIT1	Zinc finger HIT domain-containing protein 1 (Cyclin-G1-binding protein 1) (Zinc finger protein subfamily 4A member 1) (p18 Hamlet)	FALSE	FALSE
658.148	0.564297	0.120229	2.73281e-07	6.71057e-06	1.47867	1.47867	10468	FST	Follistatin (FS) (Activin-binding protein)	FALSE	FALSE
353.938	0.125268	0.107805	0.162524	0.431534	1.09071	1.09071	10469	TIMM44	Mitochondrial import inner membrane translocase subunit TIM44	FALSE	FALSE
70.9686	-0.282808	0.268516	0.0402994	0.174295	-1.21656	1.21656	1047	CLGN	Calmegin	FALSE	FALSE
270.527	-0.180891	0.138403	0.0831316	0.281088	-1.13358	1.13358	10471	PFDN6	Prefoldin subunit 6 (Protein Ke2)	FALSE	FALSE
406.052	-0.385969	0.117716	0.000175756	0.00208755	-1.30674	1.30674	10472	ZBTB18	Zinc finger and BTB domain-containing protein 18 (58 kDa repressor protein) (Transcriptional repressor RP58) (Translin-associated zinc finger protein 1) (TAZ-1) (Zinc finger protein 238) (Zinc finger protein C2H2-171)	FALSE	FALSE
247.818	-0.176219	0.130231	0.0816468	0.27795	-1.12992	1.12992	10473	HMGN4	High mobility group nucleosome-binding domain-containing protein 4 (Non-histone chromosomal protein HMG-17-like 3) (Non-histone chromosomal protein)	FALSE	FALSE
943.598	0.0239063	0.0796346	0.741184	0.899665	1.01671	1.01671	10474	TADA3	Transcriptional adapter 3 (ADA3 homolog) (hADA3) (STAF54) (Transcriptional adapter 3-like) (ADA3-like protein)	FALSE	FALSE
2141.49	0.2964	0.109249	0.00173221	0.0144594	1.22808	1.22808	10475	TRIM38	E3 ubiquitin-protein ligase TRIM38 (EC 2.3.2.27) (RING finger protein 15) (RING-type E3 ubiquitin transferase TRIM38) (Tripartite motif-containing protein 38) (Zinc finger protein RoRet)	FALSE	FALSE
881.488	-0.0692314	0.0794199	0.336561	0.640122	-1.04916	1.04916	10476	ATP5PD	ATP synthase subunit d, mitochondrial (ATPase subunit d) (ATP synthase peripheral stalk subunit d)	FALSE	FALSE
600.199	-0.134018	0.0957189	0.105908	0.330344	-1.09735	1.09735	10477	UBE2E3	Ubiquitin-conjugating enzyme E2 E3 (EC 2.3.2.23) (E2 ubiquitin-conjugating enzyme E3) (UbcH9) (Ubiquitin carrier protein E3) (Ubiquitin-conjugating enzyme E2-23 kDa) (Ubiquitin-protein ligase E3)	FALSE	FALSE
275.753	0.045168	0.111908	0.618685	0.836811	1.0318	1.0318	10478	SLC25A17	Peroxisomal membrane protein PMP34 (34 kDa peroxisomal membrane protein) (Solute carrier family 25 member 17)	FALSE	FALSE
341.023	-0.00481385	0.109186	0.956121	0.983103	-1.00334	1.00334	10479	SLC9A6	Sodium/hydrogen exchanger 6 (Na(+)/H(+) exchanger 6) (NHE-6) (Solute carrier family 9 member 6)	FALSE	FALSE
6874.02	-0.00222289	0.0902684	0.968646	0.986427	-1.00154	1.00154	1048	CEACAM5	Carcinoembryonic antigen-related cell adhesion molecule 5 (Carcinoembryonic antigen) (CEA) (Meconium antigen 100) (CD antigen CD66e)	FALSE	FALSE
1777.06	0.0795768	0.0864141	0.300142	0.60303	1.05671	1.05671	10480	EIF3M	Eukaryotic translation initiation factor 3 subunit M (eIF3m) (Fetal lung protein B5) (hFL-B5) (PCI domain-containing protein 1)	FALSE	FALSE
0	NA	NA	NA	NA	NA	NA	10481	HOXB13	Homeobox protein Hox-B13	FALSE	FALSE
1762.54	0.243587	0.102463	0.00613288	0.041031	1.18393	1.18393	10482	NXF1	Nuclear RNA export factor 1 (Tip-associated protein) (Tip-associating protein) (mRNA export factor TAP)	FALSE	FALSE
1670.98	-0.0585583	0.0767274	0.403261	0.697647	-1.04142	1.04142	10483	SEC23B	Protein transport protein Sec23B (hSec23B) (SEC23-related protein B)	FALSE	FALSE
474.191	0.0543333	0.0949176	0.510363	0.775162	1.03838	1.03838	10484	SEC23A	Protein transport protein Sec23A (hSec23A) (SEC23-related protein A)	FALSE	FALSE
1.05326	0.0199441	0.190678	0.219021	NA	1.01392	1.01392	10485	C1orf61	Protein CROC-4 (Contingent replication of cDNA 4)	FALSE	TRUE
96.4503	-0.235049	0.198921	0.057755	0.221632	-1.17695	1.17695	10486	CAP2	Adenylyl cyclase-associated protein 2 (CAP 2)	FALSE	FALSE
5145.61	0.16588	0.0595654	0.00333685	0.0249219	1.12185	1.12185	10487	CAP1	Adenylyl cyclase-associated protein 1 (CAP 1)	FALSE	FALSE
470.791	0.0698138	0.111388	0.442383	0.726978	1.04958	1.04958	10488	CREB3	Cyclic AMP-responsive element-binding protein 3 (CREB-3) (cAMP-responsive element-binding protein 3) (Leucine zipper protein) (Luman) (Transcription factor LZIP-alpha) [Cleaved into: Processed cyclic AMP-responsive element-binding protein 3 (N-terminal Luman) (Transcriptionally active form)]	FALSE	FALSE
903	-0.0267122	0.102128	0.757151	0.904651	-1.01869	1.01869	10489	LRRC41	Leucine-rich repeat-containing protein 41 (Protein Muf1)	FALSE	FALSE
957.082	-0.0495527	0.078266	0.486158	0.758816	-1.03494	1.03494	10490	VTI1B	Vesicle transport through interaction with t-SNAREs homolog 1B (Vesicle transport v-SNARE protein Vti1-like 1) (Vti1-rp1)	FALSE	FALSE
0.409629	-0.00587031	0.189844	0.627975	NA	-1.00408	1.00408	104909134	LINC02210-CRHR1	cDNA FLJ60308, highly similar to Corticotropin-releasing factor receptor 1	FALSE	TRUE
1071.11	0.0222247	0.076268	0.748945	0.902795	1.01552	1.01552	10491	CRTAP	Cartilage-associated protein	FALSE	FALSE
3430.73	-0.0161383	0.0607316	0.778508	0.914674	-1.01125	1.01125	10492	SYNCRIP	Heterogeneous nuclear ribonucleoprotein Q (hnRNP Q) (Glycine- and tyrosine-rich RNA-binding protein) (GRY-RBP) (NS1-associated protein 1) (Synaptotagmin-binding, cytoplasmic RNA-interacting protein)	FALSE	FALSE
544.57	0.0864601	0.105031	0.325569	0.629699	1.06176	1.06176	10493	VAT1	Synaptic vesicle membrane protein VAT-1 homolog (EC 1.-.-.-)	FALSE	FALSE
613.262	-0.0120416	0.0875453	0.875936	0.952268	-1.00838	1.00838	10494	STK25	Serine/threonine-protein kinase 25 (EC 2.7.11.1) (Ste20-like kinase) (Sterile 20/oxidant stress-response kinase 1) (SOK-1) (Ste20/oxidant stress response kinase 1)	FALSE	FALSE
238.821	-0.0827498	0.125977	0.388703	0.686289	-1.05903	1.05903	10495	ENOX2	Ecto-NOX disulfide-thiol exchanger 2 (APK1 antigen) (Cytosolic ovarian carcinoma antigen 1) (Tumor-associated hydroquinone oxidase) (tNOX) [Includes: Hydroquinone [NADH] oxidase (EC 1.-.-.-)
1125.86	-0.0411854	0.0791579	0.565561	0.807405	-1.02896	1.02896	10497	UNC13B	Protein unc-13 homolog B (Munc13-2) (munc13)	FALSE	FALSE
835.04	-0.0395686	0.0902478	0.615834	0.835616	-1.02781	1.02781	10498	CARM1	Histone-arginine methyltransferase CARM1 (EC 2.1.1.319) (Coactivator-associated arginine methyltransferase 1) (Protein arginine N-methyltransferase 4)	FALSE	FALSE
934.753	-0.0171569	0.0834753	0.829764	0.935366	-1.01196	1.01196	10499	NCOA2	Nuclear receptor coactivator 2 (NCoA-2) (Class E basic helix-loop-helix protein 75) (bHLHe75) (Transcriptional intermediary factor 2) (hTIF2)	FALSE	FALSE
112.892	0.140058	0.182132	0.189048	0.469694	1.10195	1.10195	105	ADARB2	Double-stranded RNA-specific editase B2 (EC 3.5.-.-) (RNA-dependent adenosine deaminase 3) (RNA-editing deaminase 2) (RNA-editing enzyme 2) (dsRNA adenosine deaminase B2)	FALSE	FALSE
114.454	0.0561557	0.144287	0.561372	0.804782	1.03969	1.03969	1050	CEBPA	CCAAT/enhancer-binding protein alpha (C/EBP alpha)	FALSE	FALSE
21.8013	0.00722661	0.173607	0.919464	0.970158	1.00502	1.00502	10500	SEMA6C	Semaphorin-6C (Semaphorin-Y) (Sema Y)	FALSE	FALSE
0.691466	-0.0122585	0.190188	0.342677	NA	-1.00853	1.00853	10501	SEMA6B	Semaphorin-6B (Semaphorin-Z) (Sema Z)	FALSE	TRUE
68.9725	-0.674332	0.437901	0.00471111	0.0331978	-1.59586	1.59586	10505	SEMA4F	Semaphorin-4F (Semaphorin-M) (Sema M) (Semaphorin-W) (Sema W)	FALSE	FALSE
289.537	0.0398932	0.107122	0.654691	0.858967	1.02804	1.02804	10507	SEMA4D	Semaphorin-4D (A8) (BB18) (GR3) (CD antigen CD100)	FALSE	FALSE
2527.86	0.413968	0.0791508	2.88438e-08	8.93892e-07	1.33235	1.33235	10509	SEMA4B	Semaphorin-4B (Semaphorin-C)	FALSE	FALSE
3022	0.363403	0.095079	2.62075e-05	0.000388672	1.28646	1.28646	1051	CEBPB	CCAAT/enhancer-binding protein beta (C/EBP beta) (Liver activator protein) (LAP) (Liver-enriched inhibitory protein) (LIP) (Nuclear factor NF-IL6) (Transcription factor 5) (TCF-5)	FALSE	FALSE
1766.99	0.0598354	0.0797851	0.408302	0.702624	1.04235	1.04235	10512	SEMA3C	Semaphorin-3C (Semaphorin-E) (Sema E)	FALSE	FALSE
871.945	0.0583618	0.0865079	0.448514	0.731746	1.04128	1.04128	10513	APPBP2	Amyloid protein-binding protein 2 (Amyloid beta precursor protein-binding protein 2) (APP-BP2) (Protein interacting with APP tail 1)	FALSE	FALSE
535.123	-0.00645005	0.093456	0.936035	0.975752	-1.00448	1.00448	10514	MYBBP1A	Myb-binding protein 1A	FALSE	FALSE
319.557	0.0482487	0.109266	0.590445	0.82165	1.03401	1.03401	10516	FBLN5	Fibulin-5 (FIBL-5) (Developmental arteries and neural crest EGF-like protein) (Dance) (Urine p50 protein) (UP50)	FALSE	FALSE
86.1521	-0.033965	0.150745	0.71458	0.889163	-1.02382	1.02382	10517	FBXW10	F-box/WD repeat-containing protein 10 (F-box and WD-40 domain-containing protein 10) (Ubiquitin ligase-specificity factor)	FALSE	FALSE
151.795	0.0335467	0.129867	0.725605	0.89316	1.02353	1.02353	10518	CIB2	Calcium and integrin-binding family member 2 (Kinase-interacting protein 2) (KIP 2)	FALSE	FALSE
754.574	-0.423355	0.107163	1.18247e-05	0.00019229	-1.34104	1.34104	10519	CIB1	Calcium and integrin-binding protein 1 (CIB) (Calcium- and integrin-binding protein) (CIBP) (Calmyrin) (DNA-PKcs-interacting protein) (Kinase-interacting protein) (KIP) (SNK-interacting protein 2-28) (SIP2-28)	FALSE	FALSE
1272.95	0.260167	0.0833693	0.000615337	0.00613108	1.19762	1.19762	1052	CEBPD	CCAAT/enhancer-binding protein delta (C/EBP delta) (Nuclear factor NF-IL6-beta) (NF-IL6-beta)	FALSE	FALSE
229.787	0.0496	0.144872	0.606204	0.8301	1.03498	1.03498	10520	ZNF211	Zinc finger protein 211 (Zinc finger protein C2H2-25)	FALSE	FALSE
5228.26	0.115239	0.0634875	0.0538333	0.212325	1.08315	1.08315	10521	DDX17	Probable ATP-dependent RNA helicase DDX17 (EC 3.6.4.13) (DEAD box protein 17) (DEAD box protein p72) (DEAD box protein p82) (RNA-dependent helicase p72)	FALSE	FALSE
292.296	-0.0992661	0.116204	0.286561	0.589392	-1.07123	1.07123	10522	DEAF1	Deformed epidermal autoregulatory factor 1 homolog (Nuclear DEAF-1-related transcriptional regulator) (NUDR) (Suppressin) (Zinc finger MYND domain-containing protein 5)	FALSE	FALSE
952.882	0.104136	0.0819634	0.15853	0.425726	1.07485	1.07485	10523	CHERP	Calcium homeostasis endoplasmic reticulum protein (ERPROT 213-21) (SR-related CTD-associated factor 6)	FALSE	FALSE
723.151	0.107469	0.0885392	0.172247	0.447582	1.07734	1.07734	10524	KAT5	Histone acetyltransferase KAT5 (EC 2.3.1.48) (60 kDa Tat-interactive protein) (Tip60) (Histone acetyltransferase HTATIP) (HIV-1 Tat interactive protein) (Lysine acetyltransferase 5) (cPLA(2)-interacting protein)	FALSE	FALSE
2430.74	-0.0941012	0.0765628	0.177758	0.455108	-1.0674	1.0674	10525	HYOU1	Hypoxia up-regulated protein 1 (150 kDa oxygen-regulated protein) (ORP-150) (170 kDa glucose-regulated protein) (GRP-170)	FALSE	FALSE
857.757	-0.0616785	0.0826415	0.406712	0.70087	-1.04368	1.04368	10526	IPO8	Importin-8 (Imp8) (Ran-binding protein 8) (RanBP8)	FALSE	FALSE
2627.1	0.00711804	0.0676274	0.910602	0.967079	1.00495	1.00495	10527	IPO7	Importin-7 (Imp7) (Ran-binding protein 7) (RanBP7)	FALSE	FALSE
951.042	-0.0935331	0.0953717	0.2574	0.555556	-1.06698	1.06698	10528	NOP56	Nucleolar protein 56 (Nucleolar protein 5A)	FALSE	FALSE
1618.78	-0.109118	0.0806803	0.133771	0.383669	-1.07857	1.07857	10529	NEBL	Nebulette (Actin-binding Z-disk protein)	FALSE	FALSE
0.299119	0.00574406	0.189833	0.618376	NA	1.00399	1.00399	1053	CEBPE	CCAAT/enhancer-binding protein epsilon (C/EBP epsilon)	FALSE	TRUE
1106.13	0.0824486	0.0853911	0.281423	0.584236	1.05881	1.05881	10531	PITRM1	Presequence protease, mitochondrial (hPreP) (EC 3.4.24.-) (Pitrilysin metalloproteinase 1) (Metalloprotease 1) (hMP1)	FALSE	FALSE
336.144	0.0614861	0.116377	0.507883	0.772972	1.04354	1.04354	10533	ATG7	Ubiquitin-like modifier-activating enzyme ATG7 (ATG12-activating enzyme E1 ATG7) (Autophagy-related protein 7) (APG7-like) (hAGP7) (Ubiquitin-activating enzyme E1-like protein)	FALSE	FALSE
86.029	0.0656761	0.152071	0.498485	0.767297	1.04658	1.04658	10534	ZNRD2	Protein ZNRD2 (Autoantigen p27) (Sjoegren syndrome/scleroderma autoantigen 1) (Zinc ribbon domain-containing protein 2)	FALSE	FALSE
94.4173	-0.047628	0.150391	0.614858	0.83511	-1.03356	1.03356	10535	RNASEH2A	Ribonuclease H2 subunit A (RNase H2 subunit A) (EC 3.1.26.4) (Aicardi-Goutieres syndrome 4 protein) (AGS4) (RNase H(35)) (Ribonuclease HI large subunit) (RNase HI large subunit) (Ribonuclease HI subunit A)	FALSE	FALSE
27.2533	-0.0363462	0.178156	0.605285	0.829868	-1.02551	1.02551	10536	P3H3	Prolyl 3-hydroxylase 3 (EC 1.14.11.7) (Leprecan-like protein 2) (Protein B)	FALSE	FALSE
457.979	0.196557	0.172217	0.0867542	0.289632	1.14596	1.14596	10537	UBD	Ubiquitin D (Diubiquitin) (Ubiquitin-like protein FAT10)	FALSE	FALSE
6.42018	-0.00131638	0.185159	0.972328	NA	-1.00091	1.00091	105370980	LOC105370980	NA	FALSE	TRUE
0.140518	-0.00424164	0.189757	0.900993	NA	-1.00294	1.00294	105371045	PERCC1	NA	FALSE	TRUE
0.785938	0.00644343	0.189291	0.684353	NA	1.00448	1.00448	105371242	PPIAL4H	NA	FALSE	TRUE
0	NA	NA	NA	NA	NA	NA	105371346	CPHXL	NA	FALSE	FALSE
0.444839	0.00858292	0.189948	0.465186	NA	1.00597	1.00597	105372280	GNG14	Putative guanine nucleotide-binding protein G(I)/G(S)/G(O) subunit gamma-14	FALSE	TRUE
0	NA	NA	NA	NA	NA	NA	105372977	LOC105372977	NA	FALSE	FALSE
0.680431	-0.00484184	0.18943	0.684569	NA	-1.00336	1.00336	105372978	LINC01638	NA	FALSE	TRUE
0	NA	NA	NA	NA	NA	NA	105373251	FAM236D	NA	FALSE	FALSE
0	NA	NA	NA	NA	NA	NA	105373377	PNMA6F	NA	FALSE	FALSE
80.7442	0.128158	0.174455	0.220888	0.511559	1.0929	1.0929	105375355	UPK3B	Uroplakin-3b (UP3b) (Uroplakin IIIb) (UPIIIb) (p35)	FALSE	FALSE
0	NA	NA	NA	NA	NA	NA	105376230	TEX53	NA	FALSE	FALSE
0	NA	NA	NA	NA	NA	NA	105376731	LOC105376731	NA	FALSE	FALSE
0.152283	-0.00433111	0.189761	0.900993	NA	-1.00301	1.00301	105378220	MARCOL	NA	FALSE	TRUE
0	NA	NA	NA	NA	NA	NA	105378696	TMEM275	NA	FALSE	FALSE
0.14054	-0.00424187	0.189757	0.900975	NA	-1.00294	1.00294	105378803	LRRC53	NA	FALSE	TRUE
0.292803	-0.00568278	0.189816	0.713466	NA	-1.00395	1.00395	105378952	KLF18	NA	FALSE	TRUE
0	NA	NA	NA	NA	NA	NA	105378979	LOC105378979	NA	FALSE	FALSE
122.819	0.21921	0.179075	0.0645407	0.239558	1.1641	1.1641	10538	BATF	Basic leucine zipper transcriptional factor ATF-like (B-cell-activating transcription factor) (B-ATF) (SF-HT-activated gene 2 protein) (SFA-2)	FALSE	FALSE
774.196	0.0724824	0.0807749	0.321034	0.624089	1.05152	1.05152	10539	GLRX3	Glutaredoxin-3 (PKC-interacting cousin of thioredoxin) (PICOT) (PKC-theta-interacting protein) (PKCq-interacting protein) (Thioredoxin-like protein 2)	FALSE	FALSE
709.138	0.289639	0.0947874	0.000630066	0.00624553	1.22233	1.22233	1054	CEBPG	CCAAT/enhancer-binding protein gamma (C/EBP gamma)	FALSE	FALSE
969.473	0.0459757	0.0760339	0.509435	0.774377	1.03238	1.03238	10540	DCTN2	Dynactin subunit 2 (50 kDa dynein-associated polypeptide) (Dynactin complex 50 kDa subunit) (DCTN-50) (p50 dynamitin)	FALSE	FALSE
1384.21	-0.0212742	0.0790755	0.770889	0.912031	-1.01486	1.01486	10541	ANP32B	Acidic leucine-rich nuclear phosphoprotein 32 family member B (Acidic protein rich in leucines) (Putative HLA-DR-associated protein I-2) (PHAPI2) (Silver-stainable protein SSP29)	FALSE	FALSE
533.98	-0.0545669	0.0946008	0.505142	0.77104	-1.03855	1.03855	10542	LAMTOR5	Ragulator complex protein LAMTOR5 (Hepatitis B virus X-interacting protein) (HBV X-interacting protein) (HBX-interacting protein) (Late endosomal/lysosomal adaptor and MAPK and MTOR activator 5)	FALSE	FALSE
51.1817	-0.0443622	0.172805	0.580331	0.814951	-1.03123	1.03123	10544	PROCR	Endothelial protein C receptor (Activated protein C receptor) (APC receptor) (Endothelial cell protein C receptor) (CD antigen CD201)	FALSE	FALSE
1300.19	-0.232852	0.078105	0.0011527	0.0103874	-1.17516	1.17516	10548	TM9SF1	Transmembrane 9 superfamily member 1 (MP70 protein family member) (hMP70)	FALSE	FALSE
432.934	0.0629465	0.102464	0.467265	0.745449	1.0446	1.0446	10549	PRDX4	Peroxiredoxin-4 (EC 1.11.1.15) (Antioxidant enzyme AOE372) (AOE37-2) (Peroxiredoxin IV) (Prx-IV) (Thioredoxin peroxidase AO372) (Thioredoxin-dependent peroxide reductase A0372)	FALSE	FALSE
1320.76	-0.0778246	0.0821865	0.292737	0.596311	-1.05543	1.05543	10550	ARL6IP5	PRA1 family protein 3 (ADP-ribosylation factor-like protein 6-interacting protein 5) (ARL-6-interacting protein 5) (Aip-5) (Cytoskeleton-related vitamin A-responsive protein) (Dermal papilla-derived protein 11) (GTRAP3-18) (Glutamate transporter EAAC1-interacting protein) (JM5) (Prenylated Rab acceptor protein 2) (Protein JWa) (Putative MAPK-activating protein PM27)	FALSE	FALSE
8386.3	-0.080262	0.0804316	0.269011	0.56887	-1.05721	1.05721	10551	AGR2	Anterior gradient protein 2 homolog (AG-2) (hAG-2) (HPC8) (Secreted cement gland protein XAG-2 homolog)	FALSE	FALSE
1588.78	0.0606617	0.0773337	0.390121	0.687854	1.04294	1.04294	10552	ARPC1A	Actin-related protein 2/3 complex subunit 1A (SOP2-like protein)	FALSE	FALSE
655.491	0.0229007	0.0899115	0.766512	0.909626	1.016	1.016	10553	HTATIP2	Oxidoreductase HTATIP2 (EC 1.1.1.-) (30 kDa HIV-1 TAT-interacting protein) (HIV-1 TAT-interactive protein 2)	FALSE	FALSE
569.532	-0.0716256	0.0889338	0.361221	0.662101	-1.0509	1.0509	10554	AGPAT1	1-acyl-sn-glycerol-3-phosphate acyltransferase alpha (EC 2.3.1.51) (1-acylglycerol-3-phosphate O-acyltransferase 1) (1-AGP acyltransferase 1) (1-AGPAT 1) (Lysophosphatidic acid acyltransferase alpha) (LPAAT-alpha) (Protein G15)	FALSE	FALSE
385.074	0.0174838	0.105399	0.842746	0.941055	1.01219	1.01219	10555	AGPAT2	1-acyl-sn-glycerol-3-phosphate acyltransferase beta (EC 2.3.1.51) (1-acylglycerol-3-phosphate O-acyltransferase 2) (1-AGP acyltransferase 2) (1-AGPAT 2) (Lysophosphatidic acid acyltransferase beta) (LPAAT-beta)	FALSE	FALSE
203.034	-0.079967	0.123412	0.400731	0.695987	-1.05699	1.05699	10556	RPP30	Ribonuclease P protein subunit p30 (RNaseP protein p30) (EC 3.1.26.5) (RNase P subunit 2)	FALSE	FALSE
345.172	-0.0415807	0.107329	0.637771	0.848494	-1.02924	1.02924	10557	RPP38	Ribonuclease P protein subunit p38 (RNaseP protein p38) (EC 3.1.26.5)	FALSE	FALSE
1119.35	0.107287	0.0794512	0.137012	0.388201	1.0772	1.0772	10558	SPTLC1	Serine palmitoyltransferase 1 (EC 2.3.1.50) (Long chain base biosynthesis protein 1) (LCB 1) (Serine-palmitoyl-CoA transferase 1) (SPT 1) (SPT1)	FALSE	FALSE
197.861	-0.00470437	0.121393	0.958701	0.983369	-1.00327	1.00327	10559	SLC35A1	CMP-sialic acid transporter (CMP-SA-Tr) (CMP-Sia-Tr) (Solute carrier family 35 member A1)	FALSE	FALSE
82.0848	-0.234127	0.227878	0.0637446	0.23765	-1.17619	1.17619	1056	CEL	NA	FALSE	FALSE
875.655	0.423518	0.131696	0.000183955	0.00217344	1.34119	1.34119	10560	SLC19A2	Thiamine transporter 1 (ThTr-1) (ThTr1) (Solute carrier family 19 member 2) (Thiamine carrier 1) (TC1)	FALSE	FALSE
3731.07	0.0455911	0.0932036	0.575566	0.812719	1.03211	1.03211	10561	IFI44	Interferon-induced protein 44 (p44) (Microtubule-associated protein 44)	FALSE	FALSE
116.631	0.0587683	0.202394	NA	NA	1.04158	1.04158	10562	OLFM4	Olfactomedin-4 (OLM4) (Antiapoptotic protein GW112) (G-CSF-stimulated clone 1 protein) (hGC-1) (hOLfD)	TRUE	FALSE
37.4598	0.176569	0.318722	0.0111941	0.066773	1.13019	1.13019	10563	CXCL13	C-X-C motif chemokine 13 (Angie) (B cell-attracting chemokine 1) (BCA-1) (B lymphocyte chemoattractant) (CXC chemokine BLC) (Small-inducible cytokine B13)	FALSE	FALSE
1463.88	0.0815306	0.0768626	0.245403	0.54114	1.05814	1.05814	10564	ARFGEF2	Brefeldin A-inhibited guanine nucleotide-exchange protein 2 (Brefeldin A-inhibited GEP 2) (ADP-ribosylation factor guanine nucleotide-exchange factor 2)	FALSE	FALSE
1985.32	0.00937946	0.0733114	0.89599	0.960391	1.00652	1.00652	10565	ARFGEF1	Brefeldin A-inhibited guanine nucleotide-exchange protein 1 (Brefeldin A-inhibited GEP 1) (ADP-ribosylation factor guanine nucleotide-exchange factor 1) (p200 ARF guanine nucleotide exchange factor) (p200 ARF-GEP1)	FALSE	FALSE
68.9391	-0.374936	0.336822	0.0207718	0.106757	-1.29678	1.29678	10566	AKAP3	A-kinase anchor protein 3 (AKAP-3) (A-kinase anchor protein 110 kDa) (AKAP 110) (Cancer/testis antigen 82) (CT82) (Fibrous sheath protein of 95 kDa) (FSP95) (Fibrousheathin I) (Fibrousheathin-1) (Protein kinase A-anchoring protein 3) (PRKA3) (Sperm oocyte-binding protein)	FALSE	FALSE
257.412	0.0585118	0.115503	0.526632	0.784697	1.04139	1.04139	10567	RABAC1	Prenylated Rab acceptor protein 1 (PRA1 family protein 1)	FALSE	FALSE
12341.2	0.167718	0.0829648	0.0250482	0.123374	1.12328	1.12328	10568	SLC34A2	Sodium-dependent phosphate transport protein 2B (Sodium-phosphate transport protein 2B) (Na(+)-dependent phosphate cotransporter 2B) (NaPi3b) (Sodium/phosphate cotransporter 2B) (Na(+)/Pi cotransporter 2B) (NaPi-2b) (Solute carrier family 34 member 2)	FALSE	FALSE
1072.64	0.107683	0.0773341	0.126619	0.370512	1.0775	1.0775	10569	SLU7	Pre-mRNA-splicing factor SLU7 (hSlu7)	FALSE	FALSE
17.2599	0.0807988	0.197706	0.249649	0.546264	1.0576	1.0576	10570	DPYSL4	Dihydropyrimidinase-related protein 4 (DRP-4) (Collapsin response mediator protein 3) (CRMP-3) (UNC33-like phosphoprotein 4) (ULIP-4)	FALSE	FALSE
129.685	-0.139529	0.159859	0.189966	0.470586	-1.10155	1.10155	10572	SIVA1	Apoptosis regulatory protein Siva (CD27-binding protein) (CD27BP)	FALSE	FALSE
298.961	-0.0725097	0.123212	0.444587	0.728947	-1.05154	1.05154	10573	MRPL28	39S ribosomal protein L28, mitochondrial (L28mt) (MRP-L28) (Melanoma antigen p15) (Melanoma-associated antigen recognized by T-lymphocytes) (Mitochondrial large ribosomal subunit protein bL28m)	FALSE	FALSE
2080.05	-0.0877968	0.0712709	0.182196	0.460995	-1.06275	1.06275	10574	CCT7	T-complex protein 1 subunit eta (TCP-1-eta) (CCT-eta) (HIV-1 Nef-interacting protein) [Cleaved into: T-complex protein 1 subunit eta, N-terminally processed]	FALSE	FALSE
1991.23	-0.0679687	0.0731234	0.306569	0.609218	-1.04824	1.04824	10575	CCT4	T-complex protein 1 subunit delta (TCP-1-delta) (CCT-delta) (Stimulator of TAR RNA-binding)	FALSE	FALSE
2183.84	-0.0178214	0.0831413	0.810687	0.926804	-1.01243	1.01243	10576	CCT2	T-complex protein 1 subunit beta (TCP-1-beta) (CCT-beta)	FALSE	FALSE
1349.45	0.11279	0.0923523	0.162582	0.431534	1.08132	1.08132	10577	NPC2	NPC intracellular cholesterol transporter 2 (Epididymal secretory protein E1) (Human epididymis-specific protein 1) (He1) (Niemann-Pick disease type C2 protein)	FALSE	FALSE
0.422045	0.00624156	0.189863	0.544143	NA	1.00434	1.00434	10578	GNLY	Granulysin (Lymphokine LAG-2) (Protein NKG5) (T-cell activation protein 519)	FALSE	TRUE
3590.91	0.163896	0.0765112	0.0190777	0.100112	1.12031	1.12031	10579	TACC2	Transforming acidic coiled-coil-containing protein 2 (Anti-Zuai-1) (AZU-1)	FALSE	FALSE
13.5211	0.00515519	0.180833	0.927073	0.972446	1.00358	1.00358	1058	CENPA	Histone H3-like centromeric protein A (Centromere autoantigen A) (Centromere protein A) (CENP-A)	FALSE	FALSE
32.8049	0.116318	0.208591	0.181653	0.4604	1.08397	1.08397	10580	SORBS1	Sorbin and SH3 domain-containing protein 1 (Ponsin) (SH3 domain protein 5) (SH3P12) (c-Cbl-associated protein) (CAP)	FALSE	FALSE
1813.71	-0.0294655	0.110144	0.733774	0.896812	-1.02063	1.02063	10581	IFITM2	Interferon-induced transmembrane protein 2 (Dispanin subfamily A member 2c) (DSPA2c) (Interferon-inducible protein 1-8D)	FALSE	FALSE
9.93394	-0.0151702	0.183615	0.755982	NA	-1.01057	1.01057	10584	COLEC10	Collectin-10 (Collectin liver protein 1) (CL-L1) (Collectin-34) (CL-34)	FALSE	TRUE
236.056	0.0465196	0.119177	0.619103	0.837125	1.03277	1.03277	10585	POMT1	Protein O-mannosyl-transferase 1 (EC 2.4.1.109) (Dolichyl-phosphate-mannose--protein mannosyltransferase 1)	FALSE	FALSE
51.7298	0.0970846	0.202846	0.213787	0.502153	1.06961	1.06961	10586	MAB21L2	Protein mab-21-like 2	FALSE	FALSE
216.294	-0.0596462	0.118273	0.522661	0.78263	-1.04221	1.04221	10587	TXNRD2	Thioredoxin reductase 2, mitochondrial (EC 1.8.1.9) (Selenoprotein Z) (SelZ) (TR-beta) (Thioredoxin reductase TR3)	FALSE	FALSE
129.944	0.00290004	0.135093	0.976786	0.989484	1.00201	1.00201	10588	MTHFS	5-formyltetrahydrofolate cyclo-ligase (EC 6.3.3.2) (5,10-methenyl-tetrahydrofolate synthetase) (MTHFS) (Methenyl-THF synthetase)	FALSE	FALSE
779.389	0.140048	0.117871	0.140245	0.393556	1.10194	1.10194	10589	DRAP1	Dr1-associated corepressor (Dr1-associated protein 1) (Negative cofactor 2-alpha) (NC2-alpha)	FALSE	FALSE
1117.25	-0.0110037	0.0758587	0.871243	0.950877	-1.00766	1.00766	1059	CENPB	Major centromere autoantigen B (Centromere protein B) (CENP-B)	FALSE	FALSE
0	NA	NA	NA	NA	NA	NA	10590	SCGN	Secretagogin	FALSE	FALSE
154.257	-0.295945	0.176268	0.0187333	0.0988818	-1.22769	1.22769	10591	DNPH1	2'-deoxynucleoside 5'-phosphate N-hydrolase 1 (EC 3.2.2.-) (c-Myc-responsive protein RCL)	FALSE	FALSE
269.6	-0.0102663	0.121714	0.911484	0.967079	-1.00714	1.00714	10592	SMC2	Structural maintenance of chromosomes protein 2 (SMC protein 2) (SMC-2) (Chromosome-associated protein E) (hCAP-E) (XCAP-E homolog)	FALSE	FALSE
3654.07	0.039663	0.0754592	0.56702	0.807766	1.02787	1.02787	10594	PRPF8	Pre-mRNA-processing-splicing factor 8 (220 kDa U5 snRNP-specific protein) (PRP8 homolog) (Splicing factor Prp8) (p220)	FALSE	FALSE
1616.9	0.0656835	0.0684249	0.302905	0.605764	1.04658	1.04658	10595	ERN2	Serine/threonine-protein kinase/endoribonuclease IRE2 (Endoplasmic reticulum-to-nucleus signaling 2) (Inositol-requiring protein 2) (hIRE2p) (Ire1-beta) (IRE1b) [Includes: Serine/threonine-protein kinase (EC 2.7.11.1)
81.5479	0.059327	0.157725	0.531175	0.787331	1.04198	1.04198	10597	TRAPPC2B	NA	FALSE	FALSE
1432.56	-0.1828	0.0889514	0.0206142	0.106028	-1.13508	1.13508	10598	AHSA1	Activator of 90 kDa heat shock protein ATPase homolog 1 (AHA1) (p38)	FALSE	FALSE
2.6623	0.0154001	0.188747	0.57041	NA	1.01073	1.01073	10599	SLCO1B1	Solute carrier organic anion transporter family member 1B1 (Liver-specific organic anion transporter 1) (LST-1) (OATP-C) (Sodium-independent organic anion-transporting polypeptide 2) (OATP-2) (Solute carrier family 21 member 6)	FALSE	TRUE
255.963	-0.070893	0.13508	0.466055	0.745109	-1.05037	1.05037	1060	CENPC	Centromere protein C (CENP-C) (Centromere autoantigen C) (Centromere protein C 1) (CENP-C 1) (Interphase centromere complex protein 7)	FALSE	FALSE
923.475	-0.0150666	0.0784454	0.832179	0.936619	-1.0105	1.0105	10600	USP16	Ubiquitin carboxyl-terminal hydrolase 16 (EC 3.4.19.12) (Deubiquitinating enzyme 16) (Ubiquitin thioesterase 16) (Ubiquitin-processing protease UBP-M) (Ubiquitin-specific-processing protease 16)	FALSE	FALSE
1791.38	0.14243	0.102844	0.102429	0.323307	1.10376	1.10376	10602	CDC42EP3	Cdc42 effector protein 3 (Binder of Rho GTPases 2) (MSE55-related Cdc42-binding protein)	FALSE	FALSE
20.6756	0.0403043	0.181305	0.547021	0.796456	1.02833	1.02833	10603	SH2B2	SH2B adapter protein 2 (Adapter protein with pleckstrin homology and Src homology 2 domains) (SH2 and PH domain-containing adapter protein APS)	FALSE	FALSE
1345.61	-0.018057	0.0744423	0.791214	0.918885	-1.01259	1.01259	10605	PAIP1	Polyadenylate-binding protein-interacting protein 1 (PABP-interacting protein 1) (PAIP-1) (Poly(A)-binding protein-interacting protein 1)	FALSE	FALSE
994.683	-0.073922	0.0980542	0.378902	0.678023	-1.05257	1.05257	10606	PAICS	Multifunctional protein ADE2 [Includes: Phosphoribosylaminoimidazole-succinocarboxamide synthase (EC 6.3.2.6) (SAICAR synthetase)
301.518	0.0180686	0.122186	0.848008	0.942378	1.0126	1.0126	10607	TBL3	Transducin beta-like protein 3 (WD repeat-containing protein SAZD)	FALSE	FALSE
507.539	-0.141374	0.121911	0.143026	0.398047	-1.10296	1.10296	10608	MXD4	Max dimerization protein 4 (Max dimerizer 4) (Class C basic helix-loop-helix protein 12) (bHLHc12) (Max-associated protein 4) (Max-interacting transcriptional repressor MAD4)	FALSE	FALSE
79.7196	-0.0391204	0.152127	0.673915	0.868558	-1.02749	1.02749	10609	P3H4	Endoplasmic reticulum protein SC65 (Leprecan-like protein 4) (Nucleolar autoantigen No55) (Prolyl 3-hydroxylase family member 4) (Synaptonemal complex protein SC65)	FALSE	FALSE
608.336	-0.236813	0.123693	0.0187268	0.0988818	-1.17839	1.17839	10610	ST6GALNAC2	Alpha-N-acetylgalactosaminide alpha-2,6-sialyltransferase 2 (EC 2.4.99.3) (GalNAc alpha-2,6-sialyltransferase II) (ST6GalNAc II) (ST6GalNAcII) (SThM) (Sialyltransferase 7B) (SIAT7-B)	FALSE	FALSE
2746.56	0.117694	0.0734512	0.0814282	0.277516	1.085	1.085	10611	PDLIM5	PDZ and LIM domain protein 5 (Enigma homolog) (Enigma-like PDZ and LIM domains protein)	FALSE	FALSE
120.926	-0.0372846	0.142796	0.694995	0.880627	-1.02618	1.02618	10612	TRIM3	Tripartite motif-containing protein 3 (Brain-expressed RING finger protein) (RING finger protein 22) (RING finger protein 97)	FALSE	FALSE
864.357	-0.137075	0.0863007	0.0742619	0.262556	-1.09967	1.09967	10613	ERLIN1	Erlin-1 (Endoplasmic reticulum lipid raft-associated protein 1) (Protein KE04) (Stomatin-prohibitin-flotillin-HflC/K domain-containing protein 1) (SPFH domain-containing protein 1)	FALSE	FALSE
1465.28	0.115568	0.0845431	0.125835	0.369421	1.0834	1.0834	10614	HEXIM1	Protein HEXIM1 (Cardiac lineage protein 1) (Estrogen down-regulated gene 1 protein) (Hexamethylene bis-acetamide-inducible protein 1) (Menage a quatre protein 1)	FALSE	FALSE
144.931	-0.105967	0.151551	0.299001	0.602766	-1.07622	1.07622	10615	SPAG5	Sperm-associated antigen 5 (Astrin) (Deepest) (Mitotic spindle-associated protein p126) (MAP126)	FALSE	FALSE
1158.3	0.0919422	0.111279	0.313728	0.616664	1.0658	1.0658	10616	RBCK1	RanBP-type and C3HC4-type zinc finger-containing protein 1 (EC 2.3.2.31) (HBV-associated factor 4) (Heme-oxidized IRP2 ubiquitin ligase 1) (HOIL-1) (Hepatitis B virus X-associated protein 4) (RING finger protein 54) (RING-type E3 ubiquitin transferase HOIL-1) (Ubiquitin-conjugating enzyme 7-interacting protein 3)	FALSE	FALSE
453.52	-0.0120949	0.0983473	0.884967	0.95599	-1.00842	1.00842	10617	STAMBP	STAM-binding protein (EC 3.4.19.-) (Associated molecule with the SH3 domain of STAM) (Endosome-associated ubiquitin isopeptidase)	FALSE	FALSE
2991.99	-0.0872451	0.0661751	0.157866	0.424619	-1.06234	1.06234	10618	TGOLN2	Trans-Golgi network integral membrane protein 2 (Trans-Golgi network glycoprotein 46) (TGN38 homolog) (hTGN46) (Trans-Golgi network glycoprotein 48) (hTGN48) (Trans-Golgi network glycoprotein 51) (hTGN51) (Trans-Golgi network protein 2)	FALSE	FALSE
75.9313	-0.0235596	0.154404	0.793981	0.920349	-1.01646	1.01646	1062	CENPE	Centromere-associated protein E (Centromere protein E) (CENP-E) (Kinesin-7) (Kinesin-related protein CENPE)	FALSE	FALSE
125.133	0.57398	0.227822	0.000906973	0.00852049	1.48862	1.48862	10620	ARID3B	AT-rich interactive domain-containing protein 3B (ARID domain-containing protein 3B) (Bright and dead ringer protein) (Bright-like protein)	FALSE	FALSE
156.576	-0.131541	0.143338	0.202134	0.486976	-1.09546	1.09546	10621	POLR3F	DNA-directed RNA polymerase III subunit RPC6 (RNA polymerase III subunit C6) (DNA-directed RNA polymerase III subunit F) (RNA polymerase III 39 kDa subunit) (RPC39)	FALSE	FALSE
34.7916	-0.107885	0.203907	0.202443	0.487345	-1.07765	1.07765	10622	POLR3G	DNA-directed RNA polymerase III subunit RPC7 (RNA polymerase III subunit C7) (DNA-directed RNA polymerase III subunit G) (RNA polymerase III 32 kDa apha subunit) (RPC32-alpha) (RNA polymerase III 32 kDa subunit) (RPC32)	FALSE	FALSE
580.238	0.152005	0.0980269	0.0722917	0.257753	1.11111	1.11111	10623	POLR3C	DNA-directed RNA polymerase III subunit RPC3 (RNA polymerase III subunit C3) (DNA-directed RNA polymerase III subunit C) (RNA polymerase III 62 kDa subunit) (RPC62)	FALSE	FALSE
2116.28	0.145277	0.0843752	0.0545975	0.214336	1.10594	1.10594	10625	IVNS1ABP	Influenza virus NS1A-binding protein (NS1-BP) (NS1-binding protein) (Aryl hydrocarbon receptor-associated protein 3) (Kelch-like protein 39)	FALSE	FALSE
2473.51	0.153741	0.0914217	0.0559167	0.217362	1.11245	1.11245	10626	TRIM16	Tripartite motif-containing protein 16 (EC 2.3.2.27) (E3 ubiquitin-protein ligase TRIM16) (Estrogen-responsive B box protein)	FALSE	FALSE
4543.21	0.0994473	0.0744338	0.145549	0.402491	1.07136	1.07136	10627	MYL12A	Myosin regulatory light chain 12A (Epididymis secretory protein Li 24) (HEL-S-24) (MLC-2B) (Myosin RLC) (Myosin regulatory light chain 2, nonsarcomeric) (Myosin regulatory light chain MRLC3)	FALSE	FALSE
13885.7	0.024002	0.0843703	0.769432	0.911486	1.01678	1.01678	10628	TXNIP	Thioredoxin-interacting protein (Thioredoxin-binding protein 2) (Vitamin D3 up-regulated protein 1)	FALSE	FALSE
133.17	-0.0311732	0.136002	0.742853	0.900204	-1.02184	1.02184	10629	TAF6L	TAF6-like RNA polymerase II p300/CBP-associated factor-associated factor 65 kDa subunit 6L (TAF6L) (PCAF-associated factor 65-alpha) (PAF65-alpha)	FALSE	FALSE
170.871	-0.112726	0.13614	0.260366	0.559083	-1.08127	1.08127	1063	CENPF	Centromere protein F (CENP-F) (AH antigen) (Kinetochore protein CENPF) (Mitosin)	FALSE	FALSE
921.309	0.114291	0.137781	0.256188	0.554038	1.08244	1.08244	10630	PDPN	Podoplanin (Aggrus) (Glycoprotein 36) (Gp36) (PA2.26 antigen) (T1-alpha) (T1A) [Cleaved into: 29kDa cytosolic podoplanin intracellular domain (PICD)]	FALSE	FALSE
21.7151	0.0133119	0.189852	0.41569	0.709806	1.00927	1.00927	10631	POSTN	Periostin (PN) (Osteoblast-specific factor 2) (OSF-2)	FALSE	FALSE
995.067	-0.0978038	0.0786358	0.170533	0.445016	-1.07014	1.07014	10632	ATP5MG	ATP synthase subunit g, mitochondrial (ATPase subunit g) (ATP synthase membrane subunit g)	FALSE	FALSE
2.56258	0.0182489	0.189318	0.47912	NA	1.01273	1.01273	10633	RASL10A	Ras-like protein family member 10A (Ras-like protein RRP22) (Ras-related protein on chromosome 22)	FALSE	TRUE
196.928	-0.0741841	0.125457	0.437933	0.724668	-1.05277	1.05277	10634	GAS2L1	GAS2-like protein 1 (GAS2-related protein on chromosome 22) (Growth arrest-specific protein 2-like 1)	FALSE	FALSE
42.5914	-0.103421	0.188857	0.264646	0.564329	-1.07432	1.07432	10635	RAD51AP1	RAD51-associated protein 1 (RAD51-interacting protein)	FALSE	FALSE
95.3186	-0.196691	0.197606	0.0938842	0.305348	-1.14607	1.14607	10636	RGS14	Regulator of G-protein signaling 14 (RGS14)	FALSE	FALSE
1.0849	-0.00093651	0.188924	0.959148	NA	-1.00065	1.00065	10637	LEFTY1	Left-right determination factor 1 (Left-right determination factor B) (Protein lefty-1) (Protein lefty-B)	FALSE	TRUE
874.503	-0.0157473	0.0768163	0.821906	0.931432	-1.01098	1.01098	10640	EXOC5	Exocyst complex component 5 (Exocyst complex component Sec10) (hSec10)	FALSE	FALSE
118.527	-0.130782	0.162288	0.215131	0.503915	-1.09489	1.09489	10641	NPRL2	GATOR complex protein NPRL2 (Gene 21 protein) (G21 protein) (Nitrogen permease regulator 2-like protein) (NPR2-like protein) (Tumor suppressor candidate 4)	FALSE	FALSE
2.12576	-0.0130687	0.188622	0.612993	NA	-1.0091	1.0091	10642	IGF2BP1	Insulin-like growth factor 2 mRNA-binding protein 1 (IGF2 mRNA-binding protein 1) (IMP-1) (IMP1) (Coding region determinant-binding protein) (CRD-BP) (IGF-II mRNA-binding protein 1) (VICKZ family member 1) (Zipcode-binding protein 1) (ZBP-1)	FALSE	TRUE
61.1608	-0.152367	0.225801	0.127073	0.37125	-1.11139	1.11139	10643	IGF2BP3	Insulin-like growth factor 2 mRNA-binding protein 3 (IGF2 mRNA-binding protein 3) (IMP-3) (IGF-II mRNA-binding protein 3) (KH domain-containing protein overexpressed in cancer) (hKOC) (VICKZ family member 3)	FALSE	FALSE
1228.62	0.128944	0.0735092	0.0564895	0.218267	1.09349	1.09349	10644	IGF2BP2	Insulin-like growth factor 2 mRNA-binding protein 2 (IGF2 mRNA-binding protein 2) (IMP-2) (Hepatocellular carcinoma autoantigen p62) (IGF-II mRNA-binding protein 2) (VICKZ family member 2)	FALSE	FALSE
682.191	0.0680956	0.0881095	0.383379	0.681568	1.04833	1.04833	10645	CAMKK2	Calcium/calmodulin-dependent protein kinase kinase 2 (CaM-KK 2) (CaM-kinase kinase 2) (CaMKK 2) (EC 2.7.11.17) (Calcium/calmodulin-dependent protein kinase kinase beta) (CaM-KK beta) (CaM-kinase kinase beta) (CaMKK beta)	FALSE	FALSE
0.140872	-0.00424535	0.189757	0.900711	NA	-1.00295	1.00295	10647	SCGB1D2	Secretoglobin family 1D member 2 (Lipophilin-B)	FALSE	TRUE
0	NA	NA	NA	NA	NA	NA	10648	SCGB1D1	Secretoglobin family 1D member 1 (Lipophilin-A)	FALSE	FALSE
3.88868	0.0112052	0.188001	0.700184	NA	1.0078	1.0078	10650	PRELID3A	PRELI domain containing protein 3A (Protein slowmo homolog 1)	FALSE	TRUE
483.913	-0.0782521	0.0988961	0.355131	0.656725	-1.05574	1.05574	10651	MTX2	Metaxin-2 (Mitochondrial outer membrane import complex protein 2)	FALSE	FALSE
1014.94	0.0848654	0.0777625	0.227649	0.519928	1.06059	1.06059	10652	YKT6	Synaptobrevin homolog YKT6 (EC 2.3.1.-)	FALSE	FALSE
5219.16	0.0486559	0.0716163	0.471641	0.748214	1.0343	1.0343	10653	SPINT2	Kunitz-type protease inhibitor 2 (Hepatocyte growth factor activator inhibitor type 2) (HAI-2) (Placental bikunin)	FALSE	FALSE
165.456	-0.0992839	0.147451	0.324565	0.628651	-1.07124	1.07124	10654	PMVK	Phosphomevalonate kinase (PMKase) (hPMK) (EC 2.7.4.2)	FALSE	FALSE
42.3611	-0.336862	0.484012	0.0224145	0.113003	-1.26301	1.26301	10655	DMRT2	Doublesex- and mab-3-related transcription factor 2 (Doublesex-like 2 protein) (DSXL-2)	FALSE	FALSE
109.824	-0.093903	0.151915	0.350288	0.652143	-1.06725	1.06725	10656	KHDRBS3	KH domain-containing, RNA-binding, signal transduction-associated protein 3 (RNA-binding protein T-Star) (Sam68-like mammalian protein 2) (SLM-2) (Sam68-like phosphotyrosine protein)	FALSE	FALSE
2182.82	0.0355817	0.0632288	0.550915	0.799119	1.02497	1.02497	10657	KHDRBS1	KH domain-containing, RNA-binding, signal transduction-associated protein 1 (GAP-associated tyrosine phosphoprotein p62) (Src-associated in mitosis 68 kDa protein) (Sam68) (p21 Ras GTPase-activating protein-associated p62) (p68)	FALSE	FALSE
1740.85	-0.0178485	0.0783727	0.801581	0.924073	-1.01245	1.01245	10658	CELF1	CUGBP Elav-like family member 1 (CELF-1) (50 kDa nuclear polyadenylated RNA-binding protein) (Bruno-like protein 2) (CUG triplet repeat RNA-binding protein 1) (CUG-BP1) (CUG-BP- and ETR-3-like factor 1) (Deadenylation factor CUG-BP) (Embryo deadenylation element-binding protein homolog) (EDEN-BP homolog) (RNA-binding protein BRUNOL-2)	FALSE	FALSE
126.438	-0.00481828	0.151242	0.955268	0.98285	-1.00335	1.00335	10659	CELF2	CUGBP Elav-like family member 2 (CELF-2) (Bruno-like protein 3) (CUG triplet repeat RNA-binding protein 2) (CUG-BP2) (CUG-BP- and ETR-3-like factor 2) (ELAV-type RNA-binding protein 3) (ETR-3) (Neuroblastoma apoptosis-related RNA-binding protein) (hNAPOR) (RNA-binding protein BRUNOL-3)	FALSE	FALSE
1537.43	-0.701016	0.125035	1.62498e-09	6.67876e-08	-1.62565	1.62565	1066	CES1	Liver carboxylesterase 1 (Acyl-coenzyme A:cholesterol acyltransferase) (ACAT) (Brain carboxylesterase hBr1) (Carboxylesterase 1) (CE-1) (hCE-1) (EC 3.1.1.1) (Cocaine carboxylesterase) (Egasyn) (HMSE) (Methylumbelliferyl-acetate deacetylase 1) (EC 3.1.1.56) (Monocyte/macrophage serine esterase) (Retinyl ester hydrolase) (REH) (Serine esterase 1) (Triacylglycerol hydrolase) (TGH)	FALSE	FALSE
0	NA	NA	NA	NA	NA	NA	10660	LBX1	Transcription factor LBX1 (Ladybird homeobox protein homolog 1)	FALSE	FALSE
0.757486	0.00331228	0.189335	0.804613	NA	1.0023	1.0023	10661	KLF1	Krueppel-like factor 1 (Erythroid krueppel-like transcription factor) (EKLF)	FALSE	TRUE
0.134784	-0.00419495	0.189755	0.901109	NA	-1.00291	1.00291	10663	CXCR6	C-X-C chemokine receptor type 6 (CXC-R6) (CXCR-6) (CDw186) (G-protein coupled receptor STRL33) (G-protein coupled receptor bonzo) (CD antigen CD186)	FALSE	TRUE
1029.61	-0.00984024	0.0775641	0.892433	0.958487	-1.00684	1.00684	10664	CTCF	Transcriptional repressor CTCF (11-zinc finger protein) (CCCTC-binding factor) (CTCFL paralog)	FALSE	FALSE
0	NA	NA	NA	NA	NA	NA	10665	TSBP1	Testis-expressed basic protein 1 (Uncharacterized protein C6orf10)	FALSE	FALSE
14.0077	0.0535512	0.188095	0.3938	0.691214	1.03782	1.03782	10666	CD226	CD226 antigen (DNAX accessory molecule 1) (DNAM-1) (CD antigen CD226)	FALSE	FALSE
145.871	-0.24563	0.171812	0.0401952	0.1739	-1.18561	1.18561	10667	FARS2	Phenylalanine--tRNA ligase, mitochondrial (EC 6.1.1.20) (Phenylalanyl-tRNA synthetase) (PheRS)	FALSE	FALSE
112.989	-0.0747747	0.144837	0.446997	0.730366	-1.0532	1.0532	10668	CGRRF1	Cell growth regulator with RING finger domain protein 1 (Cell growth regulatory gene 19 protein) (RING finger protein 197)	FALSE	FALSE
0.279752	-0.00544117	0.189808	0.735709	NA	-1.00378	1.00378	10669	CGREF1	Cell growth regulator with EF hand domain protein 1 (Cell growth regulatory gene 11 protein) (Hydrophobestin)	FALSE	TRUE
871.06	-0.114223	0.0846031	0.130601	0.378225	-1.08239	1.08239	10670	RRAGA	Ras-related GTP-binding protein A (Rag A) (RagA) (EC 3.6.5.-) (Adenovirus E3 14.7 kDa-interacting protein 1) (FIP-1)	FALSE	FALSE
8.62064	0.00417944	0.184627	0.924416	NA	1.0029	1.0029	106707243	PRH1-TAS2R14	cDNA FLJ41554 fis, clone COLON2005772, highly similar to Homo sapiens candidate taste receptor T2R14 gene	FALSE	TRUE
463.953	0.0374547	0.0980653	0.65717	0.859793	1.0263	1.0263	10671	DCTN6	Dynactin subunit 6 (Dynactin subunit p27) (Protein WS-3)	FALSE	FALSE
1163.35	0.233705	0.0831096	0.00193083	0.0158523	1.17585	1.17585	10672	GNA13	Guanine nucleotide-binding protein subunit alpha-13 (G alpha-13) (G-protein subunit alpha-13)	FALSE	FALSE
458.22	0.167605	0.170568	0.131097	0.379149	1.12319	1.12319	10673	TNFSF13B	Tumor necrosis factor ligand superfamily member 13B (B lymphocyte stimulator) (BLyS) (B-cell-activating factor) (BAFF) (Dendritic cell-derived TNF-like molecule) (TNF- and APOL-related leukocyte expressed ligand 1) (TALL-1) (CD antigen CD257) [Cleaved into: Tumor necrosis factor ligand superfamily member 13b, membrane form
5.57088	-0.0531375	0.196191	0.192512	NA	-1.03752	1.03752	10675	CSPG5	Chondroitin sulfate proteoglycan 5 (Acidic leucine-rich EGF-like domain-containing brain protein) (Neuroglycan C)	FALSE	TRUE
81.575	0.609286	0.253405	0.00109132	0.00993391	1.5255	1.5255	10677	AVIL	Advillin (p92)	FALSE	FALSE
1357.93	0.0462604	0.0820276	0.534124	0.788487	1.03258	1.03258	10678	B3GNT2	N-acetyllactosaminide beta-1,3-N-acetylglucosaminyltransferase 2 (EC 2.4.1.149) (Beta-1,3-N-acetylglucosaminyltransferase 1) (BGnT-1) (Beta-1,3-Gn-T1) (Beta3Gn-T1) (Beta-1,3-galactosyltransferase 7) (Beta-1,3-GalTase 7) (Beta3Gal-T7) (Beta3GalT7) (b3Gal-T7) (Beta-3-Gx-T7) (UDP-Gal:beta-GlcNAc beta-1,3-galactosyltransferase 7) (UDP-GlcNAc:betaGal beta-1,3-N-acetylglucosaminyltransferase 2) (BGnT-2…	FALSE	FALSE
0	NA	NA	NA	NA	NA	NA	1068	CETN1	Centrin-1 (Caltractin isoform 2)	FALSE	FALSE
249.356	0.14409	0.130317	0.149256	0.409134	1.10503	1.10503	10681	GNB5	Guanine nucleotide-binding protein subunit beta-5 (Gbeta5) (Transducin beta chain 5)	FALSE	FALSE
562.831	-0.0307968	0.0915294	0.700303	0.883693	-1.02158	1.02158	10682	EBP	3-beta-hydroxysteroid-Delta(8),Delta(7)-isomerase (EC 5.3.3.5) (Cholestenol Delta-isomerase) (Delta(8)-Delta(7) sterol isomerase) (D8-D7 sterol isomerase) (Emopamil-binding protein)	FALSE	FALSE
174.627	-0.45625	0.232879	0.00463557	0.0327871	-1.37197	1.37197	106821730	BUB1B-PAK6	NA	FALSE	FALSE
0.418353	-0.00785036	0.189901	0.562093	NA	-1.00546	1.00546	10683	DLL3	Delta-like protein 3 (Drosophila Delta homolog 3) (Delta3)	FALSE	TRUE
40.6211	-0.223803	0.284866	0.0598035	0.227038	-1.16781	1.16781	10686	CLDN16	Claudin-16 (Paracellin-1) (PCLN-1)	FALSE	FALSE
0	NA	NA	NA	NA	NA	NA	106865373	WRB-SH3BGR	Uncharacterized protein	FALSE	FALSE
27.0069	0.0195164	0.175446	0.780748	0.915171	1.01362	1.01362	10687	PNMA2	Paraneoplastic antigen Ma2 (40 kDa neuronal protein) (Onconeuronal antigen Ma2) (Paraneoplastic neuronal antigen MM2)	FALSE	FALSE
1144.74	-0.990249	0.109486	1.05818e-20	3.17008e-18	-1.98653	1.98653	1069	CETN2	Centrin-2 (Caltractin isoform 1)	FALSE	FALSE
4.89509	0.0206918	0.187608	0.577561	NA	1.01445	1.01445	10690	FUT9	4-galactosyl-N-acetylglucosaminide 3-alpha-L-fucosyltransferase 9 (EC 2.4.1.152) (Fucosyltransferase 9) (Fucosyltransferase IX) (Fuc-TIX) (FucT-IX) (Galactoside 3-L-fucosyltransferase)	FALSE	TRUE
331.539	0.131934	0.122192	0.171509	0.446527	1.09576	1.09576	10691	GMEB1	Glucocorticoid modulatory element-binding protein 1 (GMEB-1) (DNA-binding protein p96PIF) (Parvovirus initiation factor p96) (PIF p96)	FALSE	FALSE
2.76084	-0.00114109	0.187773	0.96512	NA	-1.00079	1.00079	10692	RRH	Visual pigment-like receptor peropsin	FALSE	TRUE
51.2456	-0.085111	0.178322	0.350501	0.652369	-1.06077	1.06077	10693	CCT6B	T-complex protein 1 subunit zeta-2 (TCP-1-zeta-2) (CCT-zeta-2) (CCT-zeta-like) (TCP-1-zeta-like) (Testis-specific Tcp20) (Testis-specific protein TSA303)	FALSE	FALSE
2595.79	-0.0292616	0.066012	0.635328	0.846752	-1.02049	1.02049	10694	CCT8	T-complex protein 1 subunit theta (TCP-1-theta) (CCT-theta) (Chaperonin containing T-complex polypeptide 1 subunit 8) (Renal carcinoma antigen NY-REN-15)	FALSE	FALSE
350.745	-0.192497	0.116267	0.0437396	0.18444	-1.14274	1.14274	10695	CNPY3	Protein canopy homolog 3 (CTG repeat protein 4a) (Expanded repeat-domain protein CAG/CTG 5) (Protein associated with TLR4) (Trinucleotide repeat-containing gene 5 protein)	FALSE	FALSE
3.16909	-0.0178356	0.188411	0.566725	NA	-1.01244	1.01244	10699	CORIN	Atrial natriuretic peptide-converting enzyme (EC 3.4.21.-) (Corin) (Heart-specific serine proteinase ATC2) (Pro-ANP-converting enzyme) (Transmembrane protease serine 10) [Cleaved into: Atrial natriuretic peptide-converting enzyme, N-terminal propeptide
3.43787	-0.00315282	0.187483	0.911536	NA	-1.00219	1.00219	107	ADCY1	Adenylate cyclase type 1 (EC 4.6.1.1) (ATP pyrophosphate-lyase 1) (Adenylate cyclase type I) (Adenylyl cyclase 1) (Ca(2+)/calmodulin-activated adenylyl cyclase)	FALSE	TRUE
176.281	-0.314832	0.17736	0.0137797	0.0785321	-1.24387	1.24387	1070	CETN3	Centrin-3	FALSE	FALSE
32.849	0.266697	0.392897	0.0321545	0.147994	1.20305	1.20305	107080638	TBC1D7-LOC100130357	NA	FALSE	FALSE
0.508519	-0.00693373	0.189888	0.541588	NA	-1.00482	1.00482	107080644	CNPY3-GNMT	NA	FALSE	TRUE
0.41287	-0.00179059	0.189534	0.935149	NA	-1.00124	1.00124	1071	CETP	Cholesteryl ester transfer protein (Lipid transfer protein I)	FALSE	TRUE
311.057	0.0311787	0.109886	0.728971	0.894525	1.02185	1.02185	10712	FAM189B	Protein FAM189B (Protein COTE1)	FALSE	FALSE
544.132	0.0419584	0.0907177	0.598951	0.826274	1.02951	1.02951	10713	USP39	U4/U6.U5 tri-snRNP-associated protein 2 (Inactive ubiquitin-specific peptidase 39) (SAD1 homolog) (U4/U6.U5 tri-snRNP-associated 65 kDa protein) (65K)	FALSE	FALSE
372.72	-0.270062	0.123833	0.00808194	0.0511035	-1.20586	1.20586	10714	POLD3	DNA polymerase delta subunit 3 (DNA polymerase delta subunit C) (DNA polymerase delta subunit p66) (DNA polymerase delta subunit p68)	FALSE	FALSE
2.0342	0.0120965	0.188505	0.645118	NA	1.00842	1.00842	10715	CERS1	Ceramide synthase 1 (CerS1) (EC 2.3.1.-) (LAG1 longevity assurance homolog 1) (Longevity assurance gene 1 protein homolog 1) (Protein UOG-1)	FALSE	TRUE
0.44517	-0.00819301	0.189917	0.541794	NA	-1.0057	1.0057	10716	TBR1	T-box brain protein 1 (T-brain-1) (TBR-1) (TES-56)	FALSE	TRUE
224.355	0.019197	0.120127	0.837617	0.93932	1.0134	1.0134	10717	AP4B1	AP-4 complex subunit beta-1 (AP-4 adaptor complex subunit beta) (Adaptor-related protein complex 4 subunit beta-1) (Beta subunit of AP-4) (Beta4-adaptin)	FALSE	FALSE
0	NA	NA	NA	NA	NA	NA	10718	NRG3	Pro-neuregulin-3, membrane-bound isoform (Pro-NRG3) [Cleaved into: Neuregulin-3 (NRG-3)]	FALSE	FALSE
0.442851	-0.00289177	0.189475	0.87895	NA	-1.00201	1.00201	107181291	PYDC5	Pyrin domain-containing protein 5 (Pyrin domain-only protein 3)	FALSE	TRUE
5026.93	0.0745893	0.0614164	0.198377	0.481945	1.05306	1.05306	1072	CFL1	Cofilin-1 (18 kDa phosphoprotein) (p18) (Cofilin, non-muscle isoform)	FALSE	FALSE
0.149559	0.00466982	0.189773	0.728593	NA	1.00324	1.00324	10720	UGT2B11	UDP-glucuronosyltransferase 2B11 (UDPGT 2B11) (EC 2.4.1.17)	FALSE	TRUE
127.051	-0.704836	0.210905	5.82882e-05	0.000791323	-1.62996	1.62996	10721	POLQ	DNA polymerase theta (EC 2.7.7.7) (DNA polymerase eta)	FALSE	FALSE
1251.47	-0.0460184	0.0870536	0.55069	0.799105	-1.03241	1.03241	10723	SLC12A7	Solute carrier family 12 member 7 (Electroneutral potassium-chloride cotransporter 4) (K-Cl cotransporter 4)	FALSE	FALSE
1306.27	0.0161755	0.0732098	0.812089	0.927385	1.01128	1.01128	10724	OGA	Protein O-GlcNAcase (OGA) (EC 3.2.1.169) (Beta-N-acetylglucosaminidase) (Beta-N-acetylhexosaminidase) (Beta-hexosaminidase) (Meningioma-expressed antigen 5) (N-acetyl-beta-D-glucosaminidase) (N-acetyl-beta-glucosaminidase) (Nuclear cytoplasmic O-GlcNAcase and acetyltransferase) (NCOAT)	FALSE	FALSE
2830.8	0.421215	0.0926052	8.59596e-07	1.86306e-05	1.33906	1.33906	10725	NFAT5	Nuclear factor of activated T-cells 5 (NF-AT5) (T-cell transcription factor NFAT5) (Tonicity-responsive enhancer-binding protein) (TonE-binding protein) (TonEBP)	FALSE	FALSE
1868.52	-0.394142	0.0932963	4.19066e-06	7.60354e-05	-1.31416	1.31416	10726	NUDC	Nuclear migration protein nudC (Nuclear distribution protein C homolog)	FALSE	FALSE
3564.62	-0.145413	0.0665391	0.0191312	0.100275	-1.10605	1.10605	10728	PTGES3	Prostaglandin E synthase 3 (EC 5.3.99.3) (Cytosolic prostaglandin E2 synthase) (cPGES) (Hsp90 co-chaperone) (Progesterone receptor complex p23) (Telomerase-binding protein p23)	FALSE	FALSE
165.087	-0.054996	0.128953	0.565385	0.807262	-1.03886	1.03886	107282092	BOLA2-SMG1P6	cDNA FLJ53018, highly similar to Serine/threonine-protein kinase SMG1	FALSE	FALSE
211.493	0.372367	0.19678	0.00783999	0.0498777	1.29447	1.29447	1073	CFL2	Cofilin-2 (Cofilin, muscle isoform)	FALSE	FALSE
3331.51	0.0973852	0.0614263	0.0934078	0.304382	1.06983	1.06983	10730	YME1L1	ATP-dependent zinc metalloprotease YME1L1 (EC 3.4.24.-) (ATP-dependent metalloprotease FtsH1) (Meg-4) (Presenilin-associated metalloprotease) (PAMP) (YME1-like protein 1)	FALSE	FALSE
75.7558	-0.0906275	0.167447	0.351567	0.653551	-1.06483	1.06483	107303344	SETDB2-PHF11	NA	FALSE	FALSE
168.661	-0.0982834	0.147523	0.329048	0.632616	-1.0705	1.0705	10732	TCFL5	Transcription factor-like 5 protein (Cha transcription factor) (HPV-16 E2-binding protein 1) (E2BP-1)	FALSE	FALSE
167.528	0.0382742	0.126016	0.687329	0.875544	1.02688	1.02688	10733	PLK4	Serine/threonine-protein kinase PLK4 (EC 2.7.11.21) (Polo-like kinase 4) (PLK-4) (Serine/threonine-protein kinase 18) (Serine/threonine-protein kinase Sak)	FALSE	FALSE
3.20865	-0.0517657	0.197961	0.0915931	NA	-1.03653	1.03653	10734	STAG3	Cohesin subunit SA-3 (SCC3 homolog 3) (Stromal antigen 3) (Stromalin-3)	FALSE	TRUE
1774.18	0.0772912	0.0736557	0.254087	0.551496	1.05504	1.05504	10735	STAG2	Cohesin subunit SA-2 (SCC3 homolog 2) (Stromal antigen 2)	FALSE	FALSE
469.716	-0.293561	0.130782	0.00597565	0.0402386	-1.22566	1.22566	10736	SIX2	Homeobox protein SIX2 (Sine oculis homeobox homolog 2)	FALSE	FALSE
0.269848	-0.00530961	0.189806	0.741066	NA	-1.00369	1.00369	10738	RFPL3	Ret finger protein-like 3	FALSE	TRUE
0	NA	NA	NA	NA	NA	NA	10739	RFPL2	Ret finger protein-like 2 (RING finger protein 79)	FALSE	FALSE
522.477	-0.11019	0.108569	0.219036	0.509108	-1.07937	1.07937	10741	RBBP9	Serine hydrolase RBBP9 (EC 3.-.-.-) (B5T-overexpressed gene protein) (Protein BOG) (Retinoblastoma-binding protein 10) (RBBP-10) (Retinoblastoma-binding protein 9) (RBBP-9)	FALSE	FALSE
14.5044	0.0174206	0.189829	0.415549	0.709718	1.01215	1.01215	10742	RAI2	Retinoic acid-induced protein 2	FALSE	FALSE
1432.49	0.0379438	0.0780273	0.584383	0.817496	1.02665	1.02665	10743	RAI1	Retinoic acid-induced protein 1	FALSE	FALSE
0.284124	0.000424179	0.189587	0.908729	NA	1.00029	1.00029	10744	PTTG2	Securin-2 (Pituitary tumor-transforming gene 2 protein)	FALSE	TRUE
463.021	-0.499549	0.133638	2.11387e-05	0.00031876	-1.41377	1.41377	10745	PHTF1	Putative homeodomain transcription factor 1	FALSE	FALSE
1215.42	0.0308281	0.0868504	0.69019	0.877267	1.0216	1.0216	10746	MAP3K2	Mitogen-activated protein kinase kinase kinase 2 (EC 2.7.11.25) (MAPK/ERK kinase kinase 2) (MEK kinase 2) (MEKK 2)	FALSE	FALSE
0	NA	NA	NA	NA	NA	NA	10747	MASP2	Mannan-binding lectin serine protease 2 (EC 3.4.21.104) (MBL-associated serine protease 2) (Mannose-binding protein-associated serine protease 2) (MASP-2) [Cleaved into: Mannan-binding lectin serine protease 2 A chain
3300.3	0.121315	0.0661186	0.0492745	0.1999	1.08773	1.08773	10749	KIF1C	Kinesin-like protein KIF1C	FALSE	FALSE
5103.59	0.179775	0.083223	0.0164422	0.0898099	1.13271	1.13271	1075	CTSC	Dipeptidyl peptidase 1 (EC 3.4.14.1) (Cathepsin C) (Cathepsin J) (Dipeptidyl peptidase I) (DPP-I) (DPPI) (Dipeptidyl transferase) [Cleaved into: Dipeptidyl peptidase 1 exclusion domain chain (Dipeptidyl peptidase I exclusion domain chain)
4.72083	-0.00188494	0.185661	0.959396	NA	-1.00131	1.00131	10750	GRAP	GRB2-related adapter protein	FALSE	TRUE
2462.36	-0.056441	0.0715706	0.393263	0.690775	-1.0399	1.0399	10752	CHL1	Neural cell adhesion molecule L1-like protein (Close homolog of L1) [Cleaved into: Processed neural cell adhesion molecule L1-like protein]	FALSE	FALSE
50.7339	-0.12076	0.192923	0.217529	0.507	-1.08731	1.08731	10753	CAPN9	Calpain-9 (EC 3.4.22.-) (Digestive tract-specific calpain) (New calpain 4) (nCL-4) (Protein CG36)	FALSE	FALSE
2595.66	0.0349588	0.0750084	0.612593	0.833828	1.02453	1.02453	10755	GIPC1	PDZ domain-containing protein GIPC1 (GAIP C-terminus-interacting protein) (RGS-GAIP-interacting protein) (RGS19-interacting protein 1) (Synectin) (Tax interaction protein 2) (TIP-2)	FALSE	FALSE
908.332	0.269139	0.086224	0.000575573	0.00577759	1.20509	1.20509	10758	TRAF3IP2	Adapter protein CIKS (Connection to IKK and SAPK/JNK) (Nuclear factor NF-kappa-B activator 1) (ACT1) (TRAF3-interacting protein 2)	FALSE	FALSE
0	NA	NA	NA	NA	NA	NA	10761	PLAC1	Placenta-specific protein 1	FALSE	FALSE
4463.04	0.168255	0.0770193	0.0169767	0.0919867	1.1237	1.1237	10762	NUP50	Nuclear pore complex protein Nup50 (50 kDa nucleoporin) (Nuclear pore-associated protein 60 kDa-like) (Nucleoporin Nup50)	FALSE	FALSE
19.9126	0.0403339	0.18066	0.553973	0.801168	1.02835	1.02835	10763	NES	Nestin	FALSE	FALSE
2833.64	0.21211	0.073729	0.00183439	0.0151807	1.15838	1.15838	10765	KDM5B	Lysine-specific demethylase 5B (EC 1.14.11.-) (Cancer/testis antigen 31) (CT31) (Histone demethylase JARID1B) (Jumonji/ARID domain-containing protein 1B) (PLU-1) (Retinoblastoma-binding protein 2 homolog 1) (RBP2-H1)	FALSE	FALSE
912.96	0.21071	0.0889772	0.00795276	0.0504761	1.15726	1.15726	10766	TOB2	Protein Tob2 (Protein Tob4) (Transducer of erbB-2 2)	FALSE	FALSE
685.851	0.0307946	0.0898793	0.698298	0.882511	1.02157	1.02157	10767	HBS1L	HBS1-like protein (ERFS)	FALSE	FALSE
2481.93	0.018591	0.0660159	0.765782	0.909195	1.01297	1.01297	10768	AHCYL1	S-adenosylhomocysteine hydrolase-like protein 1 (DC-expressed AHCY-like molecule) (IP(3)Rs binding protein released with IP(3)) (IRBIT) (Putative adenosylhomocysteinase 2) (S-adenosyl-L-homocysteine hydrolase 2) (AdoHcyase 2)	FALSE	FALSE
4527.7	0.421626	0.0857765	1.4368e-07	3.8054e-06	1.33944	1.33944	10769	PLK2	Serine/threonine-protein kinase PLK2 (EC 2.7.11.21) (Polo-like kinase 2) (PLK-2) (hPlk2) (Serine/threonine-protein kinase SNK) (hSNK) (Serum-inducible kinase)	FALSE	FALSE
1090.78	0.0424234	0.0807085	0.562417	0.805305	1.02984	1.02984	10771	ZMYND11	Zinc finger MYND domain-containing protein 11 (Adenovirus 5 E1A-binding protein) (Bone morphogenetic protein receptor-associated molecule 1) (Protein BS69)	FALSE	FALSE
1023.54	0.0506182	0.0795291	0.484663	0.758063	1.03571	1.03571	10772	SRSF10	Serine/arginine-rich splicing factor 10 (40 kDa SR-repressor protein) (SRrp40) (FUS-interacting serine-arginine-rich protein 1) (Splicing factor SRp38) (Splicing factor, arginine/serine-rich 13A) (TLS-associated protein with Ser-Arg repeats) (TASR) (TLS-associated protein with SR repeats) (TLS-associated serine-arginine protein) (TLS-associated SR protein)	FALSE	FALSE
253.311	0.053623	0.124551	0.572296	0.811008	1.03787	1.03787	10773	ZBTB6	Zinc finger and BTB domain-containing protein 6 (Zinc finger protein 482) (Zinc finger protein with interaction domain)	FALSE	FALSE
333.19	-0.0839573	0.113006	0.358771	0.659961	-1.05992	1.05992	10775	POP4	Ribonuclease P protein subunit p29 (hPOP4) (EC 3.1.26.5)	FALSE	FALSE
1956.34	0.230641	0.0683157	0.000306688	0.00337507	1.17336	1.17336	10776	ARPP19	cAMP-regulated phosphoprotein 19 (ARPP-19)	FALSE	FALSE
0	NA	NA	NA	NA	NA	NA	10777	ARPP21	cAMP-regulated phosphoprotein 21 (ARPP-21) (Thymocyte cAMP-regulated phosphoprotein)	FALSE	FALSE
125.4	-0.145054	0.169452	0.177893	0.455322	-1.10577	1.10577	10780	ZNF234	Zinc finger protein 234 (Zinc finger protein 269) (Zinc finger protein HZF4)	FALSE	FALSE
376.278	0.0535556	0.101539	0.520152	0.781525	1.03782	1.03782	10781	ZNF266	Zinc finger protein 266 (Zinc finger protein HZF1)	FALSE	FALSE
447.462	0.118998	0.113585	0.198527	0.481964	1.08598	1.08598	10782	ZNF274	Neurotrophin receptor-interacting factor homolog (Zinc finger protein 274) (Zinc finger protein HFB101) (Zinc finger protein with KRAB and SCAN domains 19) (Zinc finger protein zfp2) (Zf2)	FALSE	FALSE
253.474	-0.0231943	0.11887	0.800924	0.924027	-1.01621	1.01621	10783	NEK6	Serine/threonine-protein kinase Nek6 (EC 2.7.11.1) (Never in mitosis A-related kinase 6) (NimA-related protein kinase 6) (Protein kinase SID6-1512)	FALSE	FALSE
78.5187	-0.0173147	0.156432	0.845075	0.941915	-1.01207	1.01207	10785	WDR4	tRNA (guanine-N(7)-)-methyltransferase non-catalytic subunit WDR4 (Protein Wuho homolog) (hWH) (WD repeat-containing protein 4)	FALSE	FALSE
0	NA	NA	NA	NA	NA	NA	10786	SLC17A3	Sodium-dependent phosphate transport protein 4 (Na(+)/PI cotransporter 4) (Sodium/phosphate cotransporter 4) (Solute carrier family 17 member 3)	FALSE	FALSE
3608.92	0.0861067	0.0644104	0.154395	0.418878	1.0615	1.0615	10787	NCKAP1	Nck-associated protein 1 (NAP 1) (Membrane-associated protein HEM-2) (p125Nap1)	FALSE	FALSE
848.629	0.0624791	0.130932	0.518411	0.780683	1.04426	1.04426	10788	IQGAP2	Ras GTPase-activating-like protein IQGAP2	FALSE	FALSE
118.854	0.0168744	0.134672	0.860097	0.946803	1.01177	1.01177	10791	VAMP5	Vesicle-associated membrane protein 5 (VAMP-5) (Myobrevin)	FALSE	FALSE
15.1129	-0.00743884	0.189997	0.0680504	0.247797	-1.00517	1.00517	10793	ZNF273	Zinc finger protein 273 (Zinc finger protein HZF9)	FALSE	FALSE
82.3711	0.0877267	0.165165	0.370641	0.669036	1.06269	1.06269	10794	ZNF460	Zinc finger protein 460 (Zinc finger protein 272) (Zinc finger protein HZF8)	FALSE	FALSE
360.243	-0.0193771	0.0999149	0.818504	0.929861	-1.01352	1.01352	10795	ZNF268	Zinc finger protein 268 (Zinc finger protein HZF3)	FALSE	FALSE
207.276	0.50913	0.182457	0.000516534	0.00531151	1.42319	1.42319	10797	MTHFD2	Bifunctional methylenetetrahydrofolate dehydrogenase/cyclohydrolase, mitochondrial [Includes: NAD-dependent methylenetetrahydrofolate dehydrogenase (EC 1.5.1.15)
0	NA	NA	NA	NA	NA	NA	10798	OR5I1	Olfactory receptor 5I1 (Olfactory receptor OR11-159) (Olfactory receptor-like protein OLF1)	FALSE	FALSE
1.20955	0.00140127	0.18894	0.937436	NA	1.00097	1.00097	107983988	SPEM3	NA	FALSE	TRUE
277.082	-0.128301	0.130735	0.196759	0.479397	-1.09301	1.09301	107983993	UPK3BL2	NA	FALSE	FALSE
0.525296	0.00566629	0.189543	0.644994	NA	1.00394	1.00394	107984345	SMIM38	NA	FALSE	TRUE
0	NA	NA	NA	NA	NA	NA	107984640	LBHD2	LBH domain-containing protein 2	FALSE	FALSE
71.3287	0.105874	0.171386	0.29157	0.594946	1.07615	1.07615	107984974	LOC107984974	NA	FALSE	FALSE
0	NA	NA	NA	NA	NA	NA	107986096	MDFIC2	NA	FALSE	FALSE
0	NA	NA	NA	NA	NA	NA	107986453	LOC107986453	NA	FALSE	FALSE
0.152283	-0.00433111	0.189761	0.900993	NA	-1.00301	1.00301	107987155	OOSP4B	NA	FALSE	TRUE
57.7536	-0.192599	0.228969	0.0944628	0.306168	-1.14282	1.14282	10799	RPP40	Ribonuclease P protein subunit p40 (RNaseP protein p40) (EC 3.1.26.5) (RNase P subunit 1)	FALSE	FALSE
259.295	0.100289	0.134255	0.311745	0.614618	1.07199	1.07199	108	ADCY2	Adenylate cyclase type 2 (EC 4.6.1.1) (ATP pyrophosphate-lyase 2) (Adenylate cyclase type II) (Adenylyl cyclase 2)	FALSE	FALSE
333.88	0.135218	0.128066	0.174226	0.44995	1.09826	1.09826	1080	CFTR	Cystic fibrosis transmembrane conductance regulator (CFTR) (ATP-binding cassette sub-family C member 7) (Channel conductance-controlling ATPase) (EC 5.6.1.6) (cAMP-dependent chloride channel)	FALSE	FALSE
69.0638	0.0458357	0.155558	0.623001	0.839028	1.03228	1.03228	10800	CYSLTR1	Cysteinyl leukotriene receptor 1 (CysLTR1) (Cysteinyl leukotriene D4 receptor) (LTD4 receptor) (G-protein coupled receptor HG55) (HMTMF81)	FALSE	FALSE
5096.46	0.00682357	0.0602887	0.906091	0.965003	1.00474	1.00474	10801	SEPTIN9	Septin-9 (MLL septin-like fusion protein MSF-A) (MLL septin-like fusion protein) (Ovarian/Breast septin) (Ov/Br septin) (Septin D1)	FALSE	FALSE
1611.28	0.296973	0.0747655	2.05859e-05	0.000312715	1.22856	1.22856	10802	SEC24A	Protein transport protein Sec24A (SEC24-related protein A)	FALSE	FALSE
1.99221	0.0291323	0.191638	0.222824	NA	1.0204	1.0204	10803	CCR9	C-C chemokine receptor type 9 (C-C CKR-9) (CC-CKR-9) (CCR-9) (G-protein coupled receptor 28) (GPR-9-6) (CD antigen CDw199)	FALSE	TRUE
206.208	0.157474	0.142667	0.133	0.382377	1.11533	1.11533	10804	GJB6	Gap junction beta-6 protein (Connexin-30) (Cx30)	FALSE	FALSE
313.695	0.0286403	0.112075	0.752769	0.903662	1.02005	1.02005	10806	SDCCAG8	Serologically defined colon cancer antigen 8 (Antigen NY-CO-8) (Centrosomal colon cancer autoantigen protein) (hCCCAP)	FALSE	FALSE
364.13	-0.0334881	0.104191	0.700061	0.883693	-1.02348	1.02348	10807	ENTR1	Endosome-associated-trafficking regulator 1 (Antigen NY-CO-3) (Serologically defined colon cancer antigen 3)	FALSE	FALSE
3534.71	-0.203268	0.0651361	0.000882266	0.00833485	-1.1513	1.1513	10808	HSPH1	Heat shock protein 105 kDa (Antigen NY-CO-25) (Heat shock 110 kDa protein)	FALSE	FALSE
966.903	0.0910031	0.0975152	0.27758	0.579463	1.06511	1.06511	10809	STARD10	START domain-containing protein 10 (StARD10) (Antigen NY-CO-28) (PCTP-like protein) (PCTP-L) (Serologically defined colon cancer antigen 28) (StAR-related lipid transfer protein 10)	FALSE	FALSE
0.134698	-0.004194	0.189755	0.901181	NA	-1.00291	1.00291	1081	CGA	Glycoprotein hormones alpha chain (Anterior pituitary glycoprotein hormones common subunit alpha) (Choriogonadotropin alpha chain) (Chorionic gonadotrophin subunit alpha) (CG-alpha) (Follicle-stimulating hormone alpha chain) (FSH-alpha) (Follitropin alpha chain) (Luteinizing hormone alpha chain) (LSH-alpha) (Lutropin alpha chain) (Thyroid-stimulating hormone alpha chain) (TSH-alpha) (Thyrotropin …	FALSE	TRUE
102.248	-0.0228122	0.146053	0.807752	0.925948	-1.01594	1.01594	10810	WASF3	Wiskott-Aldrich syndrome protein family member 3 (WASP family protein member 3) (Protein WAVE-3) (Verprolin homology domain-containing protein 3)	FALSE	FALSE
78.1362	-0.0977508	0.162246	0.329232	0.632788	-1.0701	1.0701	10811	NOXA1	NADPH oxidase activator 1 (NOX activator 1) (Antigen NY-CO-31) (NCF2-like protein) (P67phox-like factor) (p51-nox)	FALSE	FALSE
392.799	0.107023	0.10816	0.232664	0.526234	1.077	1.077	10813	UTP14A	U3 small nucleolar RNA-associated protein 14 homolog A (Antigen NY-CO-16) (Serologically defined colon cancer antigen 16)	FALSE	FALSE
0	NA	NA	NA	NA	NA	NA	10814	CPLX2	Complexin-2 (Complexin II) (CPX II) (Synaphin-1)	FALSE	FALSE
4.79092	-0.0121978	0.186662	0.738372	NA	-1.00849	1.00849	10815	CPLX1	Complexin-1 (Complexin I) (CPX I) (Synaphin-2)	FALSE	TRUE
0	NA	NA	NA	NA	NA	NA	10816	SPINT3	Kunitz-type protease inhibitor 3 (HKIB9)	FALSE	FALSE
23.8709	-0.239006	0.369347	0.0334554	0.151652	-1.18018	1.18018	10817	FRS3	Fibroblast growth factor receptor substrate 3 (FGFR substrate 3) (FGFR-signaling adaptor SNT2) (Suc1-associated neurotrophic factor target 2) (SNT-2)	FALSE	FALSE
794.935	0.150539	0.0911654	0.0604916	0.229005	1.10998	1.10998	10818	FRS2	Fibroblast growth factor receptor substrate 2 (FGFR substrate 2) (FGFR-signaling adaptor SNT) (Suc1-associated neurotrophic factor target 1) (SNT-1)	FALSE	FALSE
0.995919	-0.0167481	0.190642	0.20142	NA	-1.01168	1.01168	1082	CGB3	NA	FALSE	TRUE
130.533	-0.160302	0.163878	0.142139	0.396445	-1.11752	1.11752	10825	NEU3	Sialidase-3 (EC 3.2.1.18) (Ganglioside sialidase) (Membrane sialidase) (N-acetyl-alpha-neuraminidase 3)	FALSE	FALSE
130.442	-0.757867	0.229275	6.05084e-05	0.000817349	-1.69099	1.69099	10826	FAXDC2	Fatty acid hydroxylase domain-containing protein 2	FALSE	FALSE
215.464	-0.125853	0.132161	0.206687	0.493235	-1.09115	1.09115	10827	FAM114A2	Protein FAM114A2	FALSE	FALSE
177.753	0.33079	0.179675	0.0111304	0.0664814	1.2577	1.2577	10838	ZNF275	Zinc finger protein 275 (cDNA FLJ16723 fis, clone UTERU3004418, highly similar to Zinc finger protein 275)	FALSE	FALSE
5.35222	-0.0479928	0.194439	0.223793	NA	-1.03383	1.03383	1084	CEACAM3	Carcinoembryonic antigen-related cell adhesion molecule 3 (Carcinoembryonic antigen CGM1) (CD antigen CD66d)	FALSE	TRUE
482.802	-0.0199843	0.0967768	0.809597	0.926552	-1.01395	1.01395	10840	ALDH1L1	Cytosolic 10-formyltetrahydrofolate dehydrogenase (10-FTHFDH) (FDH) (EC 1.5.1.6) (Aldehyde dehydrogenase family 1 member L1)	FALSE	FALSE
0	NA	NA	NA	NA	NA	NA	10841	FTCD	Formimidoyltransferase-cyclodeaminase (Formiminotransferase-cyclodeaminase) (FTCD) (LCHC1) [Includes: Glutamate formimidoyltransferase (EC 2.1.2.5) (Glutamate formiminotransferase) (Glutamate formyltransferase)
0	NA	NA	NA	NA	NA	NA	10842	PPP1R17	Protein phosphatase 1 regulatory subunit 17 (G-substrate)	FALSE	FALSE
972.752	-0.216504	0.087309	0.00563128	0.038283	-1.16191	1.16191	10844	TUBGCP2	Gamma-tubulin complex component 2 (GCP-2) (hGCP2) (Gamma-ring complex protein 103 kDa) (h103p) (hGrip103) (Spindle pole body protein Spc97 homolog) (hSpc97)	FALSE	FALSE
734.919	-0.0597208	0.0852072	0.431846	0.720598	-1.04226	1.04226	10845	CLPX	ATP-dependent Clp protease ATP-binding subunit clpX-like, mitochondrial	FALSE	FALSE
20.1432	0.0352848	0.180269	0.596079	0.824855	1.02476	1.02476	10846	PDE10A	cAMP and cAMP-inhibited cGMP 3',5'-cyclic phosphodiesterase 10A (EC 3.1.4.17) (EC 3.1.4.35)	FALSE	FALSE
2272.76	0.0439548	0.0658354	0.476627	0.751598	1.03094	1.03094	10847	SRCAP	Helicase SRCAP (EC 3.6.4.-) (Domino homolog 2) (Snf2-related CBP activator)	FALSE	FALSE
1073.88	0.26452	0.0815655	0.00039473	0.00420661	1.20124	1.20124	10848	PPP1R13L	RelA-associated inhibitor (Inhibitor of ASPP protein) (Protein iASPP) (NFkB-interacting protein 1) (PPP1R13B-like protein)	FALSE	FALSE
158.49	0.090193	0.139329	0.365174	0.665376	1.06451	1.06451	10849	CD3EAP	DNA-directed RNA polymerase I subunit RPA34 (A34.5) (Antisense to ERCC-1 protein) (ASE-1) (CD3-epsilon-associated protein) (CAST) (CD3E-associated protein) (RNA polymerase I-associated factor PAF49)	FALSE	FALSE
0.301804	0.00017681	0.189578	0.906579	NA	1.00012	1.00012	10850	CCL27	C-C motif chemokine 27 (CC chemokine ILC) (Cutaneous T-cell-attracting chemokine) (CTACK) (ESkine) (IL-11 R-alpha-locus chemokine) (Skinkine) (Small-inducible cytokine A27)	FALSE	TRUE
307.867	0.100145	0.118394	0.288333	0.591509	1.07188	1.07188	10855	HPSE	Heparanase (EC 3.2.1.166) (Endo-glucoronidase) (Heparanase-1) (Hpa1) [Cleaved into: Heparanase 8 kDa subunit
1124.73	-0.46924	0.103652	7.99752e-07	1.75308e-05	-1.38438	1.38438	10856	RUVBL2	RuvB-like 2 (EC 3.6.4.12) (48 kDa TATA box-binding protein-interacting protein) (48 kDa TBP-interacting protein) (51 kDa erythrocyte cytosolic protein) (ECP-51) (INO80 complex subunit J) (Repressing pontin 52) (Reptin 52) (TIP49b) (TIP60-associated protein 54-beta) (TAP54-beta)	FALSE	FALSE
1199.32	-0.0952827	0.0753394	0.166749	0.438234	-1.06827	1.06827	10857	PGRMC1	Membrane-associated progesterone receptor component 1 (mPR) (Dap1) (IZA)	FALSE	FALSE
0.879341	-0.00603112	0.189203	0.722722	NA	-1.00419	1.00419	10858	CYP46A1	Cholesterol 24-hydroxylase (CH24H) (EC 1.14.14.25) (Cholesterol 24-monooxygenase) (Cholesterol 24S-hydroxylase) (Cytochrome P450 46A1)	FALSE	TRUE
0	NA	NA	NA	NA	NA	NA	10859	LILRB1	Leukocyte immunoglobulin-like receptor subfamily B member 1 (LIR-1) (Leukocyte immunoglobulin-like receptor 1) (CD85 antigen-like family member J) (Immunoglobulin-like transcript 2) (ILT-2) (Monocyte/macrophage immunoglobulin-like receptor 7) (MIR-7) (CD antigen CD85j)	FALSE	FALSE
1.9157	-0.0208729	0.189951	0.378411	NA	-1.01457	1.01457	10861	SLC26A1	Sulfate anion transporter 1 (SAT-1) (Solute carrier family 26 member 1)	FALSE	TRUE
3067.32	0.0571483	0.0782242	0.422002	0.714521	1.04041	1.04041	10863	ADAM28	Disintegrin and metalloproteinase domain-containing protein 28 (ADAM 28) (EC 3.4.24.-) (Epididymal metalloproteinase-like, disintegrin-like, and cysteine-rich protein II) (eMDC II) (Metalloproteinase-like, disintegrin-like, and cysteine-rich protein L) (MDC-L)	FALSE	FALSE
0	NA	NA	NA	NA	NA	NA	10864	SLC22A7	Solute carrier family 22 member 7 (Novel liver transporter) (Organic anion transporter 2) (hOAT2)	FALSE	FALSE
284.956	0.694042	0.157392	8.21182e-07	1.78892e-05	1.61781	1.61781	10865	ARID5A	AT-rich interactive domain-containing protein 5A (ARID domain-containing protein 5A) (Modulator recognition factor 1) (MRF-1)	FALSE	FALSE
372.499	0.126645	0.114939	0.175449	0.451839	1.09175	1.09175	10867	TSPAN9	Tetraspanin-9 (Tspan-9) (Tetraspan NET-5)	FALSE	FALSE
326.946	0.0144819	0.105514	0.869617	0.95027	1.01009	1.01009	10868	USP20	Ubiquitin carboxyl-terminal hydrolase 20 (EC 3.4.19.12) (Deubiquitinating enzyme 20) (Ubiquitin thioesterase 20) (Ubiquitin-specific-processing protease 20) (VHL-interacting deubiquitinating enzyme 2) (hVDU2)	FALSE	FALSE
843.611	-0.252455	0.0897996	0.00167801	0.0140942	-1.19123	1.19123	10869	USP19	Ubiquitin carboxyl-terminal hydrolase 19 (EC 3.4.19.12) (Deubiquitinating enzyme 19) (Ubiquitin thioesterase 19) (Ubiquitin-specific-processing protease 19) (Zinc finger MYND domain-containing protein 9)	FALSE	FALSE
197.244	-0.101259	0.127347	0.297844	0.601714	-1.07271	1.07271	1087	CEACAM7	Carcinoembryonic antigen-related cell adhesion molecule 7 (Carcinoembryonic antigen CGM2)	FALSE	FALSE
1.0726	-0.00543557	0.18926	0.724185	NA	-1.00377	1.00377	10870	HCST	Hematopoietic cell signal transducer (DNAX-activation protein 10) (Membrane protein DAP10) (Transmembrane adapter protein KAP10)	FALSE	TRUE
0.134975	-0.00419703	0.189755	0.900951	NA	-1.00291	1.00291	10871	CD300C	CMRF35-like molecule 6 (CLM-6) (CD300 antigen-like family member C) (CMRF35-A1) (CMRF-35) (Immunoglobulin superfamily member 16) (IgSF16) (CD antigen CD300c)	FALSE	TRUE
149.063	-0.0805567	0.158675	0.407536	0.701839	-1.05743	1.05743	10873	ME3	NADP-dependent malic enzyme, mitochondrial (NADP-ME) (EC 1.1.1.40) (Malic enzyme 3)	FALSE	FALSE
26.5978	-0.0703977	0.185709	0.364711	0.665314	-1.05001	1.05001	10874	NMU	Neuromedin-U [Cleaved into: Neuromedin precursor-related peptide 36 (NURP36)
0.134878	-0.00419598	0.189755	0.901031	NA	-1.00291	1.00291	10875	FGL2	Fibroleukin (Fibrinogen-like protein 2) (pT49)	FALSE	TRUE
0.469816	0.00679314	0.189886	0.506196	NA	1.00472	1.00472	10876	EDDM3A	Epididymal secretory protein E3-alpha (Human epididymis-specific protein 3-alpha) (HE3-alpha)	FALSE	TRUE
0.235342	0.00516253	0.189799	0.728482	NA	1.00358	1.00358	10877	CFHR4	Complement factor H-related protein 4 (FHR-4)	FALSE	TRUE
1.45927	0.000334631	0.188521	0.988478	NA	1.00023	1.00023	10878	CFHR3	Complement factor H-related protein 3 (FHR-3) (DOWN16) (H factor-like protein 3)	FALSE	TRUE
0	NA	NA	NA	NA	NA	NA	10879	SMR3B	Submaxillary gland androgen-regulated protein 3B (Proline-rich peptide P-B) (Proline-rich protein 3) [Cleaved into: Peptide P-A
2.71595	0.00284126	0.187561	0.922513	NA	1.00197	1.00197	1088	CEACAM8	Carcinoembryonic antigen-related cell adhesion molecule 8 (CD67 antigen) (Carcinoembryonic antigen CGM6) (Non-specific cross-reacting antigen NCA-95) (CD antigen CD66b)	FALSE	TRUE
0	NA	NA	NA	NA	NA	NA	10880	ACTL7B	Actin-like protein 7B (Actin-like-7-beta)	FALSE	FALSE
0	NA	NA	NA	NA	NA	NA	10881	ACTL7A	Actin-like protein 7A (Actin-like-7-alpha)	FALSE	FALSE
5.37277	-0.00454118	0.186111	0.900238	NA	-1.00315	1.00315	10882	C1QL1	C1q-related factor (C1q and tumor necrosis factor-related protein 14) (C1q/TNF-related protein 14) (Complement component 1 Q subcomponent-like 1)	FALSE	TRUE
313.29	-0.0130102	0.112762	0.884986	0.95599	-1.00906	1.00906	10884	MRPS30	39S ribosomal protein S30, mitochondrial (MRP-S30) (S30mt) (Mitochondrial large ribosomal subunit protein mL65) (Mitochondrial large ribosomal subunit protein mS30) (Programmed cell death protein 9)	FALSE	FALSE
564.593	-0.0453448	0.0934901	0.576454	0.813054	-1.03193	1.03193	10885	WDR3	WD repeat-containing protein 3	FALSE	FALSE
18.5787	-0.0268733	0.179235	0.676578	0.870318	-1.0188	1.0188	10886	NPFFR2	Neuropeptide FF receptor 2 (G-protein coupled receptor 74) (G-protein coupled receptor HLWAR77) (Neuropeptide G-protein coupled receptor)	FALSE	FALSE
1.6036	-0.00939664	0.18888	0.662007	NA	-1.00653	1.00653	10887	PROKR1	Prokineticin receptor 1 (PK-R1) (G-protein coupled receptor 73) (G-protein coupled receptor ZAQ) (GPR73a)	FALSE	TRUE
5.05104	-0.00427694	0.185957	0.908039	NA	-1.00297	1.00297	10888	GPR83	Probable G-protein coupled receptor 83 (G-protein coupled receptor 72)	FALSE	TRUE
0	NA	NA	NA	NA	NA	NA	1089	CEACAM4	Carcinoembryonic antigen-related cell adhesion molecule 4 (Carcinoembryonic antigen CGM7) (Non-specific cross-reacting antigen W236)	FALSE	FALSE
3994	0.138007	0.0623926	0.0188044	0.0991406	1.10038	1.10038	10890	RAB10	Ras-related protein Rab-10 (EC 3.6.5.2)	FALSE	FALSE
259.999	0.213994	0.155071	0.0567401	0.218797	1.15989	1.15989	10891	PPARGC1A	Peroxisome proliferator-activated receptor gamma coactivator 1-alpha (PGC-1-alpha) (PPAR-gamma coactivator 1-alpha) (PPARGC-1-alpha) (Ligand effect modulator 6)	FALSE	FALSE
515.126	0.375316	0.103214	5.08564e-05	0.000700302	1.29712	1.29712	10892	MALT1	Mucosa-associated lymphoid tissue lymphoma translocation protein 1 (EC 3.4.22.-) (MALT lymphoma-associated translocation) (Paracaspase)	FALSE	FALSE
12.2954	-0.00689723	0.180253	0.901698	0.963216	-1.00479	1.00479	10893	MMP24	Matrix metalloproteinase-24 (MMP-24) (EC 3.4.24.-) (Membrane-type matrix metalloproteinase 5) (MT-MMP 5) (MTMMP5) (Membrane-type-5 matrix metalloproteinase) (MT5-MMP) (MT5MMP) [Cleaved into: Processed matrix metalloproteinase-24]	FALSE	FALSE
0	NA	NA	NA	NA	NA	NA	10894	LYVE1	Lymphatic vessel endothelial hyaluronic acid receptor 1 (LYVE-1) (Cell surface retention sequence-binding protein 1) (CRSBP-1) (Extracellular link domain-containing protein 1) (Hyaluronic acid receptor)	FALSE	FALSE
359.8	-0.0862535	0.103119	0.320331	0.623053	-1.06161	1.06161	10897	YIF1A	Protein YIF1A (54TMp) (YIP1-interacting factor homolog A)	FALSE	FALSE
157.568	-0.0394682	0.133685	0.679455	0.872272	-1.02773	1.02773	10898	CPSF4	Cleavage and polyadenylation specificity factor subunit 4 (Cleavage and polyadenylation specificity factor 30 kDa subunit) (CPSF 30 kDa subunit) (NS1 effector domain-binding protein 1) (Neb-1) (No arches homolog)	FALSE	FALSE
1207.94	-0.0890466	0.0856079	0.242498	0.537948	-1.06367	1.06367	10899	JTB	Protein JTB (Jumping translocation breakpoint protein) (Prostate androgen-regulated protein) (PAR protein)	FALSE	FALSE
226.102	0.0965184	0.123215	0.316484	0.619421	1.06919	1.06919	109	ADCY3	Adenylate cyclase type 3 (EC 4.6.1.1) (ATP pyrophosphate-lyase 3) (Adenylate cyclase type III) (AC-III) (Adenylate cyclase, olfactive type) (Adenylyl cyclase 3) (AC3)	FALSE	FALSE
2.10381	0.0142486	0.189136	0.540598	NA	1.00993	1.00993	10900	RUNDC3A	RUN domain-containing protein 3A (Rap2-interacting protein 8) (RPIP-8)	FALSE	TRUE
125.407	0.0634959	0.139131	0.515011	0.778506	1.04499	1.04499	10901	DHRS4	Dehydrogenase/reductase SDR family member 4 (EC 1.1.1.184) (NADPH-dependent carbonyl reductase/NADP-retinol dehydrogenase) (CR) (PHCR) (NADPH-dependent retinol dehydrogenase/reductase) (NRDR) (humNRDR) (Peroxisomal short-chain alcohol dehydrogenase) (PSCD) (SCAD-SRL) (Short chain dehydrogenase/reductase family 25C member 2) (Short-chain dehydrogenase/reductase family member 4)	FALSE	FALSE
546.273	-0.0703907	0.091523	0.379174	0.678155	-1.05	1.05	10902	BRD8	Bromodomain-containing protein 8 (Skeletal muscle abundant protein) (Skeletal muscle abundant protein 2) (Thyroid hormone receptor coactivating protein of 120 kDa) (TrCP120) (p120)	FALSE	FALSE
175.177	0.195723	0.167973	0.0859216	0.28785	1.1453	1.1453	10903	MTMR11	Myotubularin-related protein 11 (Cisplatin resistance-associated protein) (hCRA) (Inactive phosphatidylinositol 3-phosphatase 11)	FALSE	FALSE
1162.36	-0.0668204	0.0776899	0.344	0.646967	-1.04741	1.04741	10904	BLCAP	Bladder cancer-associated protein (Bladder cancer 10 kDa protein) (Bc10)	FALSE	FALSE
1132.12	-0.0766366	0.087418	0.322174	0.625644	-1.05456	1.05456	10905	MAN1A2	Mannosyl-oligosaccharide 1,2-alpha-mannosidase IB (EC 3.2.1.113) (Mannosidase alpha class 1A member 2) (Processing alpha-1,2-mannosidase IB) (Alpha-1,2-mannosidase IB)	FALSE	FALSE
1718.57	0.0511044	0.0875124	0.508452	0.773464	1.03606	1.03606	10906	TRAFD1	TRAF-type zinc finger domain-containing protein 1 (Protein FLN29)	FALSE	FALSE
597.765	-0.133593	0.102069	0.122651	0.363941	-1.09702	1.09702	10907	TXNL4A	Thioredoxin-like protein 4A (DIM1 protein homolog) (Spliceosomal U5 snRNP-specific 15 kDa protein) (Thioredoxin-like U5 snRNP protein U5-15kD)	FALSE	FALSE
583.125	-0.00530263	0.0898555	0.94556	0.979151	-1.00368	1.00368	10908	PNPLA6	Patatin-like phospholipase domain-containing protein 6 (EC 3.1.1.5) (Neuropathy target esterase)	FALSE	FALSE
577.135	-0.159172	0.0958964	0.0558986	0.217355	-1.11665	1.11665	10910	SUGT1	Protein SGT1 homolog (Protein 40-6-3) (Sgt1) (Suppressor of G2 allele of SKP1 homolog)	FALSE	FALSE
0	NA	NA	NA	NA	NA	NA	10911	UTS2	Urotensin-2 (Urotensin II) (U-II) (UII)	FALSE	FALSE
50.6453	0.0107699	0.158327	0.903484	0.963577	1.00749	1.00749	10912	GADD45G	Growth arrest and DNA damage-inducible protein GADD45 gamma (Cytokine-responsive protein CR6) (DNA damage-inducible transcript 2 protein) (DDIT-2)	FALSE	FALSE
15.8826	-0.117277	0.227687	0.0921004	0.302094	-1.08469	1.08469	10913	EDAR	Tumor necrosis factor receptor superfamily member EDAR (Anhidrotic ectodysplasin receptor 1) (Downless homolog) (EDA-A1 receptor) (Ectodermal dysplasia receptor) (Ectodysplasin-A receptor)	FALSE	FALSE
3269.71	-0.0860011	0.0640342	0.152338	0.414632	-1.06142	1.06142	10914	PAPOLA	Poly(A) polymerase alpha (PAP-alpha) (EC 2.7.7.19) (Polynucleotide adenylyltransferase alpha)	FALSE	FALSE
967.198	0.109069	0.100496	0.203397	0.488571	1.07853	1.07853	10915	TCERG1	Transcription elongation regulator 1 (TATA box-binding protein-associated factor 2S) (Transcription factor CA150)	FALSE	FALSE
1444.79	-0.0731839	0.0905216	0.35583	0.657116	-1.05204	1.05204	10916	MAGED2	Melanoma-associated antigen D2 (11B6) (Breast cancer-associated gene 1 protein) (BCG-1) (Hepatocellular carcinoma-associated protein JCL-1) (MAGE-D2 antigen)	FALSE	FALSE
0	NA	NA	NA	NA	NA	NA	10917	BTNL3	Butyrophilin-like protein 3 (Butyrophilin-like receptor)	FALSE	FALSE
533.469	-0.129777	0.109791	0.152012	0.413994	-1.09412	1.09412	10919	EHMT2	Histone-lysine N-methyltransferase EHMT2 (EC 2.1.1.-) (Euchromatic histone-lysine N-methyltransferase 2) (HLA-B-associated transcript 8) (Histone H3-K9 methyltransferase 3) (H3-K9-HMTase 3) (Lysine N-methyltransferase 1C) (Protein G9a)	FALSE	FALSE
529.155	-0.0520977	0.101508	0.543161	0.793321	-1.03677	1.03677	10920	COPS8	COP9 signalosome complex subunit 8 (SGN8) (Signalosome subunit 8) (COP9 homolog) (hCOP9) (JAB1-containing signalosome subunit 8)	FALSE	FALSE
1152.56	-0.000601101	0.0763071	0.99253	0.996448	-1.00042	1.00042	10921	RNPS1	RNA-binding protein with serine-rich domain 1 (SR-related protein LDC2)	FALSE	FALSE
432.34	0.0196438	0.0962587	0.813693	0.927585	1.01371	1.01371	10922	FASTK	Fas-activated serine/threonine kinase (FAST kinase) (EC 2.7.11.8)	FALSE	FALSE
1050.97	0.022511	0.0805416	0.758274	0.905189	1.01573	1.01573	10923	SUB1	Activated RNA polymerase II transcriptional coactivator p15 (Positive cofactor 4) (PC4) (SUB1 homolog) (p14)	FALSE	FALSE
125.079	-0.162387	0.165694	0.138822	0.391041	-1.11914	1.11914	10924	SMPDL3A	Acid sphingomyelinase-like phosphodiesterase 3a (ASM-like phosphodiesterase 3a) (EC 3.1.4.-)	FALSE	FALSE
171.819	0.0698628	0.129316	0.46982	0.747352	1.04962	1.04962	10926	DBF4	Protein DBF4 homolog A (Activator of S phase kinase) (Chiffon homolog A) (DBF4-type zinc finger-containing protein 1)	FALSE	FALSE
1061.82	0.0247383	0.0807928	0.735069	0.897462	1.0173	1.0173	10927	SPIN1	Spindlin-1 (Ovarian cancer-related protein) (Spindlin1)	FALSE	FALSE
1465.71	-0.0494291	0.0750198	0.472396	0.748779	-1.03486	1.03486	10928	RALBP1	RalA-binding protein 1 (RalBP1) (76 kDa Ral-interacting protein) (Dinitrophenyl S-glutathione ATPase) (DNP-SG ATPase) (Ral-interacting protein 1)	FALSE	FALSE
547.769	-0.0350078	0.0998891	0.679577	0.872346	-1.02456	1.02456	10929	SRSF8	Serine/arginine-rich splicing factor 8 (Pre-mRNA-splicing factor SRP46) (Splicing factor SRp46) (Splicing factor, arginine/serine-rich 2B)	FALSE	FALSE
0.140568	-0.00424216	0.189757	0.900954	NA	-1.00294	1.00294	10930	APOBEC2	C->U-editing enzyme APOBEC-2 (EC 3.5.4.36) (mRNA(cytosine(6666)) deaminase 2)	FALSE	TRUE
3268.02	-0.0633661	0.0658497	0.303655	0.606186	-1.0449	1.0449	10933	MORF4L1	Mortality factor 4-like protein 1 (MORF-related gene 15 protein) (Protein MSL3-1) (Transcription factor-like protein MRG15)	FALSE	FALSE
1071.1	-0.217874	0.079896	0.0027815	0.0214271	-1.16302	1.16302	10935	PRDX3	Thioredoxin-dependent peroxide reductase, mitochondrial (EC 1.11.1.15) (Antioxidant protein 1) (AOP-1) (HBC189) (Peroxiredoxin III) (Prx-III) (Peroxiredoxin-3) (Protein MER5 homolog)	FALSE	FALSE
31.1332	0.000756662	0.169678	0.993602	0.996929	1.00052	1.00052	10936	GPR75	Probable G-protein coupled receptor 75	FALSE	FALSE
1158.61	0.622338	0.104451	2.43787e-10	1.19076e-08	1.53937	1.53937	10938	EHD1	EH domain-containing protein 1 (PAST homolog 1) (hPAST1) (Testilin)	FALSE	FALSE
959.358	-0.0315894	0.0818515	0.667895	0.864761	-1.02214	1.02214	10939	AFG3L2	AFG3-like protein 2 (EC 3.4.24.-) (Paraplegin-like protein)	FALSE	FALSE
162.016	-0.0298371	0.135993	0.753707	0.903699	-1.0209	1.0209	10940	POP1	Ribonucleases P/MRP protein subunit POP1 (hPOP1) (EC 3.1.26.5)	FALSE	FALSE
2224.18	-0.0493667	0.091004	0.536636	0.789555	-1.03481	1.03481	10941	UGT2A1	UDP-glucuronosyltransferase (EC 2.4.1.17)	FALSE	FALSE
2.01753	0.000322388	0.188327	0.990232	NA	1.00022	1.00022	10942	PRSS21	Testisin (EC 3.4.21.-) (Eosinophil serine protease 1) (ESP-1) (Serine protease 21)	FALSE	TRUE
430.886	-0.0496524	0.110311	0.580168	0.814951	-1.03502	1.03502	10943	MSL3	Male-specific lethal 3 homolog (Male-specific lethal-3 homolog 1) (Male-specific lethal-3 protein-like 1) (MSL3-like 1)	FALSE	FALSE
1588.23	-0.0808538	0.0743754	0.235966	0.529559	-1.05764	1.05764	10944	C11orf58	Small acidic protein	FALSE	FALSE
2279.19	0.123208	0.0631641	0.0379909	0.167255	1.08915	1.08915	10945	KDELR1	ER lumen protein-retaining receptor 1 (KDEL endoplasmic reticulum protein retention receptor 1) (KDEL receptor 1) (Putative MAPK-activating protein PM23)	FALSE	FALSE
853.448	-0.0614672	0.0902399	0.437552	0.7246	-1.04353	1.04353	10946	SF3A3	Splicing factor 3A subunit 3 (SF3a60) (Spliceosome-associated protein 61) (SAP 61)	FALSE	FALSE
225.201	-0.528729	0.170687	0.000188575	0.00221917	-1.44266	1.44266	10947	AP3M2	AP-3 complex subunit mu-2 (Adaptor-related protein complex 3 subunit mu-2) (Clathrin assembly protein assembly protein complex 3 mu-2 medium chain) (Clathrin coat assembly protein AP47 homolog 2) (Clathrin coat-associated protein AP47 homolog 2) (Golgi adaptor AP-1 47 kDa protein homolog 2) (HA1 47 kDa subunit homolog 2) (Mu3B-adaptin) (P47B)	FALSE	FALSE
422.793	0.0127823	0.102434	0.87283	0.95153	1.0089	1.0089	10948	STARD3	StAR-related lipid transfer protein 3 (Metastatic lymph node gene 64 protein) (MLN 64) (Protein CAB1) (START domain-containing protein 3) (StARD3)	FALSE	FALSE
1532.1	0.0272651	0.0716116	0.682243	0.872988	1.01908	1.01908	10949	HNRNPA0	Heterogeneous nuclear ribonucleoprotein A0 (hnRNP A0)	FALSE	FALSE
879.823	0.291586	0.100023	0.000973298	0.0090241	1.22399	1.22399	10950	BTG3	Protein BTG3 (Abundant in neuroepithelium area protein) (BTG family member 3) (Protein Tob5)	FALSE	FALSE
120.848	-0.0904912	0.182613	0.316985	0.619585	-1.06473	1.06473	109504726	ERV3-1-ZNF117	NA	FALSE	FALSE
596.872	-0.062287	0.0886822	0.426112	0.717245	-1.04412	1.04412	10951	CBX1	Chromobox protein homolog 1 (HP1Hsbeta) (Heterochromatin protein 1 homolog beta) (HP1 beta) (Heterochromatin protein p25) (M31) (Modifier 1 protein) (p25beta)	FALSE	FALSE
600.398	-0.0542789	0.093113	0.502849	0.769824	-1.03834	1.03834	10952	SEC61B	Protein transport protein Sec61 subunit beta	FALSE	FALSE
679.243	-0.0784818	0.0840789	0.297585	0.601663	-1.05591	1.05591	10953	TOMM34	Mitochondrial import receptor subunit TOM34 (hTom34) (Translocase of outer membrane 34 kDa subunit)	FALSE	FALSE
124.754	-0.0851337	0.15072	0.391137	0.688624	-1.06079	1.06079	10954	PDIA5	Protein disulfide-isomerase A5 (EC 5.3.4.1) (Protein disulfide isomerase-related protein)	FALSE	FALSE
2301.01	0.0664231	0.0632725	0.264905	0.564753	1.04712	1.04712	10955	SERINC3	Serine incorporator 3 (Tumor differentially expressed protein 1)	FALSE	FALSE
3030.72	0.0617708	0.0590406	0.270749	0.570752	1.04375	1.04375	10956	OS9	Protein OS-9 (Amplified in osteosarcoma 9)	FALSE	FALSE
1467.39	0.825126	0.095111	3.12315e-19	7.79689e-17	1.77169	1.77169	10957	PNRC1	Proline-rich nuclear receptor coactivator 1 (Proline-rich protein 2) (Protein B4-2)	FALSE	FALSE
3441.17	-0.0773871	0.067126	0.213055	0.50141	-1.05511	1.05511	10959	TMED2	Transmembrane emp24 domain-containing protein 2 (Membrane protein p24A) (p24) (p24 family protein beta-1) (p24beta1)	FALSE	FALSE
1373.58	-0.0177639	0.0693716	0.78262	0.915687	-1.01239	1.01239	10960	LMAN2	Vesicular integral-membrane protein VIP36 (Glycoprotein GP36b) (Lectin mannose-binding 2) (Vesicular integral-membrane protein 36) (VIP36)	FALSE	FALSE
1412.26	-0.0597895	0.0753733	0.386128	0.684199	-1.04231	1.04231	10961	ERP29	Endoplasmic reticulum resident protein 29 (ERp29) (Endoplasmic reticulum resident protein 28) (ERp28) (Endoplasmic reticulum resident protein 31) (ERp31)	FALSE	FALSE
28.1267	-0.0245316	0.172866	0.740552	0.899637	-1.01715	1.01715	10962	MLLT11	Protein AF1q	FALSE	FALSE
1991.84	-0.0416214	0.0736192	0.538719	0.790158	-1.02927	1.02927	10963	STIP1	Stress-induced-phosphoprotein 1 (STI1) (Hsc70/Hsp90-organizing protein) (Hop) (Renal carcinoma antigen NY-REN-11) (Transformation-sensitive protein IEF SSP 3521)	FALSE	FALSE
7341.47	-0.0105126	0.098382	0.898188	0.961446	-1.00731	1.00731	10964	IFI44L	Interferon-induced protein 44-like	FALSE	FALSE
167.493	-0.0678786	0.133325	0.484339	0.757731	-1.04817	1.04817	10965	ACOT2	Acyl-coenzyme A thioesterase 2, mitochondrial (Acyl-CoA thioesterase 2) (EC 3.1.2.2) (Acyl-coenzyme A thioester hydrolase 2a) (CTE-Ia) (Long-chain acyl-CoA thioesterase 2) (ZAP128)	FALSE	FALSE
82.9567	-0.0232634	0.151497	0.799191	0.922739	-1.01626	1.01626	10966	RAB40B	Ras-related protein Rab-40B (SOCS box-containing protein RAR) (Protein Rar)	FALSE	FALSE
745.276	-0.113688	0.0841893	0.131207	0.379326	-1.08199	1.08199	10969	EBNA1BP2	Probable rRNA-processing protein EBP2 (EBNA1-binding protein 2) (Nucleolar protein p40)	FALSE	FALSE
3085.98	0.221387	0.0719427	0.000912863	0.00856389	1.16585	1.16585	10970	CKAP4	Cytoskeleton-associated protein 4 (63-kDa cytoskeleton-linking membrane protein) (Climp-63) (p63)	FALSE	FALSE
209.384	0.103683	0.14679	0.306861	0.609427	1.07451	1.07451	109703458	HTD2	Hydroxyacyl-thioester dehydratase type 2, mitochondrial (HsHTD2) (EC 4.2.1.-) (3-hydroxyacyl-[acyl-carrier-protein] dehydratase)	FALSE	FALSE
3333.61	0.0653421	0.0611115	0.25813	0.55651	1.04633	1.04633	10971	YWHAQ	14-3-3 protein theta (14-3-3 protein T-cell) (14-3-3 protein tau) (Protein HS1)	FALSE	FALSE
3784.9	-0.105575	0.0598785	0.0618089	0.232555	-1.07592	1.07592	10972	TMED10	Transmembrane emp24 domain-containing protein 10 (21 kDa transmembrane-trafficking protein) (S31III125) (S31I125) (Tmp-21-I) (Transmembrane protein Tmp21) (p23) (p24 family protein delta-1) (p24delta1) (p24delta)	FALSE	FALSE
0	NA	NA	NA	NA	NA	NA	109729126	FAM236C	NA	FALSE	FALSE
1399.59	0.116594	0.0805902	0.109764	0.338169	1.08417	1.08417	10973	ASCC3	Activating signal cointegrator 1 complex subunit 3 (EC 3.6.4.12) (ASC-1 complex subunit p200) (ASC1p200) (Helicase, ATP binding 1) (Trip4 complex subunit p200)	FALSE	FALSE
91.921	-0.0553047	0.149176	0.564288	0.806186	-1.03908	1.03908	10974	ADIRF	Adipogenesis regulatory factor (Adipogenesis factor rich in obesity) (Adipose most abundant gene transcript 2 protein) (Adipose-specific protein 2) (apM-2)	FALSE	FALSE
593.818	-0.0813743	0.09807	0.332512	0.636099	-1.05803	1.05803	10975	UQCR11	Cytochrome b-c1 complex subunit 10 (Complex III subunit 10) (Complex III subunit XI) (Ubiquinol-cytochrome c reductase complex 6.4 kDa protein)	FALSE	FALSE
169.875	0.00131739	0.124452	0.989876	0.995878	1.00091	1.00091	10978	CLP1	Polyribonucleotide 5'-hydroxyl-kinase Clp1 (EC 2.7.1.78) (Polyadenylation factor Clp1) (Polynucleotide kinase Clp1) (Pre-mRNA cleavage complex II protein Clp1)	FALSE	FALSE
240.156	0.288615	0.162892	0.0168197	0.0913194	1.22147	1.22147	10979	FERMT2	Fermitin family homolog 2 (Kindlin-2) (Mitogen-inducible gene 2 protein) (MIG-2) (Pleckstrin homology domain-containing family C member 1) (PH domain-containing family C member 1)	FALSE	FALSE
627.178	-0.201403	0.092305	0.0134033	0.0767263	-1.14982	1.14982	10980	COPS6	COP9 signalosome complex subunit 6 (SGN6) (Signalosome subunit 6) (JAB1-containing signalosome subunit 6) (MOV34 homolog) (Vpr-interacting protein) (hVIP)	FALSE	FALSE
245.621	0.581443	0.155578	1.68142e-05	0.000262049	1.49635	1.49635	10981	RAB32	Ras-related protein Rab-32	FALSE	FALSE
114.176	0.137535	0.177735	0.194866	0.477	1.10002	1.10002	10982	MAPRE2	Microtubule-associated protein RP/EB family member 2 (APC-binding protein EB2) (End-binding protein 2) (EB2)	FALSE	FALSE
3791.64	0.148405	0.0577472	0.0068047	0.0445528	1.10834	1.10834	10983	CCNI	Cyclin-I	FALSE	FALSE
1570.62	-0.0244252	0.0721955	0.714049	0.888834	-1.01707	1.01707	10985	GCN1	eIF-2-alpha kinase activator GCN1 (GCN1 eIF-2-alpha kinase activator homolog) (GCN1-like protein 1) (General control of amino-acid synthesis 1-like protein 1) (Translational activator GCN1) (HsGCN1)	FALSE	FALSE
662.147	-0.0292333	0.0858223	0.701241	0.883693	-1.02047	1.02047	10987	COPS5	COP9 signalosome complex subunit 5 (SGN5) (Signalosome subunit 5) (EC 3.4.-.-) (Jun activation domain-binding protein 1)	FALSE	FALSE
1294.81	0.0671598	0.0755769	0.331366	0.635236	1.04765	1.04765	10988	METAP2	Methionine aminopeptidase 2 (MAP 2) (MetAP 2) (EC 3.4.11.18) (Initiation factor 2-associated 67 kDa glycoprotein) (p67) (p67eIF2) (Peptidase M)	FALSE	FALSE
942.814	-0.0212577	0.0778016	0.763857	0.908327	-1.01484	1.01484	10989	IMMT	MICOS complex subunit MIC60 (Cell proliferation-inducing gene 4/52 protein) (Mitochondrial inner membrane protein) (Mitofilin) (p87/89)	FALSE	FALSE
3.51003	0.00130915	0.186689	0.970328	NA	1.00091	1.00091	10990	LILRB5	Leukocyte immunoglobulin-like receptor subfamily B member 5 (CD85 antigen-like family member C) (Leukocyte immunoglobulin-like receptor 8) (LIR-8) (CD antigen CD85c)	FALSE	TRUE
2.23192	0.0239535	0.190615	0.304835	NA	1.01674	1.01674	10991	SLC38A3	Sodium-coupled neutral amino acid transporter 3 (N-system amino acid transporter 1) (Na(+)-coupled neutral amino acid transporter 3) (Solute carrier family 38 member 3) (System N amino acid transporter 1)	FALSE	TRUE
3085.33	-0.0932265	0.0634775	0.11819	0.354656	-1.06675	1.06675	10992	SF3B2	Splicing factor 3B subunit 2 (Pre-mRNA-splicing factor SF3b 145 kDa subunit) (SF3b145) (Spliceosome-associated protein 145) (SAP 145)	FALSE	FALSE
6.59436	-0.00641144	0.184558	0.881741	NA	-1.00445	1.00445	10993	SDS	L-serine dehydratase/L-threonine deaminase (SDH) (EC 4.3.1.17) (L-serine deaminase) (L-threonine dehydratase) (TDH) (EC 4.3.1.19)	FALSE	TRUE
315.346	-0.0950175	0.110202	0.292437	0.595998	-1.06808	1.06808	10994	ILVBL	2-hydroxyacyl-CoA lyase 2 (EC 4.1.2.-) (Acetolactate synthase-like protein) (IlvB-like protein)	FALSE	FALSE
17.7566	-0.00946049	0.176371	0.884183	0.955867	-1.00658	1.00658	10998	SLC27A5	Bile acyl-CoA synthetase (BACS) (EC 6.2.1.7) (Bile acid-CoA ligase) (BA-CoA ligase) (BAL) (Cholate--CoA ligase) (Fatty acid transport protein 5) (FATP-5) (Fatty-acid-coenzyme A ligase, very long-chain 3) (Solute carrier family 27 member 5) (Very long-chain acyl-CoA synthetase homolog 2) (VLCS-H2) (VLCSH2) (Very long-chain acyl-CoA synthetase-related protein) (VLACS-related) (VLACSR)	FALSE	FALSE
279.75	-0.14037	0.123363	0.148915	0.408698	-1.10219	1.10219	10999	SLC27A4	Long-chain fatty acid transport protein 4 (FATP-4) (Fatty acid transport protein 4) (Arachidonate--CoA ligase) (EC 6.2.1.15) (Long-chain-fatty-acid--CoA ligase) (Solute carrier family 27 member 4) (Very long-chain acyl-CoA synthetase 4) (ACSVL4) (EC 6.2.1.-)	FALSE	FALSE
78.3	0.00818313	0.156153	0.927874	0.972865	1.00569	1.00569	11000	SLC27A3	Solute carrier family 27 member 3 (EC 6.2.1.-) (Arachidonate--CoA ligase) (EC 6.2.1.15) (Long-chain fatty acid transport protein 3) (FATP-3) (Fatty acid transport protein 3) (Very long-chain acyl-CoA synthetase homolog 3) (VLCS-3)	FALSE	FALSE
1160.69	-0.308409	0.0939217	0.000255426	0.00287909	-1.23834	1.23834	11001	SLC27A2	Very long-chain acyl-CoA synthetase (VLACS) (VLCS) (EC 6.2.1.-) (Arachidonate--CoA ligase) (EC 6.2.1.15) (Fatty acid transport protein 2) (FATP-2) (Fatty-acid-coenzyme A ligase, very long-chain 1) (Long-chain-fatty-acid--CoA ligase) (EC 6.2.1.3) (Phytanate--CoA ligase) (EC 6.2.1.24) (Solute carrier family 27 member 2) (THCA-CoA ligase) (EC 6.2.1.7) (Very long-chain-fatty-acid-CoA ligase)	FALSE	FALSE
60.1276	-0.0273532	0.157431	0.759036	0.905536	-1.01914	1.01914	11004	KIF2C	Kinesin-like protein KIF2C (Kinesin-like protein 6) (Mitotic centromere-associated kinesin) (MCAK)	FALSE	FALSE
622.829	0.389373	0.204262	0.00697737	0.0454845	1.30982	1.30982	11005	SPINK5	Serine protease inhibitor Kazal-type 5 (Lympho-epithelial Kazal-type-related inhibitor) (LEKTI) [Cleaved into: Hemofiltrate peptide HF6478
0.37564	0.00157525	0.189561	0.9001	NA	1.00109	1.00109	11006	LILRB4	Leukocyte immunoglobulin-like receptor subfamily B member 4 (CD85 antigen-like family member K) (Immunoglobulin-like transcript 3) (ILT-3) (Leukocyte immunoglobulin-like receptor 5) (LIR-5) (Monocyte inhibitory receptor HM18) (CD antigen CD85k)	FALSE	TRUE
41.4979	-0.058804	0.173488	0.487562	0.760219	-1.0416	1.0416	11007	CCDC85B	Coiled-coil domain-containing protein 85B (Hepatitis delta antigen-interacting protein A) (Delta-interacting protein A)	FALSE	FALSE
5.32076	0.0746291	0.209038	0.034476	NA	1.05309	1.05309	11009	IL24	Interleukin-24 (IL-24) (Melanoma differentiation-associated gene 7 protein) (MDA-7) (Suppression of tumorigenicity 16 protein)	FALSE	TRUE
2.18173	0.00646424	0.188986	0.734512	NA	1.00449	1.00449	110091775	C21orf59-TCP10L	NA	FALSE	TRUE
7.37571	-0.0287699	0.187812	0.499178	NA	-1.02014	1.02014	1101	CHAD	Chondroadherin (Cartilage leucine-rich protein)	FALSE	TRUE
240.665	0.267364	0.171873	0.0281914	0.134336	1.20361	1.20361	11010	GLIPR1	Glioma pathogenesis-related protein 1 (GliPR 1) (Protein RTVP-1)	FALSE	FALSE
1094.42	0.038691	0.0797066	0.594078	0.823523	1.02718	1.02718	11011	TLK2	Serine/threonine-protein kinase tousled-like 2 (EC 2.7.11.1) (HsHPK) (PKU-alpha) (Tousled-like kinase 2)	FALSE	FALSE
20.0818	-0.123581	0.246295	0.0184497	0.0978058	-1.08944	1.08944	110116772	ZNF765-ZNF761	NA	FALSE	FALSE
0	NA	NA	NA	NA	NA	NA	110117498	P3R3URF	PIK3R3 upstream open reading frame protein	FALSE	FALSE
0	NA	NA	NA	NA	NA	NA	110117499	LOC110117498-PIK3R3	Uncharacterized protein	FALSE	FALSE
1839.49	0.0955441	0.0889034	0.223671	0.514967	1.06847	1.06847	11012	KLK11	Kallikrein-11 (hK11) (EC 3.4.21.-) (Hippostasin) (Serine protease 20) (Trypsin-like protease) [Cleaved into: Kallikrein-11 inactive chain 1
0.134482	-0.00419165	0.189755	0.90136	NA	-1.00291	1.00291	11013	TMSB15A	NA	FALSE	TRUE
2132.86	0.000208854	0.0696075	0.997957	0.998846	1.00014	1.00014	11014	KDELR2	ER lumen protein-retaining receptor 2 (ERD2-like protein 1) (ELP-1) (KDEL endoplasmic reticulum protein retention receptor 2) (KDEL receptor 2)	FALSE	FALSE
66.6511	-0.0435901	0.159222	0.630108	0.843293	-1.03068	1.03068	11015	KDELR3	ER lumen protein-retaining receptor 3 (KDEL endoplasmic reticulum protein retention receptor 3) (KDEL receptor 3)	FALSE	FALSE
725.355	0.0193406	0.12417	0.838275	0.939349	1.0135	1.0135	11016	ATF7	Cyclic AMP-dependent transcription factor ATF-7 (cAMP-dependent transcription factor ATF-7) (Activating transcription factor 7) (Transcription factor ATF-A)	FALSE	FALSE
189.44	-0.247925	0.178086	0.0416079	0.178526	-1.1875	1.1875	11017	SNRNP27	U4/U6.U5 small nuclear ribonucleoprotein 27 kDa protein (U4/U6.U5 snRNP 27 kDa protein) (U4/U6.U5-27K) (Nucleic acid-binding protein RY-1) (U4/U6.U5 tri-snRNP-associated 27 kDa protein) (27K) (U4/U6.U5 tri-snRNP-associated protein 3)	FALSE	FALSE
239.724	-0.0692107	0.121413	0.461699	0.741502	-1.04914	1.04914	11018	TMED1	Transmembrane emp24 domain-containing protein 1 (Interleukin-1 receptor-like 1 ligand) (Putative T1/ST2 receptor-binding protein) (p24 family protein gamma-1) (Tp24) (p24gamma1)	FALSE	FALSE
92.2078	-0.269888	0.252128	0.0438317	0.184504	-1.20571	1.20571	11019	LIAS	Lipoyl synthase, mitochondrial (EC 2.8.1.8) (Lipoate synthase) (LS) (Lip-syn) (Lipoic acid synthase)	FALSE	FALSE
239.545	-0.0277614	0.141985	0.769003	0.911298	-1.01943	1.01943	1102	RCBTB2	RCC1 and BTB domain-containing protein 2 (Chromosome condensation 1-like) (CHC1-L) (RCC1-like G exchanging factor) (Regulator of chromosome condensation and BTB domain-containing protein 2)	FALSE	FALSE
230.238	-0.726863	0.177863	3.19614e-06	5.95127e-05	-1.65504	1.65504	11020	IFT27	Intraflagellar transport protein 27 homolog (Putative GTP-binding protein RAY-like) (Rab-like protein 4)	FALSE	FALSE
1033.87	0.198873	0.082893	0.00791148	0.0502614	1.1478	1.1478	11021	RAB35	Ras-related protein Rab-35 (GTP-binding protein RAY) (Ras-related protein Rab-1C)	FALSE	FALSE
44.728	-0.200888	0.253012	0.0799583	0.274489	-1.14941	1.14941	11022	TDRKH	Tudor and KH domain-containing protein (Tudor domain-containing protein 2)	FALSE	FALSE
0	NA	NA	NA	NA	NA	NA	11023	VAX1	Ventral anterior homeobox 1	FALSE	FALSE
0	NA	NA	NA	NA	NA	NA	11024	LILRA1	Leukocyte immunoglobulin-like receptor subfamily A member 1 (CD85 antigen-like family member I) (Leukocyte immunoglobulin-like receptor 6) (LIR-6) (CD antigen CD85i)	FALSE	FALSE
0	NA	NA	NA	NA	NA	NA	11025	LILRB3	NA	FALSE	FALSE
0	NA	NA	NA	NA	NA	NA	11026	LILRA3	Leukocyte immunoglobulin-like receptor subfamily A member 3 (CD85 antigen-like family member E) (Immunoglobulin-like transcript 6) (ILT-6) (Leukocyte immunoglobulin-like receptor 4) (LIR-4) (Monocyte inhibitory receptor HM43/HM31) (CD antigen CD85e)	FALSE	FALSE
4.55854	0.0206587	0.188074	0.554587	NA	1.01442	1.01442	11027	LILRA2	Leukocyte immunoglobulin-like receptor subfamily A member 2 (CD85 antigen-like family member H) (Immunoglobulin-like transcript 1) (ILT-1) (Leukocyte immunoglobulin-like receptor 7) (LIR-7) (CD antigen CD85h)	FALSE	TRUE
0	NA	NA	NA	NA	NA	NA	1103	CHAT	Choline O-acetyltransferase (CHOACTase) (ChAT) (Choline acetylase) (EC 2.3.1.6)	FALSE	FALSE
620.068	0.19454	0.0975545	0.02175	0.110578	1.14436	1.14436	11030	RBPMS	RNA-binding protein with multiple splicing (RBP-MS) (Heart and RRM expressed sequence) (Hermes)	FALSE	FALSE
1576.98	0.0607421	0.0676415	0.338059	0.641612	1.043	1.043	11031	RAB31	Ras-related protein Rab-31 (Ras-related protein Rab-22B)	FALSE	FALSE
273.872	-0.0544361	0.114098	0.551563	0.799422	-1.03845	1.03845	11033	ADAP1	Arf-GAP with dual PH domain-containing protein 1 (Centaurin-alpha-1) (Cnt-a1) (Putative MAPK-activating protein PM25)	FALSE	FALSE
2886.74	-0.0634989	0.0745782	0.352993	0.654746	-1.045	1.045	11034	DSTN	Destrin (Actin-depolymerizing factor) (ADF)	FALSE	FALSE
201.549	0.068365	0.128335	0.477787	0.752459	1.04853	1.04853	11035	RIPK3	Receptor-interacting serine/threonine-protein kinase 3 (EC 2.7.11.1) (RIP-like protein kinase 3) (Receptor-interacting protein 3) (RIP-3)	FALSE	FALSE
5.17689	0.00485204	0.189722	0.563689	NA	1.00337	1.00337	110354863	ZNF660-ZNF197	NA	FALSE	TRUE
0	NA	NA	NA	NA	NA	NA	11036	GTF2A1L	TFIIA-alpha and beta-like factor (General transcription factor II A, 1-like factor)	FALSE	FALSE
9.95964	0.0161505	0.18297	0.755225	NA	1.01126	1.01126	11037	STON1	cDNA, FLJ95267, highly similar to Homo sapiens stoned B-like factor (SBLF), mRNA	FALSE	TRUE
296.022	-0.124691	0.228216	0.107118	0.332678	-1.09027	1.09027	110384692	LOC110384692	NA	FALSE	FALSE
456.255	-0.014779	0.11158	0.868997	0.95027	-1.0103	1.0103	1104	RCC1	Regulator of chromosome condensation (Cell cycle regulatory protein) (Chromosome condensation protein 1)	FALSE	FALSE
176.995	-0.379361	0.170992	0.0037507	0.0274055	-1.30077	1.30077	11040	PIM2	Serine/threonine-protein kinase pim-2 (EC 2.7.11.1) (Pim-2h)	FALSE	FALSE
54.2899	-0.107519	0.189132	0.252799	0.550296	-1.07737	1.07737	11041	B4GAT1	Beta-1,4-glucuronyltransferase 1 (EC 2.4.1.-) (I-beta-1,3-N-acetylglucosaminyltransferase) (iGnT) (N-acetyllactosaminide beta-1,3-N-acetylglucosaminyltransferase) (Poly-N-acetyllactosamine extension enzyme) (UDP-GlcNAc:betaGal beta-1,3-N-acetylglucosaminyltransferase 1)	FALSE	FALSE
628.061	0.0192727	0.0838858	0.798518	0.922551	1.01345	1.01345	11043	MID2	Probable E3 ubiquitin-protein ligase MID2 (EC 2.3.2.27) (Midin-2) (Midline defect 2) (Midline-2) (RING finger protein 60) (RING-type E3 ubiquitin transferase MID2) (Tripartite motif-containing protein 1)	FALSE	FALSE
436.879	0.206485	0.112076	0.0275927	0.132	1.15387	1.15387	11044	TENT4A	Terminal nucleotidyltransferase 4A (DNA polymerase sigma) (LAK-1) (Non-canonical poly(A) RNA polymerase PAPD7) (EC 2.7.7.19) (PAP-associated domain-containing protein 7) (TRAMP-like complex polyadenylate polymerase) (Terminal guanylyltransferase) (EC 2.7.7.-) (Terminal uridylyltransferase 5) (TUTase 5) (Topoisomerase-related function protein 4-1) (TRF4-1)	FALSE	FALSE
0.449081	-0.0028225	0.18947	0.878388	NA	-1.00196	1.00196	11045	UPK1A	Uroplakin-1a (UP1a) (Tetraspanin-21) (Tspan-21) (Uroplakin Ia) (UPIa) (UPKa)	FALSE	TRUE
242.106	-0.0705704	0.131791	0.467432	0.745558	-1.05013	1.05013	11046	SLC35D2	UDP-N-acetylglucosamine/UDP-glucose/GDP-mannose transporter (Homolog of Fringe connection protein 1) (HFRC1) (SQV7-like protein) (SQV7L) (Solute carrier family 35 member D2) (UDP-galactose transporter-related protein 8) (UGTrel8)	FALSE	FALSE
934.677	0.00291712	0.0792585	0.968456	0.986426	1.00202	1.00202	11047	ADRM1	Proteasomal ubiquitin receptor ADRM1 (110 kDa cell membrane glycoprotein) (Gp110) (Adhesion-regulating molecule 1) (ARM-1) (Proteasome regulatory particle non-ATPase 13) (hRpn13) (Rpn13 homolog)	FALSE	FALSE
1343.47	0.456413	0.0970234	3.57102e-07	8.52053e-06	1.37213	1.37213	1105	CHD1	Chromodomain-helicase-DNA-binding protein 1 (CHD-1) (EC 3.6.4.12) (ATP-dependent helicase CHD1)	FALSE	FALSE
1083.35	-0.0836967	0.0775884	0.236274	0.529985	-1.05973	1.05973	11051	NUDT21	Cleavage and polyadenylation specificity factor subunit 5 (Cleavage and polyadenylation specificity factor 25 kDa subunit) (CPSF 25 kDa subunit) (Cleavage factor Im complex 25 kDa subunit) (CFIm25) (Nucleoside diphosphate-linked moiety X motif 21) (Nudix motif 21) (Nudix hydrolase 21) (Pre-mRNA cleavage factor Im 68 kDa subunit)	FALSE	FALSE
1034.81	0.0423623	0.0765616	0.545671	0.795522	1.0298	1.0298	11052	CPSF6	Cleavage and polyadenylation specificity factor subunit 6 (Cleavage and polyadenylation specificity factor 68 kDa subunit) (CPSF 68 kDa subunit) (Cleavage factor Im complex 68 kDa subunit) (CFIm68) (Pre-mRNA cleavage factor Im 68 kDa subunit) (Protein HPBRII-4/7)	FALSE	FALSE
1375.16	0.172619	0.107927	0.056872	0.219071	1.1271	1.1271	11054	OGFR	Opioid growth factor receptor (OGFr) (Protein 7-60) (Zeta-type opioid receptor)	FALSE	FALSE
1.21541	0.00795893	0.189322	0.632444	NA	1.00553	1.00553	11055	ZPBP	Zona pellucida-binding protein 1 (Inner acrosomal membrane IAM38) (Sp38)	FALSE	TRUE
922.63	0.144809	0.0934341	0.0760596	0.266576	1.10558	1.10558	11056	DDX52	Probable ATP-dependent RNA helicase DDX52 (EC 3.6.4.13) (ATP-dependent RNA helicase ROK1-like) (DEAD box protein 52)	FALSE	FALSE
2618.57	-0.381861	0.0780039	1.87355e-07	4.84784e-06	-1.30302	1.30302	11057	ABHD2	Monoacylglycerol lipase ABHD2 (EC 3.1.1.23) (2-arachidonoylglycerol hydrolase) (Abhydrolase domain-containing protein 2) (Acetylesterase) (EC 3.1.1.6) (Lung alpha/beta hydrolase 2) (Progesterone-sensitive lipase) (EC 3.1.1.79) (Protein PHPS1-2)	FALSE	FALSE
766.694	0.000197084	0.0831979	0.998615	0.999282	1.00014	1.00014	11059	WWP1	NEDD4-like E3 ubiquitin-protein ligase WWP1 (EC 2.3.2.26) (Atrophin-1-interacting protein 5) (AIP5) (HECT-type E3 ubiquitin transferase WWP1) (TGIF-interacting ubiquitin ligase 1) (Tiul1) (WW domain-containing protein 1)	FALSE	FALSE
0	NA	NA	NA	NA	NA	NA	110599563	LY6G6F-LY6G6D	NA	FALSE	FALSE
49.7516	-0.0841192	0.177776	0.355825	0.657116	-1.06004	1.06004	110599564	EEF1AKMT4	EEF1A lysine methyltransferase 4 (EC 2.1.1.-)	FALSE	FALSE
0	NA	NA	NA	NA	NA	NA	110599583	EEF1AKMT4-ECE2	NA	FALSE	FALSE
16.7921	0.0135272	0.178482	0.828843	0.934937	1.00942	1.00942	110599588	ASDURF	NA	FALSE	FALSE
3750.89	0.488203	0.102802	2.65841e-07	6.57578e-06	1.4027	1.4027	1106	CHD2	Chromodomain-helicase-DNA-binding protein 2 (CHD-2) (EC 3.6.4.12) (ATP-dependent helicase CHD2)	FALSE	FALSE
1099.84	-0.154226	0.076069	0.0265026	0.128196	-1.11282	1.11282	11060	WWP2	NEDD4-like E3 ubiquitin-protein ligase WWP2 (EC 2.3.2.26) (Atrophin-1-interacting protein 2) (AIP2) (HECT-type E3 ubiquitin transferase WWP2) (WW domain-containing protein 2)	FALSE	FALSE
0	NA	NA	NA	NA	NA	NA	11061	CNMD	Leukocyte cell-derived chemotaxin 1 (Chondromodulin) [Cleaved into: Chondrosurfactant protein (CH-SP)
48.0359	-0.202622	0.291285	0.0576518	0.221299	-1.15079	1.15079	11062	DUS4L	tRNA-dihydrouridine(20a/20b) synthase [NAD(P)+]-like (EC 1.3.1.-) (pp35) (tRNA-dihydrouridine synthase 4-like)	FALSE	FALSE
1.84733	0.000617858	0.188193	0.980956	NA	1.00043	1.00043	11063	SOX30	Transcription factor SOX-30	FALSE	TRUE
499.293	-0.312102	0.153877	0.00864325	0.0541046	-1.24152	1.24152	11064	CNTRL	Centriolin (Centrosomal protein 1) (Centrosomal protein of 110 kDa) (Cep110)	FALSE	FALSE
72.8215	0.134148	0.184411	0.20027	0.484491	1.09744	1.09744	11065	UBE2C	Ubiquitin-conjugating enzyme E2 C (EC 2.3.2.23) ((E3-independent) E2 ubiquitin-conjugating enzyme C) (EC 2.3.2.24) (E2 ubiquitin-conjugating enzyme C) (UbcH10) (Ubiquitin carrier protein C) (Ubiquitin-protein ligase C)	FALSE	FALSE
277.123	0.0189231	0.108795	0.822384	0.931565	1.0132	1.0132	11066	SNRNP35	U11/U12 small nuclear ribonucleoprotein 35 kDa protein (U11/U12 snRNP 35 kDa protein) (U11/U12-35K) (Protein HM-1) (U1 snRNP-binding protein homolog)	FALSE	FALSE
398.951	0.0224294	0.117075	0.808997	0.926443	1.01567	1.01567	11067	DEPP1	Protein DEPP1 (Decidual protein induced by progesterone) (Fasting-induced gene protein) (FIG)	FALSE	FALSE
111.792	-0.186491	0.184882	0.105295	0.329373	-1.13799	1.13799	11068	CYB561D2	Cytochrome b561 domain-containing protein 2 (EC 7.2.1.3) (Putative tumor suppressor protein 101F6) (Transmembrane ascorbate ferrireductase)	FALSE	FALSE
2.42572	-0.00659753	0.188178	0.795068	NA	-1.00458	1.00458	11069	RAPGEF4	Rap guanine nucleotide exchange factor 4 (Exchange factor directly activated by cAMP 2) (Exchange protein directly activated by cAMP 2) (EPAC 2) (cAMP-regulated guanine nucleotide exchange factor II) (cAMP-GEFII)	FALSE	TRUE
4276.19	0.0811055	0.0634703	0.174418	0.450359	1.05783	1.05783	1107	CHD3	Chromodomain-helicase-DNA-binding protein 3 (CHD-3) (EC 3.6.4.12) (ATP-dependent helicase CHD3) (Mi-2 autoantigen 240 kDa protein) (Mi2-alpha) (Zinc finger helicase) (hZFH)	FALSE	FALSE
523.668	-0.0237203	0.0951102	0.772382	0.912496	-1.01658	1.01658	11070	TMEM115	Transmembrane protein 115 (Placental protein 6) (Protein PL6)	FALSE	FALSE
770.069	0.0984302	0.101016	0.251884	0.548811	1.07061	1.07061	11072	DUSP14	Dual specificity protein phosphatase 14 (EC 3.1.3.16) (EC 3.1.3.48) (MKP-1-like protein tyrosine phosphatase) (MKP-L) (Mitogen-activated protein kinase phosphatase 6) (MAP kinase phosphatase 6) (MKP-6)	FALSE	FALSE
439.515	-0.0433047	0.0967049	0.602366	0.828242	-1.03047	1.03047	11073	TOPBP1	DNA topoisomerase 2-binding protein 1 (DNA topoisomerase II-beta-binding protein 1) (TopBP1) (DNA topoisomerase II-binding protein 1)	FALSE	FALSE
283.124	-0.0228891	0.131475	0.803403	0.924747	-1.01599	1.01599	11074	TRIM31	E3 ubiquitin-protein ligase TRIM31 (EC 2.3.2.27) (RING-type E3 ubiquitin transferase TRIM31) (Tripartite motif-containing protein 31)	FALSE	FALSE
0	NA	NA	NA	NA	NA	NA	11075	STMN2	Stathmin-2 (Superior cervical ganglion-10 protein) (Protein SCG10)	FALSE	FALSE
658.831	-0.313854	0.127568	0.00309684	0.0233754	-1.24302	1.24302	11076	TPPP	Tubulin polymerization-promoting protein (TPPP) (EC 3.6.5.-) (25 kDa brain-specific protein) (TPPP/p25) (p24) (p25-alpha)	FALSE	FALSE
9.03465	-0.0278985	0.185066	0.584661	NA	-1.01953	1.01953	11077	HSF2BP	Heat shock factor 2-binding protein	FALSE	TRUE
738.865	0.0358	0.085206	0.639174	0.849857	1.02513	1.02513	11078	TRIOBP	TRIO and F-actin-binding protein (Protein Tara) (Trio-associated repeat on actin)	FALSE	FALSE
1586.95	-0.0254253	0.0716798	0.692058	0.878159	-1.01778	1.01778	11079	RER1	Protein RER1	FALSE	FALSE
3691.84	-0.0635614	0.0651338	0.297519	0.601663	-1.04504	1.04504	1108	CHD4	Chromodomain-helicase-DNA-binding protein 4 (CHD-4) (EC 3.6.4.12) (ATP-dependent helicase CHD4) (Mi-2 autoantigen 218 kDa protein) (Mi2-beta)	FALSE	FALSE
401.207	0.369744	0.153346	0.00253046	0.0198563	1.29212	1.29212	11080	DNAJB4	DnaJ homolog subfamily B member 4 (Heat shock 40 kDa protein 1 homolog) (HSP40 homolog) (Heat shock protein 40 homolog) (Human liver DnaJ-like protein)	FALSE	FALSE
0.152261	-0.0043309	0.189761	0.901009	NA	-1.00301	1.00301	110806279	SMIM28	NA	FALSE	TRUE
1.0144	-0.00396919	0.188975	0.824354	NA	-1.00276	1.00276	110806290	MYOCOS	NA	FALSE	TRUE
0.481394	-0.00883918	0.189955	0.494805	NA	-1.00615	1.00615	110806296	C1orf232	NA	FALSE	TRUE
16.4503	-0.103229	0.216088	0.126994	0.371203	-1.07417	1.07417	110806298	C17orf113	NA	FALSE	FALSE
0	NA	NA	NA	NA	NA	NA	110806299	ETDC	NA	FALSE	FALSE
0	NA	NA	NA	NA	NA	NA	11081	KERA	Keratocan (KTN) (Keratan sulfate proteoglycan keratocan)	FALSE	FALSE
3.52854	0.0255626	0.189445	0.435157	NA	1.01788	1.01788	11082	ESM1	Endothelial cell-specific molecule 1 (ESM-1)	FALSE	TRUE
1388.31	-0.0870717	0.0838674	0.245994	0.541871	-1.06221	1.06221	11083	DIDO1	Death-inducer obliterator 1 (DIO-1) (hDido1) (Death-associated transcription factor 1) (DATF-1)	FALSE	FALSE
0.149559	0.00466982	0.189773	0.728593	NA	1.00324	1.00324	11085	ADAM30	Disintegrin and metalloproteinase domain-containing protein 30 (ADAM 30) (EC 3.4.24.-)	FALSE	TRUE
0	NA	NA	NA	NA	NA	NA	11086	ADAM29	Disintegrin and metalloproteinase domain-containing protein 29 (ADAM 29) (Cancer/testis antigen 73) (CT73)	FALSE	FALSE
0.134715	-0.0041942	0.189755	0.901167	NA	-1.00291	1.00291	1109	AKR1C4	Aldo-keto reductase family 1 member C4 (EC 1.1.1.-) (3-alpha-HSD1) (3-alpha-hydroxysteroid dehydrogenase type I) (EC 1.1.1.357) (Chlordecone reductase) (CDR) (EC 1.1.1.225) (Dihydrodiol dehydrogenase 4) (DD-4) (DD4) (HAKRA)	FALSE	TRUE
464.26	-0.0462797	0.0962361	0.577744	0.813663	-1.0326	1.0326	11091	WDR5	WD repeat-containing protein 5 (BMP2-induced 3-kb gene protein)	FALSE	FALSE
464.81	-0.666281	0.171967	8.25998e-06	0.00013954	-1.58698	1.58698	11092	SPACA9	Sperm acrosome-associated protein 9	FALSE	FALSE
22.0245	0.046233	0.180805	0.515265	0.778645	1.03257	1.03257	11093	ADAMTS13	A disintegrin and metalloproteinase with thrombospondin motifs 13 (ADAM-TS 13) (ADAM-TS13) (ADAMTS-13) (EC 3.4.24.87) (von Willebrand factor-cleaving protease) (vWF-CP) (vWF-cleaving protease)	FALSE	FALSE
247.076	-0.262014	0.139663	0.0167328	0.0911045	-1.19915	1.19915	11094	CACFD1	Calcium channel flower homolog (Calcium channel flower domain-containing protein 1)	FALSE	FALSE
3.22201	-0.0128661	0.187696	0.682403	NA	-1.00896	1.00896	11095	ADAMTS8	A disintegrin and metalloproteinase with thrombospondin motifs 8 (ADAM-TS 8) (ADAM-TS8) (ADAMTS-8) (EC 3.4.24.-) (METH-2) (METH-8)	FALSE	TRUE
0.384656	0.00768956	0.189903	0.518624	NA	1.00534	1.00534	11096	ADAMTS5	A disintegrin and metalloproteinase with thrombospondin motifs 5 (ADAM-TS 5) (ADAM-TS5) (ADAMTS-5) (EC 3.4.24.-) (A disintegrin and metalloproteinase with thrombospondin motifs 11) (ADAM-TS 11) (ADAMTS-11) (ADMP-2) (Aggrecanase-2)	FALSE	TRUE
250.412	-0.0128907	0.11553	0.887219	0.956865	-1.00898	1.00898	11097	NUP42	Nucleoporin NUP42 (NLP-1) (NUP42 homolog) (Nucleoporin hCG1) (Nucleoporin-42) (Nucleoporin-like protein 2)	FALSE	FALSE
7847.9	0.0560874	0.0769248	0.424951	0.716275	1.03964	1.03964	11098	PRSS23	Serine protease 23 (EC 3.4.21.-) (Putative secreted protein Zsig13)	FALSE	FALSE
471.639	0.145634	0.0985877	0.0859806	0.287976	1.10622	1.10622	11099	PTPN21	Tyrosine-protein phosphatase non-receptor type 21 (EC 3.1.3.48) (Protein-tyrosine phosphatase D1)	FALSE	FALSE
3.87582	0.0348254	0.191737	0.276221	NA	1.02443	1.02443	111	ADCY5	Adenylate cyclase type 5 (EC 4.6.1.1) (ATP pyrophosphate-lyase 5) (Adenylate cyclase type V) (Adenylyl cyclase 5) (AC5)	FALSE	TRUE
3706.91	-0.0205133	0.0589694	0.712715	0.888773	-1.01432	1.01432	11100	HNRNPUL1	Heterogeneous nuclear ribonucleoprotein U-like protein 1 (Adenovirus early region 1B-associated protein 5) (E1B-55 kDa-associated protein 5) (E1B-AP5)	FALSE	FALSE
572.196	0.00213963	0.0928821	0.979722	0.990969	1.00148	1.00148	11101	ATE1	Arginyl-tRNA--protein transferase 1 (Arginyltransferase 1) (R-transferase 1) (EC 2.3.2.8) (Arginine-tRNA--protein transferase 1)	FALSE	FALSE
223.082	0.00388708	0.143542	0.968851	0.986561	1.0027	1.0027	11102	RPP14	Ribonuclease P protein subunit p14 (EC 3.1.26.5)	FALSE	FALSE
870.249	0.090193	0.0838068	0.23087	0.523706	1.06451	1.06451	11103	KRR1	KRR1 small subunit processome component homolog (HIV-1 Rev-binding protein 2) (KRR-R motif-containing protein 1) (Rev-interacting protein 1) (Rip-1)	FALSE	FALSE
181.518	-0.0136833	0.120581	0.882323	0.955038	-1.00953	1.00953	11104	KATNA1	Katanin p60 ATPase-containing subunit A1 (Katanin p60 subunit A1) (EC 5.6.1.1) (p60 katanin)	FALSE	FALSE
5.57446	-0.00141386	0.186577	0.965027	NA	-1.00098	1.00098	11105	PRDM7	Probable histone-lysine N-methyltransferase PRDM7 (EC 2.1.1.-) (PR domain zinc finger protein 7) (PR domain-containing protein 7)	FALSE	TRUE
0	NA	NA	NA	NA	NA	NA	111064647	CSNKA2IP	NA	FALSE	FALSE
0.375335	0.00157694	0.189561	0.900033	NA	1.00109	1.00109	111064649	SMIM33	NA	FALSE	TRUE
12.8135	0.0905287	0.209976	0.137637	0.389397	1.06476	1.06476	11107	PRDM5	PR domain zinc finger protein 5 (EC 2.1.1.-) (PR domain-containing protein 5)	FALSE	FALSE
625.1	0.0372947	0.0915809	0.64529	0.853026	1.02619	1.02619	11108	PRDM4	PR domain zinc finger protein 4 (EC 2.1.1.-) (PR domain-containing protein 4)	FALSE	FALSE
20.6444	-0.896235	0.623096	0.00437928	0.0313194	-1.8612	1.8612	111089941	MMP24-AS1-EDEM2	NA	FALSE	FALSE
44.769	0.192773	0.259335	0.0790459	0.272816	1.14296	1.14296	1111	CHEK1	Serine/threonine-protein kinase Chk1 (EC 2.7.11.1) (CHK1 checkpoint homolog) (Cell cycle checkpoint kinase) (Checkpoint kinase-1)	FALSE	FALSE
433.687	-0.0249528	0.0941836	0.759716	0.905652	-1.01745	1.01745	11112	HIBADH	3-hydroxyisobutyrate dehydrogenase, mitochondrial (HIBADH) (EC 1.1.1.31)	FALSE	FALSE
237.522	-0.0945149	0.12384	0.323625	0.627379	-1.06771	1.06771	11113	CIT	Citron Rho-interacting kinase (CRIK) (EC 2.7.11.1) (Serine/threonine-protein kinase 21)	FALSE	FALSE
325.59	-0.339216	0.128038	0.00158589	0.01348	-1.26507	1.26507	11116	FGFR1OP	FGFR1 oncogene partner	FALSE	FALSE
2.66014	-0.00384522	0.187776	0.887282	NA	-1.00267	1.00267	11117	EMILIN1	EMILIN-1 (Elastin microfibril interface-located protein 1) (Elastin microfibril interfacer 1)	FALSE	TRUE
812.225	-0.095192	0.11474	0.303644	0.606186	-1.06821	1.06821	11118	BTN3A2	Butyrophilin subfamily 3 member A2	FALSE	FALSE
0	NA	NA	NA	NA	NA	NA	111188157	LYNX1-SLURP2	NA	FALSE	FALSE
679.989	-0.0109614	0.114836	0.903471	0.963577	-1.00763	1.00763	11119	BTN3A1	Butyrophilin subfamily 3 member A1 (CD antigen CD277)	FALSE	FALSE
1866.68	0.112674	0.118329	0.233141	0.526381	1.08123	1.08123	1112	FOXN3	Forkhead box protein N3 (Checkpoint suppressor 1)	FALSE	FALSE
615.922	0.0457485	0.105291	0.602009	0.827962	1.03222	1.03222	11120	BTN2A1	Butyrophilin subfamily 2 member A1	FALSE	FALSE
43.7377	-0.353717	0.432814	0.0235373	0.117578	-1.27785	1.27785	11122	PTPRT	Receptor-type tyrosine-protein phosphatase T (R-PTP-T) (EC 3.1.3.48) (Receptor-type tyrosine-protein phosphatase rho) (RPTP-rho)	FALSE	FALSE
828.925	-0.414987	0.0981412	3.77814e-06	6.92967e-05	-1.33329	1.33329	11123	RCAN3	Calcipressin-3 (Down syndrome candidate region 1-like protein 2) (Myocyte-enriched calcineurin-interacting protein 3) (MCIP3) (Regulator of calcineurin 3)	FALSE	FALSE
641.532	-0.0215297	0.0833241	0.772043	0.912254	-1.01504	1.01504	11124	FAF1	FAS-associated factor 1 (hFAF1) (UBX domain-containing protein 12) (UBX domain-containing protein 3A)	FALSE	FALSE
18.6089	0.0731591	0.199662	0.211766	0.499653	1.05202	1.05202	111240474	CRYZL2P-SEC16B	NA	FALSE	FALSE
0	NA	NA	NA	NA	NA	NA	11126	CD160	CD160 antigen (Natural killer cell receptor BY55) (CD antigen CD160) [Cleaved into: CD160 antigen, soluble form]	FALSE	FALSE
425.625	-0.369866	0.131282	0.00083106	0.00792329	-1.29223	1.29223	11127	KIF3A	Kinesin-like protein KIF3A (Microtubule plus end-directed kinesin motor 3A)	FALSE	FALSE
413.971	-0.0256043	0.0980173	0.759359	0.905547	-1.01791	1.01791	11128	POLR3A	DNA-directed RNA polymerase III subunit RPC1 (RNA polymerase III subunit C1) (EC 2.7.7.6) (DNA-directed RNA polymerase III largest subunit) (DNA-directed RNA polymerase III subunit A) (RNA polymerase III 155 kDa subunit) (RPC155) (RNA polymerase III subunit C160)	FALSE	FALSE
213.507	-0.0660269	0.147828	0.497284	0.76686	-1.04683	1.04683	11129	CLASRP	CLK4-associating serine/arginine rich protein (Splicing factor, arginine/serine-rich 16) (Suppressor of white-apricot homolog 2)	FALSE	FALSE
0	NA	NA	NA	NA	NA	NA	1113	CHGA	Chromogranin-A (CgA) (Pituitary secretory protein I) (SP-I) [Cleaved into: Vasostatin-1 (Vasostatin I)			GR-44	ER-37	GE-25	Serpinin-RRG	Serpinin	p-Glu serpinin precursor]",FALSE,FALSE
119.381	0.0365109	0.149493	0.699025	0.882932	1.02563	1.02563	11130	ZWINT	ZW10 interactor (ZW10-interacting protein 1) (Zwint-1)	FALSE	FALSE
3.57688	-0.00659754	0.187624	0.820849	NA	-1.00458	1.00458	11131	CAPN11	Calpain-11 (EC 3.4.22.-) (Calcium-activated neutral proteinase 11) (CANP 11)	FALSE	TRUE
139.215	-0.112684	0.163968	0.272679	0.573298	-1.08124	1.08124	11132	CAPN10	Calpain-10 (EC 3.4.22.-) (Calcium-activated neutral proteinase 10) (CANP 10)	FALSE	FALSE
71.6847	0.0793859	0.161731	0.413588	0.707871	1.05657	1.05657	11133	KPTN	KICSTOR complex protein kaptin (Actin-associated protein 2E4)	FALSE	FALSE
811.439	0.309227	0.129094	0.00378008	0.0275754	1.23904	1.23904	11135	CDC42EP1	Cdc42 effector protein 1 (Binder of Rho GTPases 5) (Serum protein MSE55)	FALSE	FALSE
4.98434	0.0212326	0.188815	0.502103	NA	1.01483	1.01483	11136	SLC7A9	b(0,+)-type amino acid transporter 1 (b(0,+)AT1) (Glycoprotein-associated amino acid transporter b0,+AT1) (Solute carrier family 7 member 9)	FALSE	TRUE
537.062	0.00718659	0.0948811	0.931074	0.974292	1.00499	1.00499	11137	PWP1	Periodic tryptophan protein 1 homolog (Keratinocyte protein IEF SSP 9502)	FALSE	FALSE
775.79	-0.0672589	0.109399	0.452903	0.735155	-1.04772	1.04772	11138	TBC1D8	TBC1 domain family member 8 (AD 3) (Vascular Rab-GAP/TBC-containing protein)	FALSE	FALSE
2.70364	0.0225867	0.189959	0.390536	NA	1.01578	1.01578	1114	CHGB	Secretogranin-1 (Chromogranin-B) (CgB) (Secretogranin I) (SgI) [Cleaved into: PE-11
2113.85	0.104665	0.0653981	0.0841795	0.283848	1.07525	1.07525	11140	CDC37	Hsp90 co-chaperone Cdc37 (Hsp90 chaperone protein kinase-targeting subunit) (p50Cdc37) [Cleaved into: Hsp90 co-chaperone Cdc37, N-terminally processed]	FALSE	FALSE
0.757493	0.00330861	0.189335	0.804824	NA	1.0023	1.0023	11141	IL1RAPL1	Interleukin-1 receptor accessory protein-like 1 (IL-1-RAPL-1) (IL-1RAPL-1) (IL1RAPL-1) (EC 3.2.2.6) (Oligophrenin-4) (Three immunoglobulin domain-containing IL-1 receptor-related 2) (TIGIRR-2) (X-linked interleukin-1 receptor accessory protein-like 1)	FALSE	TRUE
262.856	-0.797014	0.157929	3.18633e-08	9.7183e-07	-1.7375	1.7375	11142	PKIG	cAMP-dependent protein kinase inhibitor gamma (PKI-gamma)	FALSE	FALSE
673.833	-0.00448174	0.0858832	0.951649	0.981349	-1.00311	1.00311	11143	KAT7	Histone acetyltransferase KAT7 (EC 2.3.1.48) (Histone acetyltransferase binding to ORC1) (Lysine acetyltransferase 7) (MOZ, YBF2/SAS3, SAS2 and TIP60 protein 2) (MYST-2)	FALSE	FALSE
4.42224	-0.0479479	0.195885	0.150437	NA	-1.03379	1.03379	11144	DMC1	Meiotic recombination protein DMC1/LIM15 homolog	FALSE	TRUE
169.479	-0.114285	0.135832	0.253999	0.551396	-1.08244	1.08244	11145	PLAAT3	Phospholipase A and acyltransferase 3 (EC 2.3.1.-) (EC 3.1.1.32) (EC 3.1.1.4) (Adipose-specific phospholipase A2) (AdPLA) (Group XVI phospholipase A1/A2) (H-rev 107 protein homolog) (H-REV107) (HREV107-1) (HRAS-like suppressor 1) (HRAS-like suppressor 3) (HRSL3) (HREV107-3) (Renal carcinoma antigen NY-REN-65)	FALSE	FALSE
74.446	-0.0634504	0.157973	0.502034	0.769824	-1.04496	1.04496	11146	GLMN	Glomulin (FK506-binding protein-associated protein) (FAP) (FKBP-associated protein)	FALSE	FALSE
47.2499	0.0161107	0.165449	0.845638	0.941977	1.01123	1.01123	11147	HHLA3	HERV-H LTR-associating protein 3 (Human endogenous retrovirus-H long terminal repeat-associating protein 3)	FALSE	FALSE
123.402	-0.30782	0.259019	0.0304383	0.14249	-1.23784	1.23784	11148	HHLA2	HERV-H LTR-associating protein 2 (Human endogenous retrovirus-H long terminal repeat-associating protein 2)	FALSE	FALSE
8.20043	0.0631175	0.198082	0.201756	NA	1.04472	1.04472	11149	BVES	Blood vessel epicardial substance (hBVES) (Popeye domain-containing protein 1) (Popeye protein 1)	FALSE	TRUE
36.9787	-0.0221677	0.167496	0.782416	0.915687	-1.01548	1.01548	11151	CORO1A	Coronin-1A (Coronin-like protein A) (Clipin-A) (Coronin-like protein p57) (Tryptophan aspartate-containing coat protein) (TACO)	FALSE	FALSE
370.235	0.147982	0.109676	0.103666	0.326143	1.10802	1.10802	11152	WDR45	WD repeat domain phosphoinositide-interacting protein 4 (WIPI-4) (WD repeat-containing protein 45)	FALSE	FALSE
117.424	-0.0641821	0.150152	0.507335	0.77292	-1.04549	1.04549	11153	FICD	Protein adenylyltransferase FICD (EC 2.7.7.n1) (AMPylator FICD) (De-AMPylase FICD) (EC 3.1.4.-) (FIC domain-containing protein) (Huntingtin yeast partner E) (Huntingtin-interacting protein 13) (HIP-13) (Huntingtin-interacting protein E)	FALSE	FALSE
98.6517	-0.162372	0.175337	0.142216	0.396445	-1.11913	1.11913	11154	AP4S1	AP-4 complex subunit sigma-1 (AP-4 adaptor complex subunit sigma-1) (Adaptor-related protein complex 4 subunit sigma-1) (Sigma-1 subunit of AP-4) (Sigma-4-adaptin) (Sigma4-adaptin)	FALSE	FALSE
9.47419	0.0056926	0.183207	0.906955	NA	1.00395	1.00395	11155	LDB3	LIM domain-binding protein 3 (Protein cypher) (Z-band alternatively spliced PDZ-motif protein)	FALSE	TRUE
56.3312	0.133395	0.19256	0.195096	0.477003	1.09687	1.09687	11156	PTP4A3	Protein tyrosine phosphatase type IVA 3 (EC 3.1.3.48) (PRL-R) (Protein-tyrosine phosphatase 4a3) (Protein-tyrosine phosphatase of regenerating liver 3) (PRL-3)	FALSE	FALSE
121.164	-0.128653	0.156964	0.220032	0.510103	-1.09327	1.09327	11157	LSM6	U6 snRNA-associated Sm-like protein LSm6	FALSE	FALSE
674.564	-0.86139	0.112365	1.32018e-15	1.91369e-13	-1.81679	1.81679	11158	RABL2B	Rab-like protein 2B	FALSE	FALSE
233.29	-0.705822	0.222587	0.00010248	0.00129357	-1.63107	1.63107	11159	RABL2A	Rab-like protein 2A	FALSE	FALSE
127.475	0.130965	0.162711	0.216742	0.506132	1.09503	1.09503	1116	CHI3L1	Chitinase-3-like protein 1 (39 kDa synovial protein) (Cartilage glycoprotein 39) (CGP-39) (GP-39) (hCGP-39) (YKL-40)	FALSE	FALSE
916.362	-0.200758	0.0928595	0.0140712	0.0798039	-1.1493	1.1493	11160	ERLIN2	Erlin-2 (Endoplasmic reticulum lipid raft-associated protein 2) (Stomatin-prohibitin-flotillin-HflC/K domain-containing protein 2) (SPFH domain-containing protein 2)	FALSE	FALSE
503.292	-0.21692	0.10175	0.0134196	0.0767868	-1.16225	1.16225	11161	ERG28	Ergosterol biosynthetic protein 28 homolog	FALSE	FALSE
17.059	-0.0652315	0.191997	0.316784	0.619462	-1.04625	1.04625	11162	NUDT6	Nucleoside diphosphate-linked moiety X motif 6 (Nudix motif 6) (EC 3.6.1.-) (Antisense basic fibroblast growth factor) (Protein GFG)	FALSE	FALSE
1379.35	-0.339179	0.100968	0.00016638	0.00198668	-1.26504	1.26504	11163	NUDT4	Diphosphoinositol polyphosphate phosphohydrolase 2 (DIPP-2) (EC 3.6.1.52) (Diadenosine 5',5'''-P1,P6-hexaphosphate hydrolase 2) (Nucleoside diphosphate-linked moiety X motif 4) (Nudix motif 4)	FALSE	FALSE
722.146	-0.162228	0.0860848	0.0346409	0.155924	-1.11901	1.11901	11164	NUDT5	ADP-sugar pyrophosphatase (EC 3.6.1.13) (8-oxo-dGDP phosphatase) (EC 3.6.1.58) (Nuclear ATP-synthesis protein NUDIX5) (EC 2.7.7.96) (Nucleoside diphosphate-linked moiety X motif 5) (Nudix motif 5) (hNUDT5) (YSA1H)	FALSE	FALSE
894.512	-0.167675	0.121534	0.0845817	0.284635	-1.12325	1.12325	11165	NUDT3	Diphosphoinositol polyphosphate phosphohydrolase 1 (DIPP-1) (EC 3.6.1.52) (Diadenosine 5',5'''-P1,P6-hexaphosphate hydrolase 1) (EC 3.6.1.-) (Nucleoside diphosphate-linked moiety X motif 3) (Nudix motif 3)	FALSE	FALSE
323.626	0.0722746	0.127482	0.453067	0.735155	1.05137	1.05137	11166	SOX21	Transcription factor SOX-21 (SOX-A)	FALSE	FALSE
1529.64	0.0102719	0.0738019	0.880739	0.954545	1.00715	1.00715	11167	FSTL1	Follistatin-related protein 1 (Follistatin-like protein 1)	FALSE	FALSE
431.488	-0.192375	0.109469	0.0360628	0.160928	-1.14264	1.14264	11168	PSIP1	PC4 and SFRS1-interacting protein (CLL-associated antigen KW-7) (Dense fine speckles 70 kDa protein) (DFS 70) (Lens epithelium-derived growth factor) (Transcriptional coactivator p75/p52)	FALSE	FALSE
98.6143	-0.217011	0.207996	0.0746995	0.263481	-1.16232	1.16232	11169	WDHD1	WD repeat and HMG-box DNA-binding protein 1 (Acidic nucleoplasmic DNA-binding protein 1) (And-1)	FALSE	FALSE
3.2052	0.0509637	0.197322	0.112456	NA	1.03596	1.03596	1117	CHI3L2	Chitinase-3-like protein 2 (Chondrocyte protein 39) (YKL-39)	FALSE	TRUE
592.735	-0.0999553	0.127878	0.304221	0.606213	-1.07174	1.07174	11170	FAM107A	Actin-associated protein FAM107A (Down-regulated in renal cell carcinoma 1) (Protein TU3A)	FALSE	FALSE
1435.28	-0.0350123	0.0718955	0.596862	0.825261	-1.02457	1.02457	11171	STRAP	Serine-threonine kinase receptor-associated protein (MAP activator with WD repeats) (UNR-interacting protein) (WD-40 repeat protein PT-WD)	FALSE	FALSE
0	NA	NA	NA	NA	NA	NA	11172	INSL6	Insulin-like peptide INSL6 (Insulin-like peptide 6) (Relaxin/insulin-like factor 1) [Cleaved into: Insulin-like peptide INSL6 B chain
14.2714	0.105447	0.222448	0.081846	0.278276	1.07583	1.07583	11173	ADAMTS7	A disintegrin and metalloproteinase with thrombospondin motifs 7 (ADAM-TS 7) (ADAM-TS7) (ADAMTS-7) (EC 3.4.24.-) (COMPase)	FALSE	FALSE
4.92231	0.0339398	0.190436	0.360459	NA	1.0238	1.0238	11174	ADAMTS6	A disintegrin and metalloproteinase with thrombospondin motifs 6 (ADAM-TS 6) (ADAM-TS6) (ADAMTS-6) (EC 3.4.24.-)	FALSE	TRUE
2257.1	0.161942	0.0695065	0.0121001	0.0708606	1.11879	1.11879	11176	BAZ2A	Bromodomain adjacent to zinc finger domain protein 2A (Transcription termination factor I-interacting protein 5) (TTF-I-interacting protein 5) (Tip5) (hWALp3)	FALSE	FALSE
3005.46	0.324622	0.0789096	9.57664e-06	0.000158798	1.25234	1.25234	11177	BAZ1A	Bromodomain adjacent to zinc finger domain protein 1A (ATP-dependent chromatin-remodeling protein) (ATP-utilizing chromatin assembly and remodeling factor 1) (hACF1) (CHRAC subunit ACF1) (Williams syndrome transcription factor-related chromatin-remodeling factor 180) (WCRF180) (hWALp1)	FALSE	FALSE
15.3423	-0.00689298	0.18039	0.901872	0.963286	-1.00479	1.00479	11178	LZTS1	Leucine zipper putative tumor suppressor 1 (F37/esophageal cancer-related gene-coding leucine-zipper motif) (Fez1)	FALSE	FALSE
296.462	0.183861	0.128085	0.0680798	0.247797	1.13592	1.13592	11179	ZNF277	Zinc finger protein 277 (Nuclear receptor-interacting factor 4)	FALSE	FALSE
0	NA	NA	NA	NA	NA	NA	1118	CHIT1	Chitotriosidase-1 (EC 3.2.1.14) (Chitinase-1)	FALSE	FALSE
1123.78	-0.0265101	0.0842263	0.715572	0.889524	-1.01855	1.01855	11180	WDR6	WD repeat-containing protein 6	FALSE	FALSE
9.28439	-0.0398261	0.188813	0.415545	NA	-1.02799	1.02799	11181	TREH	Trehalase (EC 3.2.1.28) (Alpha,alpha-trehalase) (Alpha,alpha-trehalose glucohydrolase)	FALSE	TRUE
101.982	0.424288	0.234885	0.00707876	0.046012	1.34191	1.34191	11182	SLC2A6	Solute carrier family 2, facilitated glucose transporter member 6 (Glucose transporter type 6) (GLUT-6)	FALSE	FALSE
953.554	0.100107	0.0850145	0.188408	0.468689	1.07185	1.07185	11183	MAP4K5	Mitogen-activated protein kinase kinase kinase kinase 5 (EC 2.7.11.1) (Kinase homologous to SPS1/STE20) (KHS) (MAPK/ERK kinase kinase kinase 5) (MEK kinase kinase 5) (MEKKK 5)	FALSE	FALSE
2.97108	-0.0399811	0.194025	0.15004	NA	-1.0281	1.0281	11184	MAP4K1	Mitogen-activated protein kinase kinase kinase kinase 1 (EC 2.7.11.1) (Hematopoietic progenitor kinase) (MAPK/ERK kinase kinase kinase 1) (MEK kinase kinase 1) (MEKKK 1)	FALSE	TRUE
3.39585	0.00456881	0.187646	0.875114	NA	1.00317	1.00317	11185	INMT	Indolethylamine N-methyltransferase (Indolamine N-methyltransferase) (EC 2.1.1.49) (EC 2.1.1.96) (Aromatic alkylamine N-methyltransferase) (Amine N-methyltransferase) (Arylamine N-methyltransferase) (Thioether S-methyltransferase) (TEMT)	FALSE	TRUE
101.779	0.0736423	0.157183	0.448692	0.731839	1.05237	1.05237	11186	RASSF1	Ras association domain-containing protein 1	FALSE	FALSE
1429.91	-0.0295623	0.0721068	0.669235	0.865666	-1.0207	1.0207	11187	PKP3	Plakophilin-3	FALSE	FALSE
788.825	0.0122635	0.0890439	0.885147	0.95599	1.00854	1.00854	11188	NISCH	Nischarin (Imidazoline receptor 1) (I-1) (IR1) (Imidazoline receptor antisera-selected protein) (hIRAS) (Imidazoline-1 receptor) (I1R) (Imidazoline-1 receptor candidate protein) (I-1 receptor candidate protein) (I1R candidate protein)	FALSE	FALSE
1.44939	0.0142265	0.189626	0.460671	NA	1.00991	1.00991	11189	CELF3	CUGBP Elav-like family member 3 (CELF-3) (Bruno-like protein 1) (CAG repeat protein 4) (CUG-BP- and ETR-3-like factor 3) (ELAV-type RNA-binding protein 1) (ETR-1) (Expanded repeat domain protein CAG/CTG 4) (RNA-binding protein BRUNOL-1) (Trinucleotide repeat-containing gene 4 protein)	FALSE	TRUE
563.852	-0.00979744	0.0953428	0.904571	0.964298	-1.00681	1.00681	1119	CHKA	Choline kinase alpha (CK) (EC 2.7.1.32) (CHETK-alpha) (Ethanolamine kinase) (EK) (EC 2.7.1.82)	FALSE	FALSE
448.539	-0.346648	0.129685	0.00143092	0.0124175	-1.2716	1.2716	11190	CEP250	Centrosome-associated protein CEP250 (250 kDa centrosomal protein) (Cep250) (Centrosomal Nek2-associated protein 1) (C-Nap1) (Centrosomal protein 2)	FALSE	FALSE
261.135	0.0751172	0.115343	0.417056	0.711237	1.05345	1.05345	11193	WBP4	WW domain-binding protein 4 (WBP-4) (Formin-binding protein 21) (WW domain-containing-binding protein 4)	FALSE	FALSE
239.877	0.080047	0.1183	0.391529	0.68905	1.05705	1.05705	11194	ABCB8	Mitochondrial potassium channel ATP-binding subunit (ATP-binding cassette sub-family B member 8, mitochondrial) (ABCB8) (Mitochondrial ATP-binding cassette 1) (M-ABC1) (Mitochondrial sulfonylurea-receptor) (MITOSUR)	FALSE	FALSE
835.338	-0.0508089	0.0787644	0.477292	0.752118	-1.03585	1.03585	11196	SEC23IP	SEC23-interacting protein (p125)	FALSE	FALSE
0.404477	-0.0058543	0.189843	0.631691	NA	-1.00407	1.00407	11197	WIF1	Wnt inhibitory factor 1 (WIF-1)	FALSE	TRUE
1724.4	-0.0125018	0.0667142	0.840711	0.94016	-1.0087	1.0087	11198	SUPT16H	FACT complex subunit SPT16 (Chromatin-specific transcription elongation factor 140 kDa subunit) (FACT 140 kDa subunit) (FACTp140) (Facilitates chromatin transcription complex subunit SPT16) (hSPT16)	FALSE	FALSE
3.8232	0.0327429	0.190944	0.329343	NA	1.02296	1.02296	11199	ANXA10	Annexin A10 (Annexin-10) (Annexin-14)	FALSE	TRUE
617.113	-0.04208	0.0951324	0.608536	0.831358	-1.0296	1.0296	112	ADCY6	Adenylate cyclase type 6 (EC 4.6.1.1) (ATP pyrophosphate-lyase 6) (Adenylate cyclase type VI) (Adenylyl cyclase 6) (Ca(2+)-inhibitable adenylyl cyclase)	FALSE	FALSE
473.08	-0.0464878	0.093746	0.567608	0.807876	-1.03275	1.03275	1120	CHKB	Choline/ethanolamine kinase (Choline kinase beta) (CK) (CKB) (EC 2.7.1.32) (Choline kinase-like protein) (Ethanolamine kinase) (EK) (EC 2.7.1.82) (Ethanolamine kinase beta) (EKB) (choline/ethanolamine kinase beta) (CKEKB)	FALSE	FALSE
95.5492	0.00449516	0.147553	0.962734	0.984118	1.00312	1.00312	11200	CHEK2	Serine/threonine-protein kinase Chk2 (EC 2.7.11.1) (CHK2 checkpoint homolog) (Cds1 homolog) (Hucds1) (hCds1) (Checkpoint kinase 2)	FALSE	FALSE
152.483	-0.102462	0.146616	0.310766	0.613387	-1.0736	1.0736	11201	POLI	DNA polymerase iota (EC 2.7.7.7) (Eta2) (RAD30 homolog B)	FALSE	FALSE
62.5056	0.067724	0.162727	0.471762	0.748214	1.04806	1.04806	11202	KLK8	Kallikrein-8 (hK8) (EC 3.4.21.118) (Neuropsin) (NP) (Ovasin) (Serine protease 19) (Serine protease TADG-14) (Tumor-associated differentially expressed gene 14 protein)	FALSE	FALSE
424.673	0.0744714	0.0969245	0.372494	0.671039	1.05298	1.05298	1121	CHM	Rab proteins geranylgeranyltransferase component A 1 (Choroideremia protein) (Rab escort protein 1) (REP-1) (TCD protein)	FALSE	FALSE
5.2073	0.00318551	0.185216	0.939048	NA	1.00221	1.00221	11211	FZD10	Frizzled-10 (Fz-10) (hFz10) (FzE7) (CD antigen CD350)	FALSE	TRUE
506.488	-0.177778	0.102043	0.041149	0.176947	-1.13114	1.13114	11212	PLPBP	Pyridoxal phosphate homeostasis protein (PLP homeostasis protein) (Proline synthase co-transcribed bacterial homolog protein) (Pyridoxal phosphate-binding protein)	FALSE	FALSE
2756.9	0.304172	0.0722131	6.99878e-06	0.000120878	1.23471	1.23471	11213	IRAK3	Interleukin-1 receptor-associated kinase 3 (IRAK-3) (EC 2.7.11.1) (IL-1 receptor-associated kinase M) (IRAK-M)	FALSE	FALSE
1957.44	0.128457	0.0736193	0.0575378	0.220945	1.09312	1.09312	11214	AKAP13	A-kinase anchor protein 13 (AKAP-13) (AKAP-Lbc) (Breast cancer nuclear receptor-binding auxiliary protein) (Guanine nucleotide exchange factor Lbc) (Human thyroid-anchoring protein 31) (Lymphoid blast crisis oncogene) (LBC oncogene) (Non-oncogenic Rho GTPase-specific GTP exchange factor) (Protein kinase A-anchoring protein 13) (PRKA13) (p47)	FALSE	FALSE
937.844	-0.0949974	0.0865682	0.216458	0.505734	-1.06806	1.06806	11215	AKAP11	A-kinase anchor protein 11 (AKAP-11) (A-kinase anchor protein 220 kDa) (AKAP 220) (hAKAP220) (Protein kinase A-anchoring protein 11) (PRKA11)	FALSE	FALSE
531.575	0.023622	0.0888409	0.764186	0.908327	1.01651	1.01651	11216	AKAP10	A-kinase anchor protein 10, mitochondrial (AKAP-10) (Dual specificity A kinase-anchoring protein 2) (D-AKAP-2) (Protein kinase A-anchoring protein 10) (PRKA10)	FALSE	FALSE
319.692	-0.003539	0.114886	0.968138	0.986208	-1.00246	1.00246	11218	DDX20	Probable ATP-dependent RNA helicase DDX20 (EC 3.6.4.13) (Component of gems 3) (DEAD box protein 20) (DEAD box protein DP 103) (Gemin-3)	FALSE	FALSE
1.78203	0.0239944	0.190727	0.288105	NA	1.01677	1.01677	11219	TREX2	Three prime repair exonuclease 2 (EC 3.1.11.2) (3'-5' exonuclease TREX2)	FALSE	TRUE
160.274	0.0727538	0.133237	0.455439	0.736983	1.05172	1.05172	1122	CHML	Rab proteins geranylgeranyltransferase component A 2 (Choroideremia-like protein) (Rab escort protein 2) (REP-2)	FALSE	FALSE
1422.58	0.469765	0.102561	6.17126e-07	1.38658e-05	1.38488	1.38488	11221	DUSP10	Dual specificity protein phosphatase 10 (EC 3.1.3.16) (EC 3.1.3.48) (Mitogen-activated protein kinase phosphatase 5) (MAP kinase phosphatase 5) (MKP-5)	FALSE	FALSE
979.729	-0.0684687	0.0867921	0.378198	0.677451	-1.0486	1.0486	11222	MRPL3	39S ribosomal protein L3, mitochondrial (L3mt) (MRP-L3) (Mitochondrial large ribosomal subunit protein uL3m)	FALSE	FALSE
5.33297	-0.0214511	0.187278	0.583479	NA	-1.01498	1.01498	11223	MST1L	Putative macrophage stimulating 1-like protein (Brain rescue factor 1) (BRF-1) (Hepatocyte growth factor-like protein homolog)	FALSE	TRUE
2165.3	0.0079642	0.066092	0.898329	0.961446	1.00554	1.00554	11224	RPL35	60S ribosomal protein L35 (Large ribosomal subunit protein uL29)	FALSE	FALSE
49.2564	0.0547343	0.166989	0.537629	0.789691	1.03867	1.03867	11226	GALNT6	Polypeptide N-acetylgalactosaminyltransferase 6 (EC 2.4.1.41) (Polypeptide GalNAc transferase 6) (GalNAc-T6) (pp-GaNTase 6) (Protein-UDP acetylgalactosaminyltransferase 6) (UDP-GalNAc:polypeptide N-acetylgalactosaminyltransferase 6)	FALSE	FALSE
2151.65	-0.0150407	0.0798851	0.834662	0.937548	-1.01048	1.01048	11227	GALNT5	Polypeptide N-acetylgalactosaminyltransferase 5 (EC 2.4.1.41) (Polypeptide GalNAc transferase 5) (GalNAc-T5) (pp-GaNTase 5) (Protein-UDP acetylgalactosaminyltransferase 5) (UDP-GalNAc:polypeptide N-acetylgalactosaminyltransferase 5)	FALSE	FALSE
166.35	0.219941	0.167066	0.0581614	0.222685	1.16469	1.16469	11228	RASSF8	Ras association domain-containing protein 8 (Carcinoma-associated protein HOJ-1)	FALSE	FALSE
19.4158	-0.0307956	0.181619	0.616189	0.835619	-1.02158	1.02158	1123	CHN1	N-chimaerin (A-chimaerin) (Alpha-chimerin) (N-chimerin) (NC) (Rho GTPase-activating protein 2)	FALSE	FALSE
174.822	-0.101044	0.141648	0.315448	0.618193	-1.07255	1.07255	11230	PRAF2	PRA1 family protein 2	FALSE	FALSE
1519.3	-0.0507707	0.0761383	0.465695	0.744991	-1.03582	1.03582	11231	SEC63	Translocation protein SEC63 homolog	FALSE	FALSE
57.9072	-0.0653463	0.16784	0.471528	0.748214	-1.04634	1.04634	11232	POLG2	DNA polymerase subunit gamma-2, mitochondrial (DNA polymerase gamma accessory 55 kDa subunit) (p55) (Mitochondrial DNA polymerase accessory subunit) (MtPolB) (PolG-beta)	FALSE	FALSE
923.921	0.101618	0.0886628	0.195208	0.477086	1.07298	1.07298	11234	HPS5	Hermansky-Pudlak syndrome 5 protein (Alpha-integrin-binding protein 63) (Ruby-eye protein 2 homolog) (Ru2)	FALSE	FALSE
655.618	0.0134568	0.0984473	0.873837	0.951932	1.00937	1.00937	11235	PDCD10	Programmed cell death protein 10 (Cerebral cavernous malformations 3 protein) (TF-1 cell apoptosis-related protein 15)	FALSE	FALSE
523.733	0.0902536	0.0947724	0.269569	0.569549	1.06456	1.06456	11236	RNF139	E3 ubiquitin-protein ligase RNF139 (EC 2.3.2.27) (RING finger protein 139) (RING-type E3 ubiquitin transferase RNF139) (Translocation in renal carcinoma on chromosome 8 protein)	FALSE	FALSE
731.76	0.396599	0.111327	6.11381e-05	0.000824202	1.3164	1.3164	11237	RNF24	RING finger protein 24	FALSE	FALSE
117.444	-0.163496	0.176828	0.140874	0.394351	-1.12	1.12	11238	CA5B	Carbonic anhydrase 5B, mitochondrial (EC 4.2.1.1) (Carbonate dehydratase VB) (Carbonic anhydrase VB) (CA-VB)	FALSE	FALSE
823.604	-0.11086	0.0830732	0.13672	0.387535	-1.07987	1.07987	112398	EGLN2	Egl nine homolog 2 (EC 1.14.11.29) (Estrogen-induced tag 6) (EIT-6) (HPH-3) (Hypoxia-inducible factor prolyl hydroxylase 1) (HIF-PH1) (HIF-prolyl hydroxylase 1) (HPH-1) (Prolyl hydroxylase domain-containing protein 1) (PHD1)	FALSE	FALSE
950.147	0.537311	0.137946	1.00903e-05	0.000166501	1.45126	1.45126	112399	EGLN3	Egl nine homolog 3 (EC 1.14.11.29) (HPH-1) (Hypoxia-inducible factor prolyl hydroxylase 3) (HIF-PH3) (HIF-prolyl hydroxylase 3) (HPH-3) (Prolyl hydroxylase domain-containing protein 3) (PHD3)	FALSE	FALSE
112.351	-0.0636838	0.151535	0.50964	0.774573	-1.04513	1.04513	1124	CHN2	Beta-chimaerin (Beta-chimerin) (Rho GTPase-activating protein 3)	FALSE	FALSE
135.712	0.469571	0.209043	0.00242214	0.019185	1.3847	1.3847	11240	PADI2	Protein-arginine deiminase type-2 (EC 3.5.3.15) (PAD-H19) (Peptidylarginine deiminase II) (Protein-arginine deiminase type II)	FALSE	FALSE
260.658	0.0300411	0.115906	0.744773	0.900636	1.02104	1.02104	11243	PMF1	NA	FALSE	FALSE
921.337	0.00801543	0.07632	0.907765	0.965794	1.00557	1.00557	11244	ZHX1	Zinc fingers and homeoboxes protein 1	FALSE	FALSE
0.2352	0.0051617	0.189799	0.728546	NA	1.00358	1.00358	112441426	TMEM271	NA	FALSE	TRUE
36.5883	0.0520379	0.171925	0.537013	0.789599	1.03673	1.03673	112441434	SHLD3	NA	FALSE	FALSE
25.6994	0.71995	0.592627	0.00641587	0.0425861	1.64712	1.64712	11245	GPR176	G-protein coupled receptor 176 (HB-954)	FALSE	FALSE
53.1965	-0.000279925	0.163184	0.995783	0.997884	-1.00019	1.00019	112464	CAVIN3	Caveolae-associated protein 3 (Cavin-3) (Protein kinase C delta-binding protein) (Serum deprivation response factor-related gene product that binds to C-kinase) (hSRBC)	FALSE	FALSE
19.8258	0.0151305	0.17918	0.8061	0.925148	1.01054	1.01054	11247	NXPH4	Neurexophilin-4	FALSE	FALSE
19.7094	0.0183953	0.180732	0.755417	0.903957	1.01283	1.01283	112476	PRRT2	Proline-rich transmembrane protein 2 (Dispanin subfamily B member 3) (DSPB3)	FALSE	FALSE
242.419	-0.1904	0.135186	0.0667268	0.244774	-1.14108	1.14108	112479	ERI2	ERI1 exoribonuclease 2 (EC 3.1.-.-) (Exonuclease domain-containing protein 1)	FALSE	FALSE
3.64491	-0.00239826	0.186598	0.942341	NA	-1.00166	1.00166	11248	NXPH3	Neurexophilin-3	FALSE	TRUE
281.958	0.09331	0.122119	0.32811	0.632163	1.06681	1.06681	112483	SAT2	Diamine acetyltransferase 2 (EC 2.3.1.57) (Polyamine N-acetyltransferase 2) (Spermidine/spermine N(1)-acetyltransferase 2) (Thialysine N-epsilon-acetyltransferase)	FALSE	FALSE
188.904	-0.115344	0.136289	0.249717	0.546264	-1.08323	1.08323	112487	DTD2	D-aminoacyl-tRNA deacylase 2 (EC 3.1.1.96) (Animalia-specific tRNA deacylase) (ATD) (D-tyrosyl-tRNA(Tyr) deacylase 2) (L-alanyl-tRNA deacylase)	FALSE	FALSE
0	NA	NA	NA	NA	NA	NA	11249	NXPH2	Neurexophilin-2	FALSE	FALSE
520.28	-0.0939502	0.0940828	0.250035	0.546485	-1.06729	1.06729	112495	GTF3C6	General transcription factor 3C polypeptide 6 (Transcription factor IIIC 35 kDa subunit) (TFIIIC 35 kDa subunit) (TFIIIC35) (Transcription factor IIIC subunit 6)	FALSE	FALSE
0.140518	-0.00424164	0.189757	0.900993	NA	-1.00294	1.00294	11250	GPR45	Probable G-protein coupled receptor 45 (PSP24-1) (PSP24-alpha)	FALSE	TRUE
0.422329	0.00624523	0.189863	0.543865	NA	1.00434	1.00434	11251	PTGDR2	Prostaglandin D2 receptor 2 (Chemoattractant receptor-homologous molecule expressed on Th2 cells) (G-protein coupled receptor 44) (CD antigen CD294)	FALSE	TRUE
1321.28	-0.0208366	0.0727807	0.755886	0.904179	-1.01455	1.01455	11252	PACSIN2	Protein kinase C and casein kinase substrate in neurons protein 2 (Syndapin-2) (Syndapin-II) (SdpII)	FALSE	FALSE
602.098	-0.117787	0.0950803	0.152862	0.415639	-1.08507	1.08507	11253	MAN1B1	Endoplasmic reticulum mannosyl-oligosaccharide 1,2-alpha-mannosidase (EC 3.2.1.113) (ER alpha-1,2-mannosidase) (ER mannosidase 1) (ERMan1) (Man9GlcNAc2-specific-processing alpha-mannosidase) (Mannosidase alpha class 1B member 1)	FALSE	FALSE
8432.67	0.335396	0.0836345	1.43334e-05	0.000227864	1.26172	1.26172	11254	SLC6A14	Sodium- and chloride-dependent neutral and basic amino acid transporter B(0+) (Amino acid transporter ATB0+) (Solute carrier family 6 member 14)	FALSE	FALSE
0	NA	NA	NA	NA	NA	NA	11255	HRH3	Histamine H3 receptor (H3R) (HH3R) (G-protein coupled receptor 97)	FALSE	FALSE
661.153	0.0580309	0.103293	0.50438	0.770487	1.04104	1.04104	112574	SNX18	Sorting nexin-18 (SH3 and PX domain-containing protein 3B) (Sorting nexin-associated Golgi protein 1)	FALSE	FALSE
0	NA	NA	NA	NA	NA	NA	112577516	LOC112577516	NA	FALSE	FALSE
0	NA	NA	NA	NA	NA	NA	112577592	LOC112577592	NA	FALSE	FALSE
258.663	-0.130628	0.127407	0.183845	0.463255	-1.09477	1.09477	11258	DCTN3	Dynactin subunit 3 (Dynactin complex subunit 22 kDa subunit) (p22)	FALSE	FALSE
69.2462	0.172839	0.243587	0.0969224	0.312064	1.12727	1.12727	11259	FILIP1L	Filamin A-interacting protein 1-like (130 kDa GPBP-interacting protein) (90 kDa GPBP-interacting protein) (Protein down-regulated in ovarian cancer 1) (DOC-1)	FALSE	FALSE
1394.28	0.0230156	0.0801735	0.753327	0.903699	1.01608	1.01608	11260	XPOT	Exportin-T (Exportin(tRNA)) (tRNA exportin)	FALSE	FALSE
108.877	-0.0703827	0.152921	0.468254	0.746428	-1.05	1.05	112609	MRAP2	Melanocortin-2 receptor accessory protein 2 (MC2R accessory protein 2)	FALSE	FALSE
2860.99	0.0596713	0.068598	0.348659	0.650827	1.04223	1.04223	11261	CHP1	Calcineurin B homologous protein 1 (Calcineurin B-like protein) (Calcium-binding protein CHP) (Calcium-binding protein p22) (EF-hand calcium-binding domain-containing protein p22)	FALSE	FALSE
73.7852	-0.10749	0.177872	0.276926	0.578743	-1.07735	1.07735	112611	RWDD2A	RWD domain-containing protein 2A	FALSE	FALSE
214.368	0.049252	0.116727	0.594915	0.824006	1.03473	1.03473	112616	CMTM7	CKLF-like MARVEL transmembrane domain-containing protein 7 (Chemokine-like factor superfamily member 7)	FALSE	FALSE
12.6965	0.00444708	0.182445	0.931788	0.974459	1.00309	1.00309	11262	SP140	Nuclear body protein SP140 (Lymphoid-restricted homolog of Sp100) (LYSp100) (Nuclear autoantigen Sp-140) (Speckled 140 kDa)	FALSE	FALSE
182.265	-0.200325	0.162181	0.0760714	0.266576	-1.14896	1.14896	11264	PXMP4	Peroxisomal membrane protein 4 (24 kDa peroxisomal intrinsic membrane protein)	FALSE	FALSE
132.976	0.0340972	0.137461	0.722296	0.891666	1.02392	1.02392	11266	DUSP12	Dual specificity protein phosphatase 12 (EC 3.1.3.16) (EC 3.1.3.48) (Dual specificity tyrosine phosphatase YVH1)	FALSE	FALSE
360.083	-0.0783924	0.105948	0.373986	0.672944	-1.05584	1.05584	11267	SNF8	Vacuolar-sorting protein SNF8 (ELL-associated protein of 30 kDa) (ESCRT-II complex subunit VPS22) (hVps22)	FALSE	FALSE
367.713	-0.0492625	0.0991844	0.55967	0.804547	-1.03474	1.03474	11269	DDX19B	ATP-dependent RNA helicase DDX19B (EC 3.6.4.13) (DEAD box RNA helicase DEAD5) (DEAD box protein 19B)	FALSE	FALSE
203.146	-0.0147589	0.129435	0.874469	0.952116	-1.01028	1.01028	112694756	LOC112694756	NA	FALSE	FALSE
29.556	0.0593441	0.180266	0.448806	0.731869	1.04199	1.04199	11270	NRM	Nurim (Nuclear envelope membrane protein) (Nuclear rim protein)	FALSE	FALSE
22.373	-0.111599	0.213977	0.156503	0.422387	-1.08042	1.08042	112703	FAM71E1	Protein FAM71E1	FALSE	FALSE
0	NA	NA	NA	NA	NA	NA	112714	TUBA3E	Tubulin alpha-3E chain (Alpha-tubulin 3E) [Cleaved into: Detyrosinated tubulin alpha-3E chain]	FALSE	FALSE
4.73194	0.0123223	0.186323	0.748625	NA	1.00858	1.00858	11272	PRR4	Proline-rich protein 4 (Lacrimal proline-rich protein) (Nasopharyngeal carcinoma-associated proline-rich protein 4)	FALSE	TRUE
209.946	0.16719	0.177549	0.134266	0.384378	1.12287	1.12287	112724	RDH13	Retinol dehydrogenase 13 (EC 1.1.1.300) (Short chain dehydrogenase/reductase family 7C member 3)	FALSE	FALSE
2095.44	0.206232	0.0730417	0.00226148	0.0180932	1.15367	1.15367	11273	ATXN2L	Ataxin-2-like protein (Ataxin-2 domain protein) (Ataxin-2-related protein)	FALSE	FALSE
2958	0.125428	0.116775	0.182627	0.461359	1.09083	1.09083	11274	USP18	Ubl carboxyl-terminal hydrolase 18 (EC 3.4.19.-) (43 kDa ISG15-specific protease) (hUBP43) (ISG15-specific-processing protease) (Ubl thioesterase 18)	FALSE	FALSE
0	NA	NA	NA	NA	NA	NA	112744	IL17F	Interleukin-17F (IL-17F) (Cytokine ML-1)	FALSE	FALSE
635.362	0.0734742	0.0977998	0.381847	0.680292	1.05225	1.05225	11275	KLHL2	Kelch-like protein 2 (Actin-binding protein Mayven)	FALSE	FALSE
342.881	-0.428164	0.13624	0.00022919	0.00262507	-1.34552	1.34552	112752	IFT43	Intraflagellar transport protein 43 homolog	FALSE	FALSE
4.94418	-0.0135442	0.18694	0.705462	NA	-1.00943	1.00943	112755	STX1B	Syntaxin-1B (Syntaxin-1B1) (Syntaxin-1B2)	FALSE	TRUE
1079.68	-0.00590114	0.0718749	0.928552	0.972865	-1.0041	1.0041	11276	SYNRG	Synergin gamma (AP1 subunit gamma-binding protein 1) (Gamma-synergin)	FALSE	FALSE
300.013	0.049045	0.117486	0.597874	0.825717	1.03458	1.03458	11277	TREX1	Three-prime repair exonuclease 1 (EC 3.1.11.2) (3'-5' exonuclease TREX1) (Deoxyribonuclease III) (DNase III)	FALSE	FALSE
346.897	-0.122529	0.108354	0.172836	0.448284	-1.08864	1.08864	112770	GLMP	Glycosylated lysosomal membrane protein (Lysosomal protein NCU-G1)	FALSE	FALSE
96.3385	0.0764935	0.152496	0.436686	0.7246	1.05445	1.05445	11278	KLF12	Krueppel-like factor 12 (Transcriptional repressor AP-2rep)	FALSE	FALSE
79.0212	0.072719	0.159548	0.449939	0.732711	1.0517	1.0517	11279	KLF8	Krueppel-like factor 8 (Basic krueppel-like factor 3) (Zinc finger protein 741)	FALSE	FALSE
0.290084	0.000325572	0.189584	0.908686	NA	1.00023	1.00023	1128	CHRM1	Muscarinic acetylcholine receptor M1	FALSE	TRUE
7.49837	-0.00185771	0.183841	0.965917	NA	-1.00129	1.00129	11280	SCN11A	Sodium channel protein type 11 subunit alpha (Peripheral nerve sodium channel 5) (PN5) (Sensory neuron sodium channel 2) (Sodium channel protein type XI subunit alpha) (Voltage-gated sodium channel subunit alpha Nav1.9) (hNaN)	FALSE	TRUE
0	NA	NA	NA	NA	NA	NA	112802	KRT71	Keratin, type II cytoskeletal 71 (Cytokeratin-71) (CK-71) (Keratin-71) (K71) (Type II inner root sheath-specific keratin-K6irs1) (Keratin 6 irs) (hK6irs) (hK6irs1) (Type-II keratin Kb34)	FALSE	FALSE
0.235087	0.00516105	0.189799	0.728597	NA	1.00358	1.00358	11281	POU6F2	POU domain, class 6, transcription factor 2 (Retina-derived POU domain factor 1) (RPF-1)	FALSE	TRUE
116.955	-0.0180034	0.138148	0.848553	0.942674	-1.01256	1.01256	112812	FDX2	Ferredoxin-2, mitochondrial (Adrenodoxin-like protein) (Ferredoxin-1-like protein)	FALSE	FALSE
9.77471	-0.0232237	0.184157	0.648135	NA	-1.01623	1.01623	112817	HOGA1	4-hydroxy-2-oxoglutarate aldolase, mitochondrial (EC 4.1.3.16) (Dihydrodipicolinate synthase-like) (DHDPS-like protein) (Probable 2-keto-4-hydroxyglutarate aldolase) (Probable KHG-aldolase) (Protein 569272)	FALSE	TRUE
1370.55	0.161545	0.0770557	0.0217695	0.110578	1.11848	1.11848	11282	MGAT4B	Alpha-1,3-mannosyl-glycoprotein 4-beta-N-acetylglucosaminyltransferase B (EC 2.4.1.145) (N-glycosyl-oligosaccharide-glycoprotein N-acetylglucosaminyltransferase IVb) (GlcNAc-T IVb) (GnT-IVb) (N-acetylglucosaminyltransferase IVb) (UDP-N-acetylglucosamine: alpha-1,3-D-mannoside beta-1,4-N-acetylglucosaminyltransferase IVb)	FALSE	FALSE
5.414	-0.00839081	0.186095	0.822122	NA	-1.00583	1.00583	11283	CYP4F8	Cytochrome P450 4F8 (EC 1.14.14.1) (CYPIVF8)	FALSE	TRUE
326.513	-0.090376	0.107272	0.310231	0.612872	-1.06465	1.06465	11284	PNKP	Bifunctional polynucleotide phosphatase/kinase (DNA 5'-kinase/3'-phosphatase) (Polynucleotide kinase-3'-phosphatase) [Includes: Polynucleotide 3'-phosphatase (EC 3.1.3.32) (2'(3')-polynucleotidase)
158.455	-0.0936004	0.145028	0.349361	0.651336	-1.06703	1.06703	112840	WDR89	WD repeat-containing protein 89	FALSE	FALSE
22.9685	-0.0235003	0.176417	0.73113	0.895614	-1.01642	1.01642	112849	L3HYPDH	Trans-3-hydroxy-L-proline dehydratase (EC 4.2.1.77) (Trans-L-3-hydroxyproline dehydratase)	FALSE	FALSE
137.018	-0.134957	0.157883	0.202118	0.486976	-1.09806	1.09806	11285	B4GALT7	Beta-1,4-galactosyltransferase 7 (Beta-1,4-GalTase 7) (Beta4Gal-T7) (b4Gal-T7) (EC 2.4.1.-) (Proteoglycan UDP-galactose:beta-xylose beta1,4-galactosyltransferase I) (UDP-Gal:beta-GlcNAc beta-1,4-galactosyltransferase 7) (UDP-galactose:beta-N-acetylglucosamine beta-1,4-galactosyltransferase 7) (UDP-galactose:beta-xylose beta-1,4-galactosyltransferase) (XGPT) (XGalT-1) (Xylosylprotein 4-beta-galact…	FALSE	FALSE
441.896	0.00322896	0.100425	0.981257	0.991554	1.00224	1.00224	112858	TP53RK	EKC/KEOPS complex subunit TP53RK (EC 3.6.-.-) (Atypical serine/threonine protein kinase TP53RK) (Nori-2) (TP53-regulating kinase) (EC 2.7.11.1) (p53-related protein kinase)	FALSE	FALSE
144.574	0.0193829	0.132048	0.839245	0.939403	1.01353	1.01353	112869	SGF29	SAGA-associated factor 29 (Coiled-coil domain-containing protein 101) (SAGA complex-associated factor 29)	FALSE	FALSE
0	NA	NA	NA	NA	NA	NA	112885	PHF21B	PHD finger protein 21B	FALSE	FALSE
0.262782	-0.00525782	0.189803	0.751449	NA	-1.00365	1.00365	1129	CHRM2	Muscarinic acetylcholine receptor M2	FALSE	TRUE
521.255	-0.10273	0.0962331	0.215824	0.504864	-1.0738	1.0738	112936	VPS26B	Vacuolar protein sorting-associated protein 26B (Vesicle protein sorting 26B)	FALSE	FALSE
3.63382	-0.0276612	0.190323	0.364749	NA	-1.01936	1.01936	112937	GLB1L3	Beta-galactosidase-1-like protein 3 (EC 3.2.1.-)	FALSE	TRUE
1739.92	0.0541018	0.0649208	0.375432	0.674287	1.03821	1.03821	112939	NACC1	Nucleus accumbens-associated protein 1 (NAC-1) (BTB/POZ domain-containing protein 14B)	FALSE	FALSE
446.721	-0.607249	0.124162	9.5723e-08	2.65748e-06	-1.52335	1.52335	112942	CFAP36	Cilia- and flagella-associated protein 36 (Coiled-coil domain-containing protein 104)	FALSE	FALSE
375.979	-0.100941	0.109799	0.263742	0.563204	-1.07247	1.07247	112950	MED8	Mediator of RNA polymerase II transcription subunit 8 (Activator-recruited cofactor 32 kDa component) (ARC32) (Mediator complex subunit 8)	FALSE	FALSE
51.8066	-0.0890117	0.176526	0.341094	0.644922	-1.06364	1.06364	112970	KTI12	Protein KTI12 homolog	FALSE	FALSE
150.361	0.138269	0.150781	0.18912	0.469786	1.10058	1.10058	113	ADCY7	Adenylate cyclase type 7 (EC 4.6.1.1) (ATP pyrophosphate-lyase 7) (Adenylate cyclase type VII) (Adenylyl cyclase 7)	FALSE	FALSE
373.552	0.0386098	0.107597	0.664571	0.863399	1.02712	1.02712	1130	LYST	Lysosomal-trafficking regulator (Beige homolog)	FALSE	FALSE
141.598	0.0551311	0.136707	0.568101	0.808207	1.03895	1.03895	113000	RPUSD1	RNA pseudouridylate synthase domain-containing protein 1 (Ribosomal large subunit pseudouridine synthase C-like protein)	FALSE	FALSE
712.648	0.243402	0.0906937	0.00266574	0.0207009	1.18378	1.18378	113026	PLCD3	1-phosphatidylinositol 4,5-bisphosphate phosphodiesterase delta-3 (EC 3.1.4.11) (Phosphoinositide phospholipase C-delta-3) (Phospholipase C-delta-3) (PLC-delta-3)	FALSE	FALSE
0.140494	-0.00424139	0.189757	0.901012	NA	-1.00294	1.00294	11309	SLCO2B1	Solute carrier organic anion transporter family member 2B1 (Organic anion transporter B) (OATP-B) (Organic anion transporter polypeptide-related protein 2) (OATP-RP2) (OATPRP2) (Solute carrier family 21 member 9)	FALSE	TRUE
0	NA	NA	NA	NA	NA	NA	113091	PTH2	Tuberoinfundibular peptide of 39 residues (TIP39) (Parathyroid hormone 2)	FALSE	FALSE
23.7127	0.0136973	0.173542	0.849374	0.943125	1.00954	1.00954	1131	CHRM3	Muscarinic acetylcholine receptor M3	FALSE	FALSE
451.34	-0.0935388	0.101212	0.274981	0.576166	-1.06698	1.06698	11311	VPS45	Vacuolar protein sorting-associated protein 45 (h-VPS45) (hlVps45)	FALSE	FALSE
29.0963	0.0487695	0.182083	0.48767	0.760219	1.03438	1.03438	113115	MTFR2	Mitochondrial fission regulator 2 (DUF729 domain-containing protein 1)	FALSE	FALSE
740.84	-0.0692135	0.0907083	0.383709	0.681974	-1.04914	1.04914	11313	LYPLA2	Acyl-protein thioesterase 2 (APT-2) (EC 3.1.2.-) (Lysophospholipase II) (LPL-II) (LysoPLA II)	FALSE	FALSE
67.3072	0.00520685	0.155893	0.954527	0.982647	1.00362	1.00362	113130	CDCA5	Sororin (Cell division cycle-associated protein 5) (p35)	FALSE	FALSE
1.40438	-0.0214584	0.190693	0.213533	NA	-1.01499	1.01499	11314	CD300A	CMRF35-like molecule 8 (CLM-8) (CD300 antigen-like family member A) (CMRF-35-H9) (CMRF35-H9) (CMRF35-H) (IRC1/IRC2) (Immunoglobulin superfamily member 12) (IgSF12) (Inhibitory receptor protein 60) (IRp60) (NK inhibitory receptor) (CD antigen CD300a)	FALSE	TRUE
3066.13	-0.150459	0.0973778	0.0708167	0.254378	-1.10992	1.10992	113146	AHNAK2	Protein AHNAK2	FALSE	FALSE
1453.91	-0.102296	0.0745748	0.134499	0.384557	-1.07348	1.07348	11315	PARK7	Parkinson disease protein 7 (Maillard deglycase) (Oncogene DJ1) (Parkinsonism-associated deglycase) (Protein DJ-1) (DJ-1) (Protein/nucleic acid deglycase DJ-1) (EC 3.1.2.-) (EC 3.5.1.-) (EC 3.5.1.124)	FALSE	FALSE
891.422	0.0309589	0.0855969	0.685956	0.874672	1.02169	1.02169	11316	COPE	Coatomer subunit epsilon (Epsilon-coat protein) (Epsilon-COP)	FALSE	FALSE
0	NA	NA	NA	NA	NA	NA	11317	RBPJL	Recombining binding protein suppressor of hairless-like protein (Transcription factor RBP-L)	FALSE	FALSE
96.8852	-0.0307401	0.151278	0.73995	0.899637	-1.02154	1.02154	113174	SAAL1	Protein SAAL1 (Synoviocyte proliferation-associated in collagen-induced arthritis protein 1) (SPACIA1)	FALSE	FALSE
20.1524	0.0602523	0.187401	0.384698	0.683009	1.04265	1.04265	113177	IZUMO4	Izumo sperm-egg fusion protein 4 (Sperm 22 kDa protein c113)	FALSE	FALSE
924.142	-0.370816	0.0899246	7.25884e-06	0.000124499	-1.29308	1.29308	113178	SCAMP4	Secretory carrier-associated membrane protein 4 (Secretory carrier membrane protein 4)	FALSE	FALSE
40.7699	-0.0217901	0.166976	0.787079	0.917454	-1.01522	1.01522	113179	ADAT3	Probable inactive tRNA-specific adenosine deaminase-like protein 3 (tRNA-specific adenosine-34 deaminase subunit ADAT3)	FALSE	FALSE
0	NA	NA	NA	NA	NA	NA	11318	GPR182	G-protein coupled receptor 182	FALSE	FALSE
99.5415	0.0412936	0.140964	0.667774	0.864761	1.02904	1.02904	113189	CHST14	Carbohydrate sulfotransferase 14 (EC 2.8.2.35) (Dermatan 4-sulfotransferase 1) (D4ST-1) (hD4ST1)	FALSE	FALSE
462.559	0.0251777	0.0960386	0.762533	0.90749	1.01761	1.01761	11319	ECD	Protein ecdysoneless homolog (Human suppressor of GCR two) (hSGT1)	FALSE	FALSE
22.9007	0.0349375	0.178783	0.612902	0.833828	1.02451	1.02451	1132	CHRM4	Muscarinic acetylcholine receptor M4	FALSE	FALSE
381.849	0.125103	0.119907	0.189801	0.47052	1.09059	1.09059	11320	MGAT4A	Alpha-1,3-mannosyl-glycoprotein 4-beta-N-acetylglucosaminyltransferase A (EC 2.4.1.145) (N-glycosyl-oligosaccharide-glycoprotein N-acetylglucosaminyltransferase IVa) (GlcNAc-T IVa) (GnT-IVa) (N-acetylglucosaminyltransferase IVa) (UDP-N-acetylglucosamine: alpha-1,3-D-mannoside beta-1,4-N-acetylglucosaminyltransferase IVa) [Cleaved into: Alpha-1,3-mannosyl-glycoprotein 4-beta-N-acetylglucosaminyltr…	FALSE	FALSE
1893.47	-0.129786	0.0695795	0.0442305	0.185639	-1.09413	1.09413	113201	CASC4	Protein CASC4 (Cancer susceptibility candidate gene 4 protein)	FALSE	FALSE
343.299	-0.0827976	0.128723	0.394591	0.69158	-1.05907	1.05907	11321	GPN1	GPN-loop GTPase 1 (EC 3.6.5.-) (MBD2-interacting protein) (MBDin) (RNAPII-associated protein 4) (XPA-binding protein 1)	FALSE	FALSE
735.357	0.0460923	0.088702	0.552411	0.799899	1.03246	1.03246	11322	TMC6	Transmembrane channel-like protein 6 (Epidermodysplasia verruciformis protein 1) (Protein LAK-4)	FALSE	FALSE
1.17585	0.000344855	0.188658	0.986801	NA	1.00024	1.00024	113220	KIF12	Kinesin-like protein KIF12	FALSE	TRUE
28.7205	-1.20548	0.767522	0.0030356	0.0230469	-2.30615	2.30615	113230	MISP3	Uncharacterized protein MISP3 (MISP family member 3)	FALSE	FALSE
205.851	-0.166148	0.146846	0.118459	0.354996	-1.12206	1.12206	113235	SLC46A1	Proton-coupled folate transporter (G21) (Heme carrier protein 1) (PCFT/HCP1) (Solute carrier family 46 member 1)	FALSE	FALSE
241.491	0.0632287	0.115144	0.493495	0.764251	1.0448	1.0448	113246	C12orf57	Protein C10	FALSE	FALSE
2068.64	-0.0361153	0.0644974	0.550813	0.799119	-1.02535	1.02535	11325	DDX42	ATP-dependent RNA helicase DDX42 (EC 3.6.4.13) (DEAD box protein 42) (RNA helicase-like protein) (RHELP) (RNA helicase-related protein) (RNAHP) (SF3b DEAD box protein) (Splicing factor 3B-associated 125 kDa protein) (SF3b125)	FALSE	FALSE
1316.07	0.0277553	0.0861136	0.718139	0.890403	1.01942	1.01942	113251	LARP4	La-related protein 4 (La ribonucleoprotein domain family member 4)	FALSE	FALSE
0	NA	NA	NA	NA	NA	NA	11326	VSIG4	V-set and immunoglobulin domain-containing protein 4 (Protein Z39Ig)	FALSE	FALSE
210.611	0.0977707	0.126015	0.312438	0.615154	1.07012	1.07012	113263	GLCCI1	Glucocorticoid-induced transcript 1 protein	FALSE	FALSE
88.3369	0.0256243	0.154441	0.77973	0.914983	1.01792	1.01792	113277	TMEM106A	Transmembrane protein 106A	FALSE	FALSE
196.1	0.420556	0.181049	0.0024662	0.019454	1.33844	1.33844	113278	SLC52A3	Solute carrier family 52, riboflavin transporter, member 3 (Riboflavin transporter 2) (hRFT2)	FALSE	FALSE
1326	-0.0216953	0.0810481	0.765741	0.909195	-1.01515	1.01515	11328	FKBP9	Peptidyl-prolyl cis-trans isomerase FKBP9 (PPIase FKBP9) (EC 5.2.1.8) (63 kDa FK506-binding protein) (63 kDa FKBP) (FKBP-63) (FK506-binding protein 9) (FKBP-9) (Rotamase)	FALSE	FALSE
2714.34	0.0531003	0.0640693	0.374703	0.673622	1.03749	1.03749	11329	STK38	Serine/threonine-protein kinase 38 (EC 2.7.11.1) (NDR1 protein kinase) (Nuclear Dbf2-related kinase 1)	FALSE	FALSE
2.68195	-0.017249	0.189143	0.506152	NA	-1.01203	1.01203	1133	CHRM5	Muscarinic acetylcholine receptor M5	FALSE	TRUE
2.75879	0.016198	0.188975	0.536693	NA	1.01129	1.01129	11330	CTRC	Chymotrypsin-C (EC 3.4.21.2) (Caldecrin)	FALSE	TRUE
1084.23	-0.0652713	0.0748299	0.341541	0.645434	-1.04628	1.04628	11331	PHB2	Prohibitin-2 (B-cell receptor-associated protein BAP37) (D-prohibitin) (Repressor of estrogen receptor activity)	FALSE	FALSE
349.269	0.0653263	0.111666	0.472605	0.74899	1.04632	1.04632	11332	ACOT7	Cytosolic acyl coenzyme A thioester hydrolase (EC 3.1.2.2) (Acyl-CoA thioesterase 7) (Brain acyl-CoA hydrolase) (BACH) (hBACH) (CTE-IIa) (CTE-II) (Long chain acyl-CoA thioester hydrolase)	FALSE	FALSE
1322.99	-0.0309346	0.0756812	0.654968	0.859017	-1.02167	1.02167	11333	PDAP1	28 kDa heat- and acid-stable phosphoprotein (PDGF-associated protein) (PAP) (PDGFA-associated protein 1) (PAP1)	FALSE	FALSE
320.254	-0.407001	0.125952	0.00018766	0.00221141	-1.32593	1.32593	11334	TUSC2	Tumor suppressor candidate 2 (Fusion 1 protein) (Fus-1 protein) (PDGFA-associated protein 2)	FALSE	FALSE
1486.66	-0.0384261	0.0724232	0.56422	0.806186	-1.02699	1.02699	11335	CBX3	Chromobox protein homolog 3 (HECH) (Heterochromatin protein 1 homolog gamma) (HP1 gamma) (Modifier 2 protein)	FALSE	FALSE
691.113	0.0310071	0.0851224	0.68452	0.874114	1.02173	1.02173	11336	EXOC3	Exocyst complex component 3 (Exocyst complex component Sec6)	FALSE	FALSE
1899.67	-0.0333206	0.0741705	0.622367	0.838861	-1.02336	1.02336	11337	GABARAP	Gamma-aminobutyric acid receptor-associated protein (GABA(A) receptor-associated protein) (MM46)	FALSE	FALSE
2229.73	-0.0218111	0.0712924	0.740661	0.899637	-1.01523	1.01523	11338	U2AF2	Splicing factor U2AF 65 kDa subunit (U2 auxiliary factor 65 kDa subunit) (hU2AF(65)) (hU2AF65) (U2 snRNP auxiliary factor large subunit)	FALSE	FALSE
6.56244	-0.03666	0.190154	0.375508	NA	-1.02574	1.02574	11339	OIP5	Protein Mis18-beta (Cancer/testis antigen 86) (CT86) (Opa-interacting protein 5) (OIP-5)	FALSE	TRUE
3.4627	0.00868419	0.187511	0.780001	NA	1.00604	1.00604	1134	CHRNA1	Acetylcholine receptor subunit alpha	FALSE	TRUE
214.126	-0.0392367	0.122064	0.67677	0.870318	-1.02757	1.02757	11340	EXOSC8	Exosome complex component RRP43 (Exosome component 8) (Opa-interacting protein 2) (OIP-2) (Ribosomal RNA-processing protein 43) (p9)	FALSE	FALSE
414.122	0.0664806	0.10434	0.447148	0.730402	1.04716	1.04716	113402	SFT2D1	Vesicle transport protein SFT2A (SFT2 domain-containing protein 1) (pRGR1)	FALSE	FALSE
6.10891	-0.0310659	0.188284	0.46868	NA	-1.02177	1.02177	11341	SCRG1	Scrapie-responsive protein 1 (Scrapie-responsive gene 1 protein) (ScRG-1)	FALSE	TRUE
982.973	-0.132932	0.080425	0.0673868	0.246382	-1.09652	1.09652	113419	TEX261	Protein TEX261	FALSE	FALSE
1062.42	0.101532	0.084692	0.179573	0.457767	1.07291	1.07291	11342	RNF13	E3 ubiquitin-protein ligase RNF13 (EC 2.3.2.27) (RING finger protein 13) (RING-type E3 ubiquitin transferase RNF13)	FALSE	FALSE
1129	-0.380385	0.0879367	2.84648e-06	5.4572e-05	-1.30169	1.30169	11343	MGLL	Monoglyceride lipase (MGL) (EC 3.1.1.23) (HU-K5) (Lysophospholipase homolog) (Lysophospholipase-like) (Monoacylglycerol lipase) (MAGL)	FALSE	FALSE
302.539	0.0259398	0.107686	0.771845	0.912164	1.01814	1.01814	11344	TWF2	Twinfilin-2 (A6-related protein) (hA6RP) (Protein tyrosine kinase 9-like) (Twinfilin-1-like protein)	FALSE	FALSE
328.214	-0.0254252	0.107633	0.773467	0.912897	-1.01778	1.01778	113444	SMIM12	Small integral membrane protein 12	FALSE	FALSE
858.658	-0.0472574	0.0855747	0.535155	0.789186	-1.0333	1.0333	11345	GABARAPL2	Gamma-aminobutyric acid receptor-associated protein-like 2 (GABA(A) receptor-associated protein-like 2) (Ganglioside expression factor 2) (GEF-2) (General protein transport factor p16) (Golgi-associated ATPase enhancer of 16 kDa) (GATE-16) (MAP1 light chain 3-related protein)	FALSE	FALSE
34.8813	-0.0484228	0.17746	0.525827	0.784405	-1.03413	1.03413	113451	AZIN2	Antizyme inhibitor 2 (AzI2) (Arginine decarboxylase) (ADC) (ARGDC) (Ornithine decarboxylase-like protein) (ODC-like protein) (ornithine decarboxylase paralog) (ODC-p)	FALSE	FALSE
531.75	0.0341228	0.0960967	0.68134	0.872876	1.02393	1.02393	113452	TMEM54	Transmembrane protein 54 (Beta-casein-like protein) (Protein CAC-1)	FALSE	FALSE
343.51	-0.0825027	0.153042	0.402748	0.697602	-1.05885	1.05885	113455421	DERPC	NA	FALSE	FALSE
0.653426	0.00206581	0.189232	0.886457	NA	1.00143	1.00143	113457	TUBA3D	NA	FALSE	TRUE
1564.87	0.312769	0.103801	0.000625859	0.00621754	1.24209	1.24209	11346	SYNPO	Synaptopodin	FALSE	FALSE
0	NA	NA	NA	NA	NA	NA	1135	CHRNA2	Neuronal acetylcholine receptor subunit alpha-2	FALSE	FALSE
253.789	0.065906	0.114159	0.473452	0.749634	1.04674	1.04674	113510	HELQ	Helicase POLQ-like (EC 3.6.4.12) (Mus308-like helicase) (POLQ-like helicase)	FALSE	FALSE
0	NA	NA	NA	NA	NA	NA	113523636	SMIM40	NA	FALSE	FALSE
1.32044	0.0048383	0.188889	0.802083	NA	1.00336	1.00336	113523638	SMIM41	NA	FALSE	TRUE
6.15268	-0.0208481	0.187675	0.576562	NA	-1.01456	1.01456	113540	CMTM1	CKLF-like MARVEL transmembrane domain-containing protein 1 (Chemokine-like factor superfamily member 1)	FALSE	TRUE
0.854028	0.00805324	0.189493	0.580881	NA	1.0056	1.0056	1136	CHRNA3	Neuronal acetylcholine receptor subunit alpha-3	FALSE	TRUE
85.2365	0.0141172	0.143615	0.881947	0.954929	1.00983	1.00983	113612	CYP2U1	Cytochrome P450 2U1 (Long-chain fatty acid omega-monooxygenase) (EC 1.14.14.80)	FALSE	FALSE
37.9677	-0.0407684	0.179627	0.556603	0.803121	-1.02866	1.02866	113622	ADPRHL1	[Protein ADP-ribosylarginine] hydrolase-like protein 1 (EC 3.2.-.-) (ADP-ribosylhydrolase 2)	FALSE	FALSE
63.4839	-0.10612	0.185141	0.26689	0.566351	-1.07633	1.07633	113655	MFSD3	Major facilitator superfamily domain-containing protein 3	FALSE	FALSE
34.0419	-0.00864651	0.166573	0.911135	0.967079	-1.00601	1.00601	113675	SDSL	Serine dehydratase-like (L-serine deaminase) (L-serine dehydratase/L-threonine deaminase) (L-threonine dehydratase) (TDH) (EC 4.3.1.19) (Serine dehydratase 2) (SDH 2) (EC 4.3.1.17)	FALSE	FALSE
1.29171	-0.0241567	0.191226	0.20407	NA	-1.01689	1.01689	1137	CHRNA4	Neuronal acetylcholine receptor subunit alpha-4	FALSE	TRUE
4355.13	0.112424	0.170354	0.270086	0.570269	1.08104	1.08104	113730	KLHDC7B	Kelch domain-containing protein 7B	FALSE	FALSE
0	NA	NA	NA	NA	NA	NA	113746	ODF3	Outer dense fiber protein 3 (Outer dense fiber of sperm tails protein 3) (Sperm tail protein SHIPPO 1) (Transcript induced in spermiogenesis protein 50)	FALSE	FALSE
226.9	0.0520539	0.134768	0.590364	0.82165	1.03674	1.03674	113763	ZBED6CL	ZBED6 C-terminal-like protein	FALSE	FALSE
612.008	-0.0509011	0.103988	0.558082	0.804137	-1.03591	1.03591	113791	PIK3IP1	Phosphoinositide-3-kinase-interacting protein 1 (Kringle domain-containing protein HGFL)	FALSE	FALSE
27.3709	0.04179	0.176637	0.578339	0.813788	1.02939	1.02939	1138	CHRNA5	Neuronal acetylcholine receptor subunit alpha-5	FALSE	FALSE
49.2064	-0.0995662	0.195182	0.249132	0.545572	-1.07145	1.07145	113802	HENMT1	Small RNA 2'-O-methyltransferase (EC 2.1.1.n8) (HEN1 methyltransferase homolog 1)	FALSE	FALSE
477.611	-0.0195414	0.104462	0.82199	0.931432	-1.01364	1.01364	113828	FAM83F	Protein FAM83F	FALSE	FALSE
1215.55	0.0735451	0.0768268	0.293019	0.596629	1.0523	1.0523	113829	SLC35A4	Probable UDP-sugar transporter protein SLC35A4 (Solute carrier family 35 member A4)	FALSE	FALSE
2.92688	0.0319432	0.191258	0.296235	NA	1.02239	1.02239	113835	ZNF257	Zinc finger protein 257 (Bone marrow zinc finger 4) (BMZF-4)	FALSE	TRUE
1369.89	0.0799957	0.072176	0.230425	0.523228	1.05701	1.05701	113878	DTX2	Probable E3 ubiquitin-protein ligase DTX2 (EC 2.3.2.27) (Protein deltex-2) (Deltex2) (hDTX2) (RING finger protein 58) (RING-type E3 ubiquitin transferase DTX2)	FALSE	FALSE
16.6125	0.111084	0.221061	0.114807	0.348506	1.08004	1.08004	1139	CHRNA7	NA	FALSE	FALSE
0	NA	NA	NA	NA	NA	NA	114	ADCY8	Adenylate cyclase type 8 (EC 4.6.1.1) (ATP pyrophosphate-lyase 8) (Adenylate cyclase type VIII) (Adenylyl cyclase 8) (AC8) (Ca(2+)/calmodulin-activated adenylyl cyclase)	FALSE	FALSE
126.919	0.0149502	0.138979	0.875464	0.952213	1.01042	1.01042	1140	CHRNB1	Acetylcholine receptor subunit beta	FALSE	FALSE
2.71755	0.0447317	0.195984	0.0877182	NA	1.03149	1.03149	114026	ZIM3	Zinc finger imprinted 3 (Zinc finger protein 657)	FALSE	TRUE
123.98	-0.134574	0.154462	0.201271	0.486005	-1.09777	1.09777	114034	TOE1	Target of EGR1 protein 1	FALSE	FALSE
626.091	-0.31158	0.115382	0.00161895	0.013692	-1.24107	1.24107	114049	BUD23	Probable 18S rRNA (guanine-N(7))-methyltransferase (EC 2.1.1.-) (Bud site selection protein 23 homolog) (Metastasis-related methyltransferase 1) (Williams-Beuren syndrome chromosomal region 22 protein) (rRNA methyltransferase and ribosome maturation factor)	FALSE	FALSE
6.03476	-0.0595176	0.199273	0.138159	NA	-1.04212	1.04212	114088	TRIM9	E3 ubiquitin-protein ligase TRIM9 (EC 2.3.2.27) (RING finger protein 91) (RING-type E3 ubiquitin transferase TRIM9) (Tripartite motif-containing protein 9)	FALSE	TRUE
1.6242	0.0270187	0.192349	0.045633	NA	1.0189	1.0189	1141	CHRNB2	Neuronal acetylcholine receptor subunit beta-2	FALSE	TRUE
0.913403	-0.0110061	0.190138	0.315308	NA	-1.00766	1.00766	114108587	ATF7-NPFF	NA	FALSE	TRUE
105.079	-0.0144957	0.142604	0.876751	0.9528	-1.0101	1.0101	114112	TXNRD3	Thioredoxin reductase 3 (EC 1.8.1.9) (Thioredoxin and glutathione reductase) (Thioredoxin reductase TR2)	FALSE	FALSE
4.86634	0.0527816	0.199817	0.0221922	NA	1.03726	1.03726	114118903	ARHGAP11A-SCG5	NA	FALSE	TRUE
8.87502	-0.180608	0.338535	0.00346351	NA	-1.13336	1.13336	114131	UCN3	Urocortin-3 (Stresscopin) (Urocortin III) (Ucn III)	FALSE	TRUE
2.60509	-0.0197996	0.189171	0.483858	NA	-1.01382	1.01382	114132	SIGLEC11	Sialic acid-binding Ig-like lectin 11 (Sialic acid-binding lectin 11) (Siglec-11)	FALSE	TRUE
141.525	-0.00303259	0.137477	0.973395	0.988515	-1.0021	1.0021	114134	SLC2A13	Proton myo-inositol cotransporter (H(+)-myo-inositol cotransporter) (Hmit) (H(+)-myo-inositol symporter) (Solute carrier family 2 member 13)	FALSE	FALSE
0	NA	NA	NA	NA	NA	NA	1142	CHRNB3	Neuronal acetylcholine receptor subunit beta-3	FALSE	FALSE
226.663	0.378736	0.156635	0.00239079	0.0189701	1.3002	1.3002	114294	LACTB	Serine beta-lactamase-like protein LACTB, mitochondrial (EC 3.4.-.-)	FALSE	FALSE
1.02367	-0.00744482	0.189349	0.645706	NA	-1.00517	1.00517	1143	CHRNB4	Neuronal acetylcholine receptor subunit beta-4	FALSE	TRUE
495.879	-1.16218	0.137344	1.61619e-18	3.57179e-16	-2.23795	2.23795	114327	EFHC1	EF-hand domain-containing protein 1 (Myoclonin-1)	FALSE	FALSE
0.211135	0.00504673	0.189792	0.728593	NA	1.0035	1.0035	114335	CGB1	Choriogonadotropin subunit beta variant 1	FALSE	TRUE
1.05629	0.011696	0.189562	0.49237	NA	1.00814	1.00814	114336	CGB2	Choriogonadotropin subunit beta variant 2	FALSE	TRUE
0	NA	NA	NA	NA	NA	NA	1144	CHRND	Acetylcholine receptor subunit delta	FALSE	FALSE
0.432899	-0.0080274	0.189909	0.552404	NA	-1.00558	1.00558	114483833	H2BE1	NA	FALSE	TRUE
75.244	0.51999	0.658063	0.01185	0.0697597	1.43395	1.43395	114483834	LOC114483834	ATP-binding cassette, sub-family F (GCN20), member 2	FALSE	FALSE
2.79259	-0.0321823	0.191476	0.276423	NA	-1.02256	1.02256	1145	CHRNE	Acetylcholine receptor subunit epsilon	FALSE	TRUE
0.813675	0.0112321	0.189838	0.404079	NA	1.00782	1.00782	114548	NLRP3	NACHT, LRR and PYD domains-containing protein 3 (Angiotensin/vasopressin receptor AII/AVP-like) (Caterpiller protein 1.1) (CLR1.1) (Cold-induced autoinflammatory syndrome 1 protein) (Cryopyrin) (PYRIN-containing APAF1-like protein 1)	FALSE	TRUE
4377.64	-0.0804567	0.0756223	0.245202	0.541009	-1.05735	1.05735	114569	MAL2	Protein MAL2	FALSE	FALSE
1.86976	0.0378384	0.194531	0.0532965	NA	1.02657	1.02657	114571	SLC22A9	Solute carrier family 22 member 9 (Organic anion transporter 7)	FALSE	TRUE
2.64632	-0.029078	0.191184	0.284263	NA	-1.02036	1.02036	1146	CHRNG	Acetylcholine receptor subunit gamma	FALSE	TRUE
89.3941	-0.0413064	0.144939	0.664144	0.863399	-1.02905	1.02905	114609	TIRAP	Toll/interleukin-1 receptor domain-containing adapter protein (TIR domain-containing adapter protein) (Adaptor protein Wyatt) (MyD88 adapter-like protein) (MyD88-2)	FALSE	FALSE
224.774	0.0257918	0.117163	0.781757	0.915545	1.01804	1.01804	114625	ERMAP	Erythroid membrane-associated protein (hERMAP) (Radin blood group antigen) (Scianna blood group antigen)	FALSE	FALSE
147.231	0.0873297	0.153923	0.380002	0.678518	1.0624	1.0624	114659	LRRC37B	Leucine-rich repeat-containing protein 37B (C66 SLIT-like testicular protein)	FALSE	FALSE
538.382	0.000347953	0.090836	0.997287	0.998472	1.00024	1.00024	1147	CHUK	Inhibitor of nuclear factor kappa-B kinase subunit alpha (I-kappa-B kinase alpha) (IKK-A) (IKK-alpha) (IkBKA) (IkappaB kinase) (EC 2.7.11.10) (Conserved helix-loop-helix ubiquitous kinase) (I-kappa-B kinase 1) (IKK1) (Nuclear factor NF-kappa-B inhibitor kinase alpha) (NFKBIKA) (Transcription factor 16) (TCF-16)	FALSE	FALSE
94.9185	-0.0709719	0.152039	0.46663	0.745298	-1.05042	1.05042	114757	CYGB	Cytoglobin (Histoglobin) (HGb) (Stellate cell activation-associated protein)	FALSE	FALSE
148.242	0.166866	0.175781	0.134771	0.385031	1.12262	1.12262	114769	CARD16	Caspase recruitment domain-containing protein 16 (Caspase recruitment domain-only protein 1) (CARD-only protein 1) (Caspase-1 inhibitor COP) (Pseudo interleukin-1 beta converting enzyme) (Pseudo-ICE) (Pseudo-IL1B-converting enzyme)	FALSE	FALSE
0.697992	0.00288929	0.189336	0.828294	NA	1.002	1.002	114770	PGLYRP2	N-acetylmuramoyl-L-alanine amidase (EC 3.5.1.28) (Peptidoglycan recognition protein 2) (Peptidoglycan recognition protein long) (PGRP-L)	FALSE	TRUE
81.7914	0.12755	0.178046	0.220759	0.511525	1.09244	1.09244	114771	PGLYRP3	Peptidoglycan recognition protein 3 (Peptidoglycan recognition protein I-alpha) (PGLYRPIalpha) (PGRP-I-alpha) (Peptidoglycan recognition protein intermediate alpha)	FALSE	FALSE
2.29354	-0.00603711	0.188551	0.786307	NA	-1.00419	1.00419	114780	PKD1L2	Polycystic kidney disease protein 1-like 2 (PC1-like 2 protein) (Polycystin-1L2)	FALSE	TRUE
1839.54	0.056598	0.112784	0.535535	0.789325	1.04001	1.04001	114781	BTBD9	BTB/POZ domain-containing protein 9	FALSE	FALSE
782.918	0.0178482	0.0816159	0.809512	0.926552	1.01245	1.01245	114783	LMTK3	Serine/threonine-protein kinase LMTK3	FALSE	FALSE
0	NA	NA	NA	NA	NA	NA	114784	CSMD2	CUB and sushi domain-containing protein 2 (CUB and sushi multiple domains protein 2)	FALSE	FALSE
1018.62	0.116774	0.0863212	0.128703	0.374173	1.08431	1.08431	114785	MBD6	Methyl-CpG-binding domain protein 6 (Methyl-CpG-binding protein MBD6)	FALSE	FALSE
5.55085	-0.0590307	0.198793	0.15189	NA	-1.04177	1.04177	114786	XKR4	XK-related protein 4	FALSE	TRUE
68.224	0.0748939	0.161173	0.436949	0.7246	1.05328	1.05328	114787	GPRIN1	G protein-regulated inducer of neurite outgrowth 1 (GRIN1)	FALSE	FALSE
0	NA	NA	NA	NA	NA	NA	114788	CSMD3	CUB and sushi domain-containing protein 3 (CUB and sushi multiple domains protein 3)	FALSE	FALSE
1909.95	0.660931	0.084129	3.67236e-16	5.82436e-14	1.5811	1.5811	114789	SLC25A25	Calcium-binding mitochondrial carrier protein SCaMC-2 (Mitochondrial ATP-Mg/Pi carrier protein 3) (Mitochondrial Ca(2+)-dependent solute carrier protein 3) (Small calcium-binding mitochondrial carrier protein 2) (Solute carrier family 25 member 25)	FALSE	FALSE
295.65	-0.171758	0.129995	0.0888466	0.294044	-1.12643	1.12643	114790	STK11IP	Serine/threonine-protein kinase 11-interacting protein (LKB1-interacting protein 1)	FALSE	FALSE
194.428	-0.194407	0.149052	0.0742457	0.262556	-1.14425	1.14425	114791	TUBGCP5	Gamma-tubulin complex component 5 (GCP-5)	FALSE	FALSE
33.6758	-1.0046	0.458556	0.00116149	0.0104526	-2.00638	2.00638	114792	KLHL32	Kelch-like protein 32 (BTB and kelch domain-containing protein 5)	FALSE	FALSE
586.864	0.144634	0.106367	0.105554	0.329927	1.10545	1.10545	114793	FMNL2	Formin-like protein 2 (Formin homology 2 domain-containing protein 2)	FALSE	FALSE
50.9044	-0.715998	0.379199	0.00274835	0.0212133	-1.64262	1.64262	114794	ELFN2	Protein phosphatase 1 regulatory subunit 29 (Extracellular leucine-rich repeat and fibronectin type III domain-containing protein 2) (Leucine-rich repeat and fibronectin type-III domain-containing protein 6) (Leucine-rich repeat-containing protein 62)	FALSE	FALSE
21.0492	0.0691394	0.191545	0.318553	0.620849	1.04909	1.04909	114795	TMEM132B	Transmembrane protein 132B	FALSE	FALSE
0	NA	NA	NA	NA	NA	NA	114798	SLITRK1	SLIT and NTRK-like protein 1 (Leucine-rich repeat-containing protein 12)	FALSE	FALSE
511.894	0.125698	0.102941	0.148687	0.408237	1.09104	1.09104	114799	ESCO1	N-acetyltransferase ESCO1 (EC 2.3.1.-) (CTF7 homolog 1) (Establishment factor-like protein 1) (EFO1) (EFO1p) (hEFO1) (Establishment of cohesion 1 homolog 1) (ECO1 homolog 1) (ESO1 homolog 1)	FALSE	FALSE
9.13461	0.0299277	0.185392	0.561764	NA	1.02096	1.02096	114800	CCDC85A	Coiled-coil domain-containing protein 85A	FALSE	TRUE
61.2634	-0.0389915	0.15882	0.664716	0.863399	-1.0274	1.0274	114801	TMEM200A	Transmembrane protein 200A	FALSE	FALSE
621.98	0.238325	0.102651	0.00731749	0.0472074	1.17962	1.17962	114803	MYSM1	Histone H2A deubiquitinase MYSM1 (2A-DUB) (EC 3.4.19.-) (Myb-like, SWIRM and MPN domain-containing protein 1)	FALSE	FALSE
10.916	0.0323695	0.185345	0.543414	NA	1.02269	1.02269	114804	RNF157	E3 ubiquitin ligase RNF157 (EC 2.3.2.27) (RING finger protein 157) (RING-type E3 ubiquitin transferase RNF157)	FALSE	TRUE
1.5469	0.00280284	0.188786	0.886821	NA	1.00194	1.00194	114805	GALNT13	Polypeptide N-acetylgalactosaminyltransferase 13 (EC 2.4.1.41) (Polypeptide GalNAc transferase 13) (GalNAc-T13) (pp-GaNTase 13) (Protein-UDP acetylgalactosaminyltransferase 13) (UDP-GalNAc:polypeptide N-acetylgalactosaminyltransferase 13)	FALSE	TRUE
2.18194	0.0052259	0.187864	0.849336	NA	1.00363	1.00363	114815	SORCS1	VPS10 domain-containing receptor SorCS1 (hSorCS)	FALSE	TRUE
168.596	0.267338	0.165541	0.0258422	0.125951	1.20358	1.20358	114818	KLHL29	Kelch-like protein 29 (Kelch repeat and BTB domain-containing protein 9)	FALSE	FALSE
85.0034	-0.142246	0.17408	0.185065	0.464851	-1.10362	1.10362	114821	ZBED9	SCAN domain-containing protein 3 (Transposon-derived Buster4 transposase-like protein) (Zinc finger BED domain-containing protein 9)	FALSE	FALSE
351.399	-0.317111	0.149911	0.00698183	0.0454916	-1.24583	1.24583	114822	RHPN1	Rhophilin-1 (GTP-Rho-binding protein 1)	FALSE	FALSE
1058.53	-0.0523485	0.10416	0.547673	0.796459	-1.03695	1.03695	114823	LENG8	Leukocyte receptor cluster member 8	FALSE	FALSE
0	NA	NA	NA	NA	NA	NA	114824	PNMA5	Paraneoplastic antigen-like protein 5 (Tumor antigen BJ-HCC-25)	FALSE	FALSE
292.533	-0.205513	0.146327	0.0590055	0.224997	-1.1531	1.1531	114825	PWWP2A	PWWP domain-containing protein 2A	FALSE	FALSE
161.853	-0.184149	0.162103	0.0984834	0.314983	-1.13615	1.13615	114826	SMYD4	SET and MYND domain-containing protein 4 (EC 2.1.1.-)	FALSE	FALSE
589.088	-1.18368	0.194772	6.95662e-11	3.78154e-09	-2.27156	2.27156	114827	FHAD1	Forkhead-associated domain-containing protein 1 (FHA domain-containing protein 1)	FALSE	FALSE
11.2717	0.038223	0.186883	0.474152	NA	1.02685	1.02685	114836	SLAMF6	SLAM family member 6 (Activating NK receptor) (NK-T-B-antigen) (NTB-A) (CD antigen CD352)	FALSE	TRUE
30.4558	0.0313361	0.171521	0.68904	0.876895	1.02196	1.02196	114841035	LOC114841035	NA	FALSE	FALSE
0	NA	NA	NA	NA	NA	NA	114841037	LOC114841037	NA	FALSE	FALSE
249.477	0.00502067	0.133061	0.958832	0.983369	1.00349	1.00349	114876	OSBPL1A	Oxysterol-binding protein-related protein 1 (ORP-1) (OSBP-related protein 1)	FALSE	FALSE
391.068	0.104141	0.102463	0.223435	0.514893	1.07485	1.07485	114879	OSBPL5	Oxysterol-binding protein-related protein 5 (ORP-5) (OSBP-related protein 5) (Oxysterol-binding protein homolog 1)	FALSE	FALSE
277.819	-0.477325	0.179464	0.000811217	0.00775604	-1.39216	1.39216	114880	OSBPL6	Oxysterol-binding protein-related protein 6 (ORP-6) (OSBP-related protein 6)	FALSE	FALSE
206.531	-0.135277	0.138196	0.184414	0.463844	-1.0983	1.0983	114881	OSBPL7	Oxysterol-binding protein-related protein 7 (ORP-7) (OSBP-related protein 7)	FALSE	FALSE
729.144	0.0768888	0.0955865	0.358937	0.659961	1.05474	1.05474	114882	OSBPL8	Oxysterol-binding protein-related protein 8 (ORP-8) (OSBP-related protein 8)	FALSE	FALSE
933.339	0.108359	0.098985	0.201002	0.485698	1.078	1.078	114883	OSBPL9	Oxysterol-binding protein-related protein 9 (ORP-9) (OSBP-related protein 9)	FALSE	FALSE
561.547	0.0721993	0.0994996	0.390671	0.688443	1.05132	1.05132	114884	OSBPL10	Oxysterol-binding protein-related protein 10 (ORP-10) (OSBP-related protein 10)	FALSE	FALSE
428.223	-0.066967	0.0998919	0.430723	0.719797	-1.04751	1.04751	114885	OSBPL11	Oxysterol-binding protein-related protein 11 (ORP-11) (OSBP-related protein 11)	FALSE	FALSE
69.7987	0.999974	0.289285	2.85361e-05	0.000417239	1.99996	1.99996	114897	C1QTNF1	Complement C1q tumor necrosis factor-related protein 1 (G protein-coupled receptor-interacting protein) (GIP)	FALSE	FALSE
2.40331	-0.00806288	0.187958	0.768774	NA	-1.0056	1.0056	114898	C1QTNF2	Complement C1q tumor necrosis factor-related protein 2	FALSE	TRUE
0	NA	NA	NA	NA	NA	NA	114899	C1QTNF3	Complement C1q tumor necrosis factor-related protein 3 (Collagenous repeat-containing sequence 26 kDa protein) (CORS26) (Secretory protein CORS26)	FALSE	FALSE
0	NA	NA	NA	NA	NA	NA	1149	CIDEA	Cell death activator CIDE-A (Cell death-inducing DFFA-like effector A)	FALSE	FALSE
0.794947	-0.000797578	0.189127	0.960181	NA	-1.00055	1.00055	114900	C1QTNF4	Complement C1q tumor necrosis factor-related protein 4 (C1q/TNF-related protein 4)	FALSE	TRUE
41.0071	-0.703214	0.417574	0.00391943	0.0284777	-1.62813	1.62813	114902	C1QTNF5	Complement C1q tumor necrosis factor-related protein 5	FALSE	FALSE
26.5408	0.0160711	0.173324	0.825042	0.933008	1.0112	1.0112	114904	C1QTNF6	Complement C1q tumor necrosis factor-related protein 6	FALSE	FALSE
0.434247	0.00338748	0.189565	0.754043	NA	1.00235	1.00235	114905	C1QTNF7	Complement C1q tumor necrosis factor-related protein 7	FALSE	TRUE
989.616	0.235258	0.101405	0.00751624	0.0482123	1.17712	1.17712	114907	FBXO32	F-box only protein 32 (Atrogin-1) (Muscle atrophy F-box protein) (MAFbx)	FALSE	FALSE
5213.25	-0.0643457	0.0671014	0.305247	0.607476	-1.04561	1.04561	114908	TMEM123	Porimin (Keratinocytes-associated transmembrane protein 3) (KCT-3) (Pro-oncosis receptor inducing membrane injury) (Transmembrane protein 123)	FALSE	FALSE
242.694	-0.2998	0.1383	0.0069229	0.045195	-1.23097	1.23097	114926	SMIM19	Small integral membrane protein 19	FALSE	FALSE
22.2654	-0.0123994	0.184111	0.787686	0.917549	-1.00863	1.00863	114928	GPRASP2	cDNA FLJ41838 fis, clone NT2RI3001515, highly similar to G-protein coupled receptor-associated sorting protein 2	FALSE	FALSE
919.168	-0.097781	0.0848024	0.194624	0.476635	-1.07013	1.07013	114932	MRFAP1L1	MORF4 family-associated protein 1-like 1	FALSE	FALSE
1.90325	-0.00132192	0.188271	0.954585	NA	-1.00092	1.00092	114960	TSGA13	Testis-specific gene 13 protein	FALSE	TRUE
376.12	-0.0762062	0.10846	0.393543	0.690936	-1.05424	1.05424	114971	PTPMT1	Phosphatidylglycerophosphatase and protein-tyrosine phosphatase 1 (EC 3.1.3.27) (PTEN-like phosphatase) (Phosphoinositide lipid phosphatase) (Protein-tyrosine phosphatase mitochondrial 1) (EC 3.1.3.16) (EC 3.1.3.48)	FALSE	FALSE
192.438	-0.0362866	0.119655	0.69582	0.880982	-1.02547	1.02547	114984	FLYWCH2	FLYWCH family member 2	FALSE	FALSE
263.28	-0.813151	0.148926	3.47465e-09	1.31209e-07	-1.75705	1.75705	114987	WDR31	WD repeat-containing protein 31	FALSE	FALSE
160.46	0.270156	0.18376	0.0309953	0.144284	1.20594	1.20594	114990	VASN	Vasorin (Protein slit-like 2)	FALSE	FALSE
487.419	0.222847	0.114674	0.019731	0.102423	1.16703	1.16703	114991	ZNF618	Zinc finger protein 618	FALSE	FALSE
823.272	-0.0611243	0.0998554	0.471749	0.748214	-1.04328	1.04328	115	ADCY9	Adenylate cyclase type 9 (EC 4.6.1.1) (ATP pyrophosphate-lyase 9) (Adenylate cyclase type IX) (ACIX) (Adenylyl cyclase 9) (AC9)	FALSE	FALSE
101.146	0.540304	0.229969	0.00151029	0.0129107	1.45428	1.45428	115004	CGAS	Cyclic GMP-AMP synthase (cGAMP synthase) (cGAS) (h-cGAS) (EC 2.7.7.86) (2'3'-cGAMP synthase) (Mab-21 domain-containing protein 1)	FALSE	FALSE
122.374	1.08842	0.229508	1.19548e-07	3.22324e-06	2.12641	2.12641	115019	SLC26A9	Solute carrier family 26 member 9 (Anion transporter/exchanger protein 9)	FALSE	FALSE
65.1163	0.00161623	0.185044	0.972485	0.988135	1.00112	1.00112	115024	NT5C3B	7-methylguanosine phosphate-specific 5'-nucleotidase (7-methylguanosine nucleotidase) (EC 3.1.3.91) (Cytosolic 5'-nucleotidase 3B) (Cytosolic 5'-nucleotidase III-like protein) (cN-III-like protein) (EC 3.1.3.5) (N(7)-methylguanylate 5'-phosphatase)	FALSE	FALSE
5.59158	0.0466812	0.193864	0.240877	NA	1.03289	1.03289	115072896	SLCO1B3-SLCO1B7	NA	FALSE	TRUE
418.087	-0.111777	0.100195	0.190373	0.471001	-1.08056	1.08056	115098	CCDC124	Coiled-coil domain-containing protein 124	FALSE	FALSE
125.097	-0.152705	0.164103	0.159543	0.427268	-1.11165	1.11165	115106	HAUS1	HAUS augmin-like complex subunit 1 (Coiled-coil domain-containing protein 5) (Enhancer of invasion-cluster) (HEI-C)	FALSE	FALSE
28.4345	0.205347	0.307159	0.0489929	0.199238	1.15296	1.15296	115111	SLC26A7	Anion exchange transporter (Solute carrier family 26 member 7)	FALSE	FALSE
38.1586	0.031832	0.168309	0.69799	0.882275	1.02231	1.02231	115123	MARCHF3	E3 ubiquitin-protein ligase MARCHF3 (EC 2.3.2.27) (Membrane-associated RING finger protein 3) (Membrane-associated RING-CH protein III) (MARCH-III) (RING finger protein 173) (RING-type E3 ubiquitin transferase MARCHF3)	FALSE	FALSE
76.6636	-0.0884295	0.168372	0.36078	0.661995	-1.06321	1.06321	115196	ZNF554	Zinc finger protein 554	FALSE	FALSE
884.874	-0.366473	0.102174	6.39935e-05	0.000859259	-1.2892	1.2892	1152	CKB	Creatine kinase B-type (EC 2.7.3.2) (Brain creatine kinase) (B-CK) (Creatine kinase B chain) (Creatine phosphokinase B-type) (CPK-B)	FALSE	FALSE
351.096	-0.112917	0.111479	0.215994	0.505085	-1.08141	1.08141	115201	ATG4A	Cysteine protease ATG4A (EC 3.4.22.-) (AUT-like 2 cysteine endopeptidase) (Autophagin-2) (Autophagy-related cysteine endopeptidase 2) (Autophagy-related protein 4 homolog A) (hAPG4A)	FALSE	FALSE
253.544	0.131043	0.144561	0.205813	0.492165	1.09508	1.09508	115207	KCTD12	BTB/POZ domain-containing protein KCTD12 (Pfetin) (Predominantly fetal expressed T1 domain)	FALSE	FALSE
330.338	-0.273129	0.132035	0.0104084	0.0629219	-1.20843	1.20843	115209	OMA1	Metalloendopeptidase OMA1, mitochondrial (EC 3.4.24.-) (Metalloprotease-related protein 1) (MPRP-1) (Overlapping with the m-AAA protease 1 homolog)	FALSE	FALSE
115.897	0.0427954	0.1717	0.600249	0.826997	1.03011	1.03011	115253422	DUS4L-BCAP29	NA	FALSE	FALSE
384.835	0.165715	0.161827	0.131	0.379136	1.12172	1.12172	115265	DDIT4L	DNA damage-inducible transcript 4-like protein (HIF-1 responsive protein RTP801-like) (Protein regulated in development and DNA damage response 2) (REDD-2)	FALSE	FALSE
11.6411	0.0131635	0.180662	0.818902	0.929995	1.00917	1.00917	115273	RAB42	Ras-related protein Rab-42	FALSE	FALSE
102.068	0.0555562	0.144863	0.564243	0.806186	1.03926	1.03926	115286	SLC25A26	S-adenosylmethionine mitochondrial carrier protein (Mitochondrial S-adenosylmethionine transporter) (Solute carrier family 25 member 26)	FALSE	FALSE
28.0584	0.0163078	0.174902	0.815197	0.928473	1.01137	1.01137	115290	FBXO17	F-box only protein 17 (F-box only protein 26)	FALSE	FALSE
791.926	0.191929	0.0943923	0.0203505	0.104872	1.14229	1.14229	115294	PCMTD1	Protein-L-isoaspartate O-methyltransferase domain-containing protein 1	FALSE	FALSE
1304.85	-0.301727	0.0798623	4.2963e-05	0.000601437	-1.23262	1.23262	1153	CIRBP	Cold-inducible RNA-binding protein (A18 hnRNP) (Glycine-rich RNA-binding protein CIRP)	FALSE	FALSE
24.2451	0.0122938	0.172579	0.866926	0.949663	1.00856	1.00856	115330	GPR146	Probable G-protein coupled receptor 146 (G-protein coupled receptor PGR8)	FALSE	FALSE
1.40462	-0.000112001	0.188569	0.995103	NA	-1.00008	1.00008	115350	FCRL1	Fc receptor-like protein 1 (FcR-like protein 1) (FcRL1) (Fc receptor homolog 1) (FcRH1) (IFGP family protein 1) (hIFGP1) (Immune receptor translocation-associated protein 5) (CD antigen CD307a)	FALSE	TRUE
0.123019	-0.00404577	0.18975	0.915901	NA	-1.00281	1.00281	115352	FCRL3	Fc receptor-like protein 3 (FcR-like protein 3) (FcRL3) (Fc receptor homolog 3) (FcRH3) (IFGP family protein 3) (hIFGP3) (Immune receptor translocation-associated protein 3) (SH2 domain-containing phosphatase anchor protein 2) (CD antigen CD307c)	FALSE	TRUE
648.432	0.120535	0.0895915	0.123707	0.365334	1.08714	1.08714	115353	LRRC42	Leucine-rich repeat-containing protein 42	FALSE	FALSE
2402.75	0.304772	0.143735	0.00754187	0.0483232	1.23522	1.23522	115361	GBP4	Guanylate-binding protein 4 (EC 3.6.5.-) (GTP-binding protein 4) (GBP-4) (Guanine nucleotide-binding protein 4)	FALSE	FALSE
521.147	0.36591	0.16174	0.00373008	0.0272825	1.28869	1.28869	115362	GBP5	Guanylate-binding protein 5 (EC 3.6.5.-) (GBP-TA antigen) (GTP-binding protein 5) (GBP-5) (Guanine nucleotide-binding protein 5)	FALSE	FALSE
251.336	-0.949632	0.192097	4.8573e-08	1.43599e-06	-1.93138	1.93138	115399	LRRC56	Leucine-rich repeat-containing protein 56	FALSE	FALSE
14.002	0.0130541	0.180366	0.822368	0.931565	1.00909	1.00909	1154	CISH	Cytokine-inducible SH2-containing protein (CIS) (CIS-1) (Protein G18) (Suppressor of cytokine signaling) (SOCS)	FALSE	FALSE
163.446	-0.0369241	0.132121	0.698841	0.882867	-1.02592	1.02592	115416	MALSU1	Mitochondrial assembly of ribosomal large subunit protein 1	FALSE	FALSE
297.048	0.0073921	0.109883	0.936399	0.975822	1.00514	1.00514	115426	UHRF2	E3 ubiquitin-protein ligase UHRF2 (EC 2.3.2.27) (Np95/ICBP90-like RING finger protein) (Np95-like RING finger protein) (Nuclear protein 97) (Nuclear zinc finger protein Np97) (RING finger protein 107) (RING-type E3 ubiquitin transferase UHRF2) (Ubiquitin-like PHD and RING finger domain-containing protein 2) (Ubiquitin-like-containing PHD and RING finger domains protein 2)	FALSE	FALSE
337.318	-0.0713631	0.107264	0.421412	0.71388	-1.05071	1.05071	1155	TBCB	Tubulin-folding cofactor B (Cytoskeleton-associated protein 1) (Cytoskeleton-associated protein CKAPI) (Tubulin-specific chaperone B)	FALSE	FALSE
113.247	-0.0200414	0.141235	0.831347	0.936446	-1.01399	1.01399	115509	ZNF689	Zinc finger protein 689	FALSE	FALSE
532.603	0.149856	0.0959152	0.0714149	0.255505	1.10946	1.10946	115548	FCHO2	F-BAR domain only protein 2	FALSE	FALSE
4.38953	-0.000574945	0.186919	0.983722	NA	-1.0004	1.0004	115557	ARHGEF25	Rho guanine nucleotide exchange factor 25 (Guanine nucleotide exchange factor GEFT) (Rac/Cdc42/Rho exchange factor GEFT) (RhoA/Rac/Cdc42 guanine nucleotide exchange factor GEFT) (p63RhoGEF)	FALSE	TRUE
22.7106	-0.0376255	0.17844	0.592358	0.822703	-1.02642	1.02642	115560	ZNF501	Zinc finger protein 501 (Zinc finger protein 52)	FALSE	FALSE
317.017	-0.0443453	0.122359	0.636077	0.847311	-1.03122	1.03122	115572	TENT5B	Terminal nucleotidyltransferase 5B (EC 2.7.7.-)	FALSE	FALSE
4.72704	-0.0083914	0.186345	0.817763	NA	-1.00583	1.00583	115584	SLC5A11	Sodium/myo-inositol cotransporter 2 (Na(+)/myo-inositol cotransporter 2) (Sodium-dependent glucose cotransporter) (Sodium/glucose cotransporter KST1) (Sodium/myo-inositol transporter 2) (SMIT2) (Solute carrier family 5 member 11)	FALSE	TRUE
2.99117	-0.0156401	0.188796	0.554748	NA	-1.0109	1.0109	115650	TNFRSF13C	Tumor necrosis factor receptor superfamily member 13C (B-cell-activating factor receptor) (BAFF receptor) (BAFF-R) (BLyS receptor 3) (CD antigen CD268)	FALSE	TRUE
0	NA	NA	NA	NA	NA	NA	115653	KIR3DL3	Killer cell immunoglobulin-like receptor 3DL3	FALSE	FALSE
1.08029	-0.0068491	0.189201	0.687704	NA	-1.00476	1.00476	115677	NOSTRIN	Nostrin (BM247 homolog) (Nitric oxide synthase traffic inducer) (Nitric oxide synthase trafficker) (eNOS-trafficking inducer)	FALSE	TRUE
0	NA	NA	NA	NA	NA	NA	115701	ALPK2	Alpha-protein kinase 2 (EC 2.7.11.1) (Heart alpha-protein kinase)	FALSE	FALSE
34.8754	-0.0781564	0.185795	0.342891	0.645958	-1.05567	1.05567	115703	ARHGAP33	Rho GTPase-activating protein 33 (Rho-type GTPase-activating protein 33) (Sorting nexin-26) (Tc10/CDC42 GTPase-activating protein)	FALSE	FALSE
266.251	0.0615744	0.11666	0.507406	0.77292	1.0436	1.0436	115704	EVI5L	EVI5-like protein (Ecotropic viral integration site 5-like protein)	FALSE	FALSE
145.01	0.0228232	0.131605	0.81091	0.926902	1.01595	1.01595	115708	TRMT61A	tRNA (adenine(58)-N(1))-methyltransferase catalytic subunit TRMT61A (EC 2.1.1.220) (mRNA methyladenosine-N(1)-methyltransferase catalytic subunit TRMT61A) (EC 2.1.1.-) (tRNA(m1A58)-methyltransferase subunit TRMT61A) (tRNA(m1A58)MTase subunit TRMT61A)	FALSE	FALSE
1.57172	0.0177579	0.189865	0.399092	NA	1.01238	1.01238	115727	RASGRP4	RAS guanyl-releasing protein 4	FALSE	TRUE
10.6326	0.00266813	0.181671	0.961082	NA	1.00185	1.00185	115749	C12orf56	Uncharacterized protein C12orf56	FALSE	TRUE
271.172	-0.0968947	0.136592	0.328203	0.632163	-1.06947	1.06947	115752	DIS3L	DIS3-like exonuclease 1 (EC 3.1.13.-)	FALSE	FALSE
25.1157	-0.108351	0.206896	0.189714	0.470394	-1.078	1.078	115761	ARL11	ADP-ribosylation factor-like protein 11 (ADP-ribosylation factor-like tumor suppressor protein 1)	FALSE	FALSE
0	NA	NA	NA	NA	NA	NA	115795	FANCD2OS	FANCD2 opposite strand protein (Fanconi anemia group D2 protein opposite strand transcript protein)	FALSE	FALSE
5.1299	0.0259879	0.188285	0.49805	NA	1.01818	1.01818	1158	CKM	Creatine kinase M-type (EC 2.7.3.2) (Creatine kinase M chain) (Creatine phosphokinase M-type) (CPK-M) (M-CK)	FALSE	TRUE
231.29	-0.824908	0.159069	1.54545e-08	5.03243e-07	-1.77142	1.77142	115811	IQCD	Dynein regulatory complex protein 10 (IQ domain-containing protein D)	FALSE	FALSE
220.415	-0.0255586	0.116405	0.780234	0.914983	-1.01787	1.01787	115817	DHRS1	Dehydrogenase/reductase SDR family member 1 (EC 1.1.-.-) (Short chain dehydrogenase/reductase family 19C member 1)	FALSE	FALSE
345.414	-0.0621905	0.104238	0.475397	0.750537	-1.04405	1.04405	115825	WDFY2	WD repeat and FYVE domain-containing protein 2 (Propeller-FYVE protein) (Prof) (WD40- and FYVE domain-containing protein 2) (Zinc finger FYVE domain-containing protein 22)	FALSE	FALSE
1.27228	0.00418964	0.18887	0.828469	NA	1.00291	1.00291	115827	RAB3C	Ras-related protein Rab-3C	FALSE	TRUE
4.47689	0.0322028	0.190466	0.359399	NA	1.02257	1.02257	115861	NXNL1	Nucleoredoxin-like protein 1 (Thioredoxin-like protein 6)	FALSE	TRUE
969.832	-0.032004	0.100916	0.707324	0.886061	-1.02243	1.02243	1159	CKMT1B	NA	FALSE	FALSE
14.0569	0.059979	0.195932	0.240371	0.534992	1.04245	1.04245	115908	CTHRC1	Collagen triple helix repeat-containing protein 1 (Protein NMTC1)	FALSE	FALSE
279.258	-0.0641563	0.120338	0.493959	0.764362	-1.04547	1.04547	115939	TSR3	Ribosome biogenesis protein TSR3 homolog	FALSE	FALSE
242.3	-1.01381	0.213343	1.18833e-07	3.2104e-06	-2.01923	2.01923	115948	CCDC151	Coiled-coil domain-containing protein 151	FALSE	FALSE
95.1465	0.109553	0.157852	0.285791	0.588881	1.07889	1.07889	115950	ZNF653	Zinc finger protein 653 (67 kDa zinc finger protein) (Zinc finger protein Zip67)	FALSE	FALSE
78.6589	-0.154057	0.189112	0.157645	0.424108	-1.11269	1.11269	115992	RNF166	E3 ubiquitin-protein ligase RNF166 (EC 2.3.2.27) (RING finger protein 166) (RING-type E3 ubiquitin transferase RNF166)	FALSE	FALSE
0	NA	NA	NA	NA	NA	NA	116	ADCYAP1	Pituitary adenylate cyclase-activating polypeptide (PACAP) [Cleaved into: PACAP-related peptide (PRP-48)
0	NA	NA	NA	NA	NA	NA	1160	CKMT2	Creatine kinase S-type, mitochondrial (EC 2.7.3.2) (Basic-type mitochondrial creatine kinase) (Mib-CK) (Sarcomeric mitochondrial creatine kinase) (S-MtCK)	FALSE	FALSE
28.4671	-0.00664556	0.188373	0.778906	0.914674	-1.00462	1.00462	116028	RMI2	RecQ-mediated genome instability protein 2 (hRMI2) (BLM-associated protein of 18 kDa) (BLAP18)	FALSE	FALSE
5.78039	0.0265584	0.18888	0.468971	NA	1.01858	1.01858	116039	OSR2	Protein odd-skipped-related 2	FALSE	TRUE
476.981	-0.0744298	0.10251	0.388862	0.686293	-1.05294	1.05294	116064	LRRC58	Leucine-rich repeat-containing protein 58	FALSE	FALSE
369.727	-0.0540797	0.111541	0.549268	0.798179	-1.0382	1.0382	116068	LYSMD3	LysM and putative peptidoglycan-binding domain-containing protein 3	FALSE	FALSE
833.161	0.37973	0.161228	0.00278519	0.0214433	1.3011	1.3011	116071	BATF2	Basic leucine zipper transcriptional factor ATF-like 2 (B-ATF-2) (Suppressor of AP-1 regulated by IFN) (SARI)	FALSE	FALSE
0	NA	NA	NA	NA	NA	NA	116085	SLC22A12	Solute carrier family 22 member 12 (Organic anion transporter 4-like protein) (Renal-specific transporter) (RST) (Urate anion exchanger 1)	FALSE	FALSE
451.253	0.0878621	0.103082	0.311298	0.614168	1.06279	1.06279	116092	DNTTIP1	Deoxynucleotidyltransferase terminal-interacting protein 1 (Terminal deoxynucleotidyltransferase-interacting factor 1) (TdIF1) (TdT-interacting factor 1)	FALSE	FALSE
80.2419	0.0595013	0.153217	0.535178	0.789186	1.04211	1.04211	1161	ERCC8	DNA excision repair protein ERCC-8 (Cockayne syndrome WD repeat protein CSA)	FALSE	FALSE
707.682	0.230077	0.0951936	0.00612491	0.0410184	1.1729	1.1729	116113	FOXP4	Forkhead box protein P4 (Fork head-related protein-like A)	FALSE	FALSE
119.259	-0.08339	0.144132	0.400543	0.695853	-1.0595	1.0595	116115	ZNF526	Zinc finger protein 526	FALSE	FALSE
0	NA	NA	NA	NA	NA	NA	116135	LRRC3B	Leucine-rich repeat-containing protein 3B (Leucine-rich repeat protein LRP15)	FALSE	FALSE
467.82	-0.0527681	0.107264	0.551456	0.799374	-1.03725	1.03725	116138	KLHDC3	Kelch domain-containing protein 3 (Protein Peas) (Testis intracellular mediator protein)	FALSE	FALSE
209.029	-0.39419	0.169561	0.00274903	0.0212133	-1.3142	1.3142	116143	WDR92	WD repeat-containing protein 92 (WD repeat-containing protein Monad)	FALSE	FALSE
1363.25	0.0440556	0.0829331	0.554295	0.801421	1.03101	1.03101	116150	NUS1	Dehydrodolichyl diphosphate synthase complex subunit NUS1 (EC 2.5.1.87) (Cis-prenyltransferase subunit NgBR) (Nogo-B receptor) (NgBR) (Nuclear undecaprenyl pyrophosphate synthase 1 homolog)	FALSE	FALSE
1086.71	-0.00110962	0.0849253	0.985723	0.994041	-1.00077	1.00077	116151	FAM210B	Protein FAM210B, mitochondrial	FALSE	FALSE
316.499	-0.0741502	0.137845	0.450479	0.733178	-1.05274	1.05274	116154	PHACTR3	Phosphatase and actin regulator 3 (Scaffold-associated PP1-inhibiting protein) (Scapinin)	FALSE	FALSE
127.191	0.139986	0.152789	0.185273	0.4652	1.10189	1.10189	116159	CYYR1	Cysteine and tyrosine-rich protein 1 (Proline-rich domain-containing protein)	FALSE	FALSE
0	NA	NA	NA	NA	NA	NA	116173	CMTM5	CKLF-like MARVEL transmembrane domain-containing protein 5 (Chemokine-like factor superfamily member 5)	FALSE	FALSE
1.97269	0.00609897	0.188401	0.799584	NA	1.00424	1.00424	116179	TGM7	Protein-glutamine gamma-glutamyltransferase Z (Transglutaminase Z) (TG(Z)) (TGZ) (TGase Z) (EC 2.3.2.13) (Transglutaminase-7) (TGase-7)	FALSE	TRUE
0	NA	NA	NA	NA	NA	NA	116211	TM4SF19	Transmembrane 4 L6 family member 19 (Osteoclast maturation-associated gene 4 protein) (Tetraspan membrane protein OCTM4)	FALSE	FALSE
389.864	-0.0228258	0.102796	0.790732	0.918885	-1.01595	1.01595	116224	FAM122A	Protein FAM122A	FALSE	FALSE
243.395	0.00872757	0.114226	0.92481	0.971872	1.00607	1.00607	116225	ZMYND19	Zinc finger MYND domain-containing protein 19 (Melanin-concentrating hormone receptor 1-interacting zinc finger protein) (MCH-R1-interacting zinc finger protein)	FALSE	FALSE
316.511	-0.0771807	0.114633	0.401896	0.697203	-1.05495	1.05495	116228	COX20	Cytochrome c oxidase assembly protein COX20, mitochondrial	FALSE	FALSE
184.769	-0.0798468	0.128948	0.409166	0.703478	-1.05691	1.05691	116236	ABHD15	Protein ABHD15 (EC 3.1.1.-) (Alpha/beta hydrolase domain-containing protein 15) (Abhydrolase domain-containing protein 15)	FALSE	FALSE
137.376	0.00132541	0.133465	0.990321	0.995878	1.00092	1.00092	116238	TLCD1	TLC domain-containing protein 1 (Calfacilitin)	FALSE	FALSE
669.966	0.0694276	0.0863737	0.370448	0.668993	1.0493	1.0493	116254	GINM1	Glycoprotein integral membrane protein 1	FALSE	FALSE
0.351746	0.00125302	0.189565	0.902176	NA	1.00087	1.00087	116255	MOGAT1	2-acylglycerol O-acyltransferase 1 (EC 2.3.1.22) (Acyl-CoA:monoacylglycerol acyltransferase 1) (MGAT1) (Diacylglycerol O-acyltransferase candidate 2) (hDC2) (Diacylglycerol acyltransferase 2-like protein 1) (Monoacylglycerol O-acyltransferase 1)	FALSE	TRUE
15.5475	-0.0355453	0.181477	0.57797	0.813745	-1.02494	1.02494	116285	ACSM1	Acyl-coenzyme A synthetase ACSM1, mitochondrial (EC 6.2.1.2) (Acyl-CoA synthetase medium-chain family member 1) (Benzoate--CoA ligase) (EC 6.2.1.25) (Butyrate--CoA ligase 1) (Butyryl-coenzyme A synthetase 1) (Lipoate-activating enzyme) (Middle-chain acyl-CoA synthetase 1) (Xenobiotic/medium-chain fatty acid-CoA ligase HXM-B)	FALSE	FALSE
231.784	0.0432296	0.120346	0.6449	0.852677	1.03042	1.03042	1163	CKS1B	Cyclin-dependent kinases regulatory subunit 1 (CKS-1)	FALSE	FALSE
28.3934	-0.619669	0.59547	0.0089678	0.0555839	-1.53652	1.53652	116328	C8orf34	Uncharacterized protein C8orf34 (Protein VEST-1)	FALSE	FALSE
0	NA	NA	NA	NA	NA	NA	116337	PANX3	Pannexin-3	FALSE	FALSE
3.18595	0.0165435	0.1882	0.597171	NA	1.01153	1.01153	116362	RBP7	Retinoid-binding protein 7 (Cellular retinoic acid-binding protein 4) (CRABP4) (CRBP4) (Cellular retinoic acid-binding protein IV) (CRABP-IV)	FALSE	TRUE
4.70728	0.0409449	0.192266	0.283481	NA	1.02879	1.02879	116369	SLC26A8	Testis anion transporter 1 (Anion exchange transporter) (Solute carrier family 26 member 8)	FALSE	TRUE
43.8156	-0.0916689	0.193065	0.271273	0.571412	-1.0656	1.0656	116372	LYPD1	Ly6/PLAUR domain-containing protein 1 (Putative HeLa tumor suppressor) (PHTS)	FALSE	FALSE
0.211283	0.0050477	0.189792	0.728519	NA	1.0035	1.0035	116379	IL22RA2	Interleukin-22 receptor subunit alpha-2 (IL-22 receptor subunit alpha-2) (IL-22R-alpha-2) (IL-22RA2) (Cytokine receptor class-II member 10) (Cytokine receptor family 2 member 10) (CRF2-10) (Cytokine receptor family type 2, soluble 1) (CRF2-S1) (Interleukin-22-binding protein) (IL-22BP) (IL22BP) (ZcytoR16)	FALSE	TRUE
135.177	0.171293	0.164884	0.122453	0.363689	1.12607	1.12607	1164	CKS2	Cyclin-dependent kinases regulatory subunit 2 (CKS-2)	FALSE	FALSE
2.32043	-0.00212959	0.189059	0.896253	NA	-1.00148	1.00148	116412	ZNF837	Zinc finger protein 837	FALSE	TRUE
0.3634	0.0010768	0.189558	0.901193	NA	1.00075	1.00075	116441	TM4SF18	Transmembrane 4 L6 family member 18	FALSE	TRUE
0	NA	NA	NA	NA	NA	NA	116442	RAB39B	Ras-related protein Rab-39B	FALSE	FALSE
8.55322	0.0267388	0.186812	0.552305	NA	1.01871	1.01871	116443	GRIN3A	Glutamate receptor ionotropic, NMDA 3A (GluN3A) (N-methyl-D-aspartate receptor subtype 3A) (NMDAR3A) (NR3A) (NMDAR-L)	FALSE	TRUE
108.005	-0.854303	0.323996	0.000424473	0.00446707	-1.80788	1.80788	116444	GRIN3B	Glutamate receptor ionotropic, NMDA 3B (GluN3B) (N-methyl-D-aspartate receptor subtype 3B) (NMDAR3B) (NR3B)	FALSE	FALSE
104.715	0.0158455	0.139049	0.868112	0.94992	1.01104	1.01104	116447	TOP1MT	DNA topoisomerase I, mitochondrial (TOP1mt) (EC 5.6.2.1)	FALSE	FALSE
0	NA	NA	NA	NA	NA	NA	116448	OLIG1	Oligodendrocyte transcription factor 1 (Oligo1) (Class B basic helix-loop-helix protein 6) (bHLHb6) (Class E basic helix-loop-helix protein 21) (bHLHe21)	FALSE	FALSE
8.75501	-0.0739574	0.203193	0.152336	NA	-1.0526	1.0526	116449	CLNK	Cytokine-dependent hematopoietic cell linker (Mast cell immunoreceptor signal transducer)	FALSE	TRUE
265.342	-0.0423476	0.118669	0.646109	0.853439	-1.02979	1.02979	116461	TSEN15	tRNA-splicing endonuclease subunit Sen15 (SEN15 homolog) (HsSEN15) (tRNA-intron endonuclease Sen15)	FALSE	FALSE
1406.88	0.10473	0.0999084	0.219658	0.509573	1.07529	1.07529	116496	NIBAN1	Protein Niban 1 (Cell growth-inhibiting gene 39 protein) (Protein FAM129A)	FALSE	FALSE
0	NA	NA	NA	NA	NA	NA	116511	MAS1L	Mas-related G-protein coupled receptor MRG (MAS-R) (MAS1-like)	FALSE	FALSE
0	NA	NA	NA	NA	NA	NA	116512	MRGPRD	Mas-related G-protein coupled receptor member D (Beta-alanine receptor) (G-protein coupled receptor TGR7)	FALSE	FALSE
0	NA	NA	NA	NA	NA	NA	116519	APOA5	Apolipoprotein A-V (Apo-AV) (ApoA-V) (Apolipoprotein A5) (Regeneration-associated protein 3)	FALSE	FALSE
0.290123	0.000324296	0.189584	0.908733	NA	1.00022	1.00022	116534	MRGPRE	Mas-related G-protein coupled receptor member E (G-protein coupled receptor 167)	FALSE	TRUE
0.387666	0.00140158	0.189553	0.899024	NA	1.00097	1.00097	116535	MRGPRF	Mas-related G-protein coupled receptor member F (Mas-related gene F protein) (G-protein coupled receptor 140) (G-protein coupled receptor 168)	FALSE	TRUE
167.593	-0.200703	0.163744	0.0768541	0.268157	-1.14926	1.14926	116540	MRPL53	39S ribosomal protein L53, mitochondrial (L53mt) (MRP-L53) (Mitochondrial large ribosomal subunit protein mL53)	FALSE	FALSE
249.059	-0.0713635	0.121101	0.448449	0.731738	-1.05071	1.05071	116541	MRPL54	39S ribosomal protein L54, mitochondrial (L54mt) (MRP-L54) (Mitochondrial large ribosomal subunit protein mL54)	FALSE	FALSE
0.692567	0.00245167	0.189423	0.83693	NA	1.0017	1.0017	116729	PPP1R27	Protein phosphatase 1 regulatory subunit 27 (Dysferlin-interacting protein 1) (Toonin)	FALSE	TRUE
71.5208	-0.0931269	0.170319	0.337787	0.641458	-1.06668	1.06668	116832	RPL39L	60S ribosomal protein L39-like (60S ribosomal protein L39-2) (Large ribosomal subunit protein eL39-like)	FALSE	FALSE
0.134924	-0.00419647	0.189755	0.900993	NA	-1.00291	1.00291	116835	HSPA12B	Heat shock 70 kDa protein 12B	FALSE	TRUE
289.259	0.170979	0.13201	0.0929821	0.303289	1.12582	1.12582	116840	CNTROB	Centrobin (Centrosomal BRCA2-interacting protein) (LYST-interacting protein 8)	FALSE	FALSE
194.433	-0.248702	0.160883	0.0331316	0.150589	-1.18814	1.18814	116841	SNAP47	Synaptosomal-associated protein 47 (SNAP-47) (Epididymis luminal protein 170) (Synaptosomal-associated 47 kDa protein)	FALSE	FALSE
3.57315	-0.0116031	0.187529	0.715006	NA	-1.00808	1.00808	116842	LEAP2	Liver-expressed antimicrobial peptide 2 (LEAP-2)	FALSE	TRUE
787.196	-0.0698018	0.0878096	0.368915	0.668281	-1.04957	1.04957	116843	SLC18B1	MFS-type transporter SLC18B1 (Solute carrier family 18 member B1)	FALSE	FALSE
1085.44	0.0640265	0.0757268	0.356053	0.657347	1.04538	1.04538	116844	LRG1	Leucine-rich alpha-2-glycoprotein (LRG)	FALSE	FALSE
6.83184	-0.0153216	0.184811	0.733599	NA	-1.01068	1.01068	116931	MED12L	Mediator of RNA polymerase II transcription subunit 12-like protein (Mediator complex subunit 12-like protein) (Thyroid hormone receptor-associated-like protein) (Trinucleotide repeat-containing gene 11 protein-like)	FALSE	TRUE
32.3883	-0.261006	0.419687	0.0272667	0.131128	-1.19831	1.19831	116966	WDR17	WD repeat-containing protein 17	FALSE	FALSE
0.519425	-0.000998224	0.189482	0.899433	NA	-1.00069	1.00069	116969	ART5	Ecto-ADP-ribosyltransferase 5 (EC 2.4.2.31) (ADP-ribosyltransferase C2 and C3 toxin-like 5) (ARTC5) (Mono(ADP-ribosyl)transferase 5) (NAD(P)(+)--arginine ADP-ribosyltransferase 5)	FALSE	TRUE
469.489	0.0413436	0.0935713	0.61328	0.83385	1.02907	1.02907	116983	ACAP3	Arf-GAP with coiled-coil, ANK repeat and PH domain-containing protein 3 (Centaurin-beta-5) (Cnt-b5)	FALSE	FALSE
1721.05	0.657104	0.114757	9.02577e-10	3.95053e-08	1.57691	1.57691	116984	ARAP2	Arf-GAP with Rho-GAP domain, ANK repeat and PH domain-containing protein 2 (Centaurin-delta-1) (Cnt-d1) (Protein PARX)	FALSE	FALSE
1208.59	-0.129206	0.0795783	0.072776	0.258903	-1.09369	1.09369	116985	ARAP1	Arf-GAP with Rho-GAP domain, ANK repeat and PH domain-containing protein 1 (Centaurin-delta-2) (Cnt-d2)	FALSE	FALSE
2.49119	0.0020019	0.188507	0.928481	NA	1.00139	1.00139	116986	AGAP2	Arf-GAP with GTPase, ANK repeat and PH domain-containing protein 2 (AGAP-2) (Centaurin-gamma-1) (Cnt-g1) (GTP-binding and GTPase-activating protein 2) (GGAP2) (Phosphatidylinositol 3-kinase enhancer) (PIKE)	FALSE	TRUE
711.816	-0.11559	0.0920548	0.151011	0.412111	-1.08342	1.08342	116987	AGAP1	Arf-GAP with GTPase, ANK repeat and PH domain-containing protein 1 (AGAP-1) (Centaurin-gamma-2) (Cnt-g2) (GTP-binding and GTPase-activating protein 1) (GGAP1)	FALSE	FALSE
829.109	0.037568	0.0831633	0.6181	0.836522	1.02638	1.02638	116988	AGAP3	Arf-GAP with GTPase, ANK repeat and PH domain-containing protein 3 (AGAP-3) (CRAM-associated GTPase) (CRAG) (Centaurin-gamma-3) (Cnt-g3) (MR1-interacting protein) (MRIP-1)	FALSE	FALSE
0.140507	-0.00424153	0.189757	0.901002	NA	-1.00294	1.00294	117	ADCYAP1R1	Pituitary adenylate cyclase-activating polypeptide type I receptor (PACAP type I receptor) (PACAP-R-1) (PACAP-R1)	FALSE	TRUE
136.132	-0.0742709	0.142436	0.449175	0.732028	-1.05283	1.05283	117143	TADA1	Transcriptional adapter 1 (SPT3-associated factor 42) (STAF42) (Transcriptional adapter 1-like protein)	FALSE	FALSE
0	NA	NA	NA	NA	NA	NA	117144	CATSPER1	Cation channel sperm-associated protein 1 (CatSper1) (hCatSper)	FALSE	FALSE
107.636	-0.0467553	0.141787	0.626293	0.841194	-1.03294	1.03294	117145	THEM4	Acyl-coenzyme A thioesterase THEM4 (Acyl-CoA thioesterase THEM4) (EC 3.1.2.2) (Carboxyl-terminal modulator protein) (Thioesterase superfamily member 4)	FALSE	FALSE
0.267753	0.0001364	0.189594	0.914308	NA	1.00009	1.00009	117154	DACH2	Dachshund homolog 2 (Dach2)	FALSE	TRUE
10.7961	0.0618219	0.198641	0.179457	NA	1.04378	1.04378	117155	CATSPER2	Cation channel sperm-associated protein 2 (CatSper2)	FALSE	TRUE
0	NA	NA	NA	NA	NA	NA	117156	SCGB3A2	Secretoglobin family 3A member 2 (Pneumo secretory protein 1) (PnSP-1) (Uteroglobin-related protein 1)	FALSE	FALSE
150.898	0.0444158	0.148012	0.64266	0.851519	1.03127	1.03127	117157	SH2D1B	SH2 domain-containing protein 1B (EWS/FLI1-activated transcript 2) (EAT-2)	FALSE	FALSE
7.76302	0.00911979	0.184083	0.844534	NA	1.00634	1.00634	117159	DCD	Dermcidin (EC 3.4.-.-) (Preproteolysin) [Cleaved into: Survival-promoting peptide
17.4457	0.0879898	0.206922	0.164463	0.434218	1.06289	1.06289	117166	WFIKKN1	WAP, Kazal, immunoglobulin, Kunitz and NTR domain-containing protein 1 (Growth and differentiation factor-associated serum protein 2) (GASP-2) (hGASP-2) (WAP, follistatin, immunoglobulin, Kunitz and NTR domain-containing protein)	FALSE	FALSE
832.526	0.22548	0.131487	0.03033	0.142169	1.16917	1.16917	117177	RAB3IP	Rab-3A-interacting protein (Rab3A-interacting protein) (Rabin-3) (SSX2-interacting protein)	FALSE	FALSE
260.492	-0.35687	0.143548	0.00224275	0.0179612	-1.28064	1.28064	117178	SSX2IP	Afadin- and alpha-actinin-binding protein (ADIP) (Afadin DIL domain-interacting protein) (SSX2-interacting protein)	FALSE	FALSE
0	NA	NA	NA	NA	NA	NA	117194	MRGPRX2	Mas-related G-protein coupled receptor member X2	FALSE	FALSE
42.469	0.00915059	0.169359	0.906702	0.965273	1.00636	1.00636	117195	MRGPRX3	Mas-related G-protein coupled receptor member X3 (Sensory neuron-specific G-protein coupled receptor 1/2)	FALSE	FALSE
0	NA	NA	NA	NA	NA	NA	117196	MRGPRX4	Mas-related G-protein coupled receptor member X4 (Sensory neuron-specific G-protein coupled receptor 5/6)	FALSE	FALSE
1.48615	-0.0189369	0.19006	0.36701	NA	-1.01321	1.01321	117245	PLAAT5	Phospholipase A and acyltransferase 5 (Ca(2+)-independent N-acyltransferase) (iNAT) (EC 2.3.1.-) (EC 3.1.1.32) (EC 3.1.1.4) (H-rev107-like protein 5) (HRAS-like suppressor 5) (HRSL5)	FALSE	TRUE
798.872	-0.101268	0.0963883	0.223035	0.51447	-1.07272	1.07272	117246	FTSJ3	pre-rRNA 2'-O-ribose RNA methyltransferase FTSJ3 (EC 2.1.1.-) (Protein ftsJ homolog 3) (Putative rRNA methyltransferase 3)	FALSE	FALSE
13.5508	0.0504402	0.188154	0.401619	0.697081	1.03558	1.03558	117247	SLC16A10	Monocarboxylate transporter 10 (MCT 10) (Aromatic amino acid transporter 1) (Solute carrier family 16 member 10) (T-type amino acid transporter 1)	FALSE	FALSE
4.91645	-0.0138383	0.187884	0.659054	NA	-1.00964	1.00964	117248	GALNT15	Polypeptide N-acetylgalactosaminyltransferase 15 (EC 2.4.1.41) (Polypeptide GalNAc transferase-like protein 2) (GalNAc-T-like protein 2) (pp-GaNTase-like protein 2) (Polypeptide N-acetylgalactosaminyltransferase-like protein 2) (Protein-UDP acetylgalactosaminyltransferase-like protein 2) (UDP-GalNAc:polypeptide N-acetylgalactosaminyltransferase-like protein 2)	FALSE	TRUE
192.246	-0.123684	0.166949	0.234418	0.527984	-1.08951	1.08951	117283	IP6K3	Inositol hexakisphosphate kinase 3 (InsP6 kinase 3) (EC 2.7.4.21) (Inositol hexaphosphate kinase 3)	FALSE	FALSE
0	NA	NA	NA	NA	NA	NA	117285	DEFB118	Beta-defensin 118 (Beta-defensin 18) (DEFB-18) (Defensin, beta 118) (Epididymal secretory protein 13.6) (ESP13.6)	FALSE	FALSE
0.557041	0.00106503	0.189346	0.923445	NA	1.00074	1.00074	117286	CIB3	Calcium and integrin-binding family member 3 (Kinase-interacting protein 3) (KIP 3)	FALSE	TRUE
315.895	0.253203	0.166285	0.0333676	0.151316	1.19185	1.19185	117289	TAGAP	T-cell activation Rho GTPase-activating protein (T-cell activation GTPase-activating protein)	FALSE	FALSE
2780.32	-0.0383037	0.0690237	0.551395	0.799374	-1.02691	1.02691	1173	AP2M1	AP-2 complex subunit mu (AP-2 mu chain) (Adaptin-mu2) (Adaptor protein complex AP-2 subunit mu) (Adaptor-related protein complex 2 subunit mu) (Clathrin assembly protein complex 2 mu medium chain) (Clathrin coat assembly protein AP50) (Clathrin coat-associated protein AP50) (HA2 50 kDa subunit) (Plasma membrane adaptor AP-2 50 kDa protein)	FALSE	FALSE
442.769	-0.196484	0.106702	0.0295332	0.1394	-1.1459	1.1459	1174	AP1S1	AP-1 complex subunit sigma-1A (Adaptor protein complex AP-1 subunit sigma-1A) (Adaptor-related protein complex 1 subunit sigma-1A) (Clathrin assembly protein complex 1 sigma-1A small chain) (Clathrin coat assembly protein AP19) (Golgi adaptor HA1/AP1 adaptin sigma-1A subunit) (HA1 19 kDa subunit) (Sigma 1a subunit of AP-1 clathrin) (Sigma-adaptin 1A) (Sigma1A-adaptin)	FALSE	FALSE
583.945	-0.0246635	0.0954297	0.764119	0.908327	-1.01724	1.01724	1175	AP2S1	AP-2 complex subunit sigma (Adaptor protein complex AP-2 subunit sigma) (Adaptor-related protein complex 2 subunit sigma) (Clathrin assembly protein 2 sigma small chain) (Clathrin coat assembly protein AP17) (Clathrin coat-associated protein AP17) (HA2 17 kDa subunit) (Plasma membrane adaptor AP-2 17 kDa protein) (Sigma2-adaptin)	FALSE	FALSE
3.47925	-0.0121879	0.187877	0.683535	NA	-1.00848	1.00848	117531	TMC1	Transmembrane channel-like protein 1 (Transmembrane cochlear-expressed protein 1)	FALSE	TRUE
0	NA	NA	NA	NA	NA	NA	117532	TMC2	Transmembrane channel-like protein 2 (Transmembrane cochlear-expressed protein 2)	FALSE	FALSE
0.592482	-0.00599174	0.189524	0.697356	NA	-1.00416	1.00416	117579	RLN3	Relaxin-3 (Insulin-like peptide INSL7) (Insulin-like peptide 7) (Prorelaxin H3) [Cleaved into: Relaxin-3 B chain
0.480541	-0.00244553	0.189526	0.868398	NA	-1.0017	1.0017	117581	TWIST2	Twist-related protein 2 (Class A basic helix-loop-helix protein 39) (bHLHa39) (Dermis-expressed protein 1) (Dermo-1)	FALSE	TRUE
256.903	0.060985	0.123695	0.520587	0.781705	1.04318	1.04318	117583	PARD3B	Partitioning defective 3 homolog B (Amyotrophic lateral sclerosis 2 chromosomal region candidate gene 19 protein) (PAR3-beta) (Partitioning defective 3-like protein) (PAR3-L protein)	FALSE	FALSE
104.642	0.141262	0.171254	0.188114	0.468462	1.10287	1.10287	117584	RFFL	E3 ubiquitin-protein ligase rififylin (EC 2.3.2.27) (Caspase regulator CARP2) (Caspases-8 and -10-associated RING finger protein 2) (CARP-2) (FYVE-RING finger protein Sakura) (Fring) (RING finger and FYVE-like domain-containing protein 1) (RING finger protein 189) (RING finger protein 34-like) (RING-type E3 ubiquitin transferase rififylin)	FALSE	FALSE
489.823	0.0589242	0.0924176	0.466418	0.745298	1.04169	1.04169	1176	AP3S1	AP-3 complex subunit sigma-1 (AP-3 complex subunit sigma-3A) (Adaptor-related protein complex 3 subunit sigma-1) (Clathrin-associated/assembly/adaptor protein, small 3) (Sigma-3A-adaptin) (Sigma3A-adaptin) (Sigma-adaptin 3a)	FALSE	FALSE
60.7997	-0.048412	0.161724	0.591098	0.821928	-1.03413	1.03413	117608	ZNF354B	Zinc finger protein 354B	FALSE	FALSE
0.149864	0.00467277	0.189773	0.728377	NA	1.00324	1.00324	1178	CLC	Galectin-10 (Gal-10) (Charcot-Leyden crystal protein) (CLC) (Eosinophil lysophospholipase) (Lysolecithin acylhydrolase)	FALSE	TRUE
109.102	-0.108906	0.154904	0.287711	0.590985	-1.07841	1.07841	117854	TRIM6	Tripartite motif-containing protein 6 (EC 2.3.2.27) (RING finger protein 89) (RING-type E3 ubiquitin transferase TRIM6)	FALSE	FALSE
0.284495	0.00040864	0.189587	0.909314	NA	1.00028	1.00028	1179	CLCA1	Calcium-activated chloride channel regulator 1 (EC 3.4.-.-) (Calcium-activated chloride channel family member 1) (hCLCA1) (Calcium-activated chloride channel protein 1) (CaCC-1) (hCaCC-1)	FALSE	TRUE
2527.17	7.68129e-05	0.0648492	0.999647	0.999722	1.00005	1.00005	118	ADD1	Alpha-adducin (Erythrocyte adducin subunit alpha)	FALSE	FALSE
1.05585	0.0133181	0.190356	0.197699	NA	1.00927	1.00927	1180	CLCN1	Chloride channel protein 1 (ClC-1) (Chloride channel protein, skeletal muscle)	FALSE	TRUE
60.9928	-0.0179514	0.155297	0.840301	0.939873	-1.01252	1.01252	1181	CLCN2	Chloride channel protein 2 (ClC-2)	FALSE	FALSE
1581.39	-0.157464	0.0733728	0.019508	0.101635	-1.11533	1.11533	1182	CLCN3	H(+)/Cl(-) exchange transporter 3 (Chloride channel protein 3) (ClC-3) (Chloride transporter ClC-3)	FALSE	FALSE
181.832	-0.0255427	0.121702	0.783837	0.916108	-1.01786	1.01786	1183	CLCN4	H(+)/Cl(-) exchange transporter 4 (Chloride channel protein 4) (ClC-4) (Chloride transporter ClC-4)	FALSE	FALSE
159.07	0.13431	0.163968	0.205427	0.491719	1.09757	1.09757	1184	CLCN5	H(+)/Cl(-) exchange transporter 5 (Chloride channel protein 5) (ClC-5) (Chloride transporter ClC-5)	FALSE	FALSE
582.837	0.068436	0.0942529	0.403434	0.697647	1.04858	1.04858	118424	UBE2J2	Ubiquitin-conjugating enzyme E2 J2 (EC 2.3.2.23) (E2 ubiquitin-conjugating enzyme J2) (Non-canonical ubiquitin-conjugating enzyme 2) (NCUBE-2)	FALSE	FALSE
68.4105	0.0178669	0.155909	0.843095	0.941122	1.01246	1.01246	118426	BORCS5	BLOC-1-related complex subunit 5 (Loss of heterozygosity 12 chromosomal region 1) (Myristoylated lysosomal protein) (Myrlysin)	FALSE	FALSE
0	NA	NA	NA	NA	NA	NA	118427	OLFM3	Noelin-3 (Olfactomedin-3) (Optimedin)	FALSE	FALSE
274.879	0.0642465	0.11606	0.487745	0.760219	1.04554	1.04554	118429	ANTXR2	Anthrax toxin receptor 2 (Capillary morphogenesis gene 2 protein) (CMG-2)	FALSE	FALSE
3.32945	-0.00657787	0.187769	0.81383	NA	-1.00457	1.00457	118430	MUCL1	Mucin-like protein 1 (Protein BS106) (Small breast epithelial mucin)	FALSE	TRUE
0.445165	-0.00819285	0.189917	0.541808	NA	-1.0057	1.0057	118442	GPR62	G-protein coupled receptor 62 (G-protein coupled receptor GPCR8) (hGPCR8) (G-protein coupled receptor KPG_005)	FALSE	TRUE
353.628	0.000541293	0.110829	0.996119	0.998118	1.00038	1.00038	118460	EXOSC6	Exosome complex component MTR3 (Exosome component 6) (mRNA transport regulator 3 homolog) (hMtr3) (p11)	FALSE	FALSE
0	NA	NA	NA	NA	NA	NA	118461	C10orf71	Cardiac-enriched FHL2-interacting protein	FALSE	FALSE
2.4946	-0.0155127	0.189333	0.504312	NA	-1.01081	1.01081	118471	PRAP1	Proline-rich acidic protein 1 (Epididymis tissue protein Li 178) (Uterine-specific proline-rich acidic protein)	FALSE	TRUE
143.031	-0.0165634	0.136116	0.860446	0.946803	-1.01155	1.01155	118472	ZNF511	Zinc finger protein 511	FALSE	FALSE
250.869	-0.0776588	0.115799	0.401491	0.696949	-1.0553	1.0553	118487	CHCHD1	Coiled-coil-helix-coiled-coil-helix domain-containing protein 1 (28S ribosomal protein S37, mitochondrial) (MRP-S37) (Mitochondrial small ribosomal subunit protein mS37) (Nuclear protein C2360)	FALSE	FALSE
11.3378	-0.00263136	0.180664	0.960406	NA	-1.00183	1.00183	118490	MSS51	Putative protein MSS51 homolog, mitochondrial (Zinc finger MYND domain-containing protein 17)	FALSE	TRUE
438.797	-0.460693	0.162912	0.000539575	0.00551479	-1.3762	1.3762	118491	CFAP70	Cilia- and flagella-associated protein 70 (Tetratricopeptide repeat protein 18) (TPR repeat protein 18)	FALSE	FALSE
224.347	-0.00585099	0.12425	0.949187	0.980385	-1.00406	1.00406	1185	CLCN6	Chloride transport protein 6 (Chloride channel protein 6) (ClC-6)	FALSE	FALSE
755.178	0.0885206	0.0886531	0.258742	0.557115	1.06328	1.06328	1186	CLCN7	H(+)/Cl(-) exchange transporter 7 (Chloride channel 7 alpha subunit) (Chloride channel protein 7) (ClC-7)	FALSE	FALSE
0.125277	-0.00404311	0.18975	0.922885	NA	-1.00281	1.00281	118611	C10orf90	(E2-independent) E3 ubiquitin-conjugating enzyme FATS (EC 2.3.2.-) (Centrosomal protein C10orf90) (E2/E3 hybrid ubiquitin-protein ligase FATS) (Fragile-site associated tumor suppressor homolog) (FATS)	FALSE	TRUE
4.12789	0.0032895	0.186244	0.928673	NA	1.00228	1.00228	118663	BTBD16	BTB/POZ domain-containing protein 16	FALSE	TRUE
0	NA	NA	NA	NA	NA	NA	118670	FAM24A	Protein FAM24A	FALSE	FALSE
21.9106	-0.0298681	0.177138	0.665882	0.863399	-1.02092	1.02092	118672	PSTK	L-seryl-tRNA(Sec) kinase (EC 2.7.1.164) (O-phosphoseryl-tRNA(Sec) kinase)	FALSE	FALSE
5.24772	-0.0941828	0.22287	0.0120993	NA	-1.06746	1.06746	1187	CLCNKA	Chloride channel protein ClC-Ka (Chloride channel Ka) (ClC-K1)	FALSE	TRUE
71.9385	-0.0786924	0.162194	0.414211	0.708448	-1.05606	1.05606	118738	ZNF488	Zinc finger protein 488	FALSE	FALSE
173.312	0.203816	0.174937	0.0792614	0.273322	1.15174	1.15174	118788	PIK3AP1	Phosphoinositide 3-kinase adapter protein 1 (B-cell adapter for phosphoinositide 3-kinase) (B-cell phosphoinositide 3-kinase adapter protein 1)	FALSE	FALSE
13.3481	-0.00782742	0.180453	0.88781	0.956873	-1.00544	1.00544	1188	CLCNKB	Chloride channel protein ClC-Kb (Chloride channel Kb) (ClC-K2)	FALSE	FALSE
51.865	-0.260465	0.275532	0.048612	0.198227	-1.19786	1.19786	118812	MORN4	MORN repeat-containing protein 4 (Protein 44050) (Retinophilin)	FALSE	FALSE
374.84	0.157739	0.118458	0.100455	0.319246	1.11554	1.11554	118813	ZFYVE27	Protrudin (Spastic paraplegia 33 protein) (Zinc finger FYVE domain-containing protein 27)	FALSE	FALSE
0.571058	-0.00452843	0.189563	0.748357	NA	-1.00314	1.00314	118856	MMP21	Matrix metalloproteinase-21 (MMP-21) (EC 3.4.24.-)	FALSE	TRUE
68.6199	-0.198576	0.23879	0.0858748	0.287817	-1.14757	1.14757	118881	COMTD1	Catechol O-methyltransferase domain-containing protein 1 (EC 2.1.1.-)	FALSE	FALSE
131.889	-0.0154407	0.136551	0.870125	0.95027	-1.01076	1.01076	118924	FRA10AC1	Protein FRA10AC1	FALSE	FALSE
89.8922	0.147503	0.186989	0.171425	0.44648	1.10765	1.10765	118932	ANKRD22	Ankyrin repeat domain-containing protein 22	FALSE	FALSE
158.369	-0.300821	0.184016	0.0193756	0.101202	-1.23184	1.23184	118980	SFXN2	Sideroflexin-2	FALSE	FALSE
1101.25	0.162915	0.0977451	0.0542341	0.213347	1.11955	1.11955	118987	PDZD8	PDZ domain-containing protein 8 (Sarcoma antigen NY-SAR-84/NY-SAR-104)	FALSE	FALSE
2.37023	-0.00502449	0.188225	0.837662	NA	-1.00349	1.00349	119	ADD2	Beta-adducin (Erythrocyte adducin subunit beta)	FALSE	TRUE
89.4699	-0.0102682	0.142245	0.912148	0.967328	-1.00714	1.00714	119016	AGAP4	Arf-GAP with GTPase, ANK repeat and PH domain-containing protein 4 (AGAP-4) (Centaurin-gamma-like family member 1) (Centaurin-gamma-like family member 5)	FALSE	FALSE
288.422	-0.170072	0.118196	0.0758501	0.266147	-1.12511	1.12511	119032	BORCS7	BLOC-1-related complex subunit 7 (Diaskedin)	FALSE	FALSE
2176.4	-0.16498	0.0658261	0.00734974	0.0473849	-1.12115	1.12115	1191	CLU	Clusterin (Aging-associated gene 4 protein) (Apolipoprotein J) (Apo-J) (Complement cytolysis inhibitor) (CLI) (Complement-associated protein SP-40,40) (Ku70-binding protein 1) (NA1/NA2) (Sulfated glycoprotein 2) (SGP-2) (Testosterone-repressed prostate message 2) (TRPM-2) [Cleaved into: Clusterin beta chain (ApoJalpha) (Complement cytolysis inhibitor a chain)
0	NA	NA	NA	NA	NA	NA	119180	LYZL2	Lysozyme-like protein 2 (Lysozyme-2) (EC 3.2.1.17)	FALSE	FALSE
4409.07	0.0758623	0.0702156	0.244293	0.539634	1.05399	1.05399	1192	CLIC1	Chloride intracellular channel protein 1 (Chloride channel ABP) (Nuclear chloride ion channel 27) (NCC27) (Regulatory nuclear chloride ion channel protein) (hRNCC)	FALSE	FALSE
12.6664	0.0400455	0.185636	0.489188	0.760789	1.02815	1.02815	1193	CLIC2	Chloride intracellular channel protein 2 (XAP121)	FALSE	FALSE
31.4547	-0.0529362	0.179041	0.489906	0.761581	-1.03737	1.03737	119385	AGAP11	Arf-GAP with GTPase, ANK repeat and PH domain-containing protein 11 (AGAP-11) (Centaurin-gamma-like protein KIAA1975)	FALSE	FALSE
32.8123	-0.0751164	0.192013	0.304253	0.606213	-1.05345	1.05345	119391	GSTO2	Glutathione S-transferase omega-2 (GSTO-2) (EC 2.5.1.18) (Glutathione S-transferase omega 2-2) (GSTO 2-2) (Glutathione-dependent dehydroascorbate reductase) (EC 1.8.5.1) (Monomethylarsonic acid reductase) (MMA(V) reductase) (EC 1.20.4.2)	FALSE	FALSE
53.4747	-0.0991537	0.17851	0.29888	0.602762	-1.07114	1.07114	119392	SFR1	Swi5-dependent recombination DNA repair protein 1 homolog (Meiosis protein 5 homolog)	FALSE	FALSE
0.77447	0.00829731	0.189724	0.477579	NA	1.00577	1.00577	119395	CALHM3	Calcium homeostasis modulator protein 3 (Protein A)	FALSE	TRUE
0	NA	NA	NA	NA	NA	NA	119467	CLRN3	Clarin-3 (Transmembrane protein 12) (Usher syndrome type-3A-like protein 1)	FALSE	FALSE
591.806	0.324365	0.130458	0.0027104	0.0210115	1.25211	1.25211	1195	CLK1	Dual specificity protein kinase CLK1 (EC 2.7.12.1) (CDC-like kinase 1)	FALSE	FALSE
975.628	-0.13342	0.083799	0.0755207	0.265474	-1.09689	1.09689	119504	ANAPC16	Anaphase-promoting complex subunit 16 (APC16) (Cyclosome subunit 16)	FALSE	FALSE
34.3686	0.116735	0.218056	0.142952	0.397922	1.08428	1.08428	119548	PNLIPRP3	Pancreatic lipase-related protein 3 (PL-RP3) (EC 3.1.1.3)	FALSE	FALSE
119.141	-0.0142133	0.140509	0.879302	0.953957	-1.0099	1.0099	119559	SFXN4	Sideroflexin-4 (Breast cancer resistance marker 1)	FALSE	FALSE
145.642	0.0236713	0.136731	0.804567	0.924905	1.01654	1.01654	119587	CPXM2	Inactive carboxypeptidase-like protein X2	FALSE	FALSE
[truncated: 17,366 more rows]
[truncated: 8 more columns]

## Sheet: BRONCHIAL_SUPERINF
baseMean	log2FoldChange	lfcSE	pvalue	padj	FC	absFC	gid	symbol	protein_names	outlier	low
14.5982	-0.121211	0.306659	0.392675	0.55733	-1.08765	1.08765	1	A1BG	Alpha-1B-glycoprotein (Alpha-1-B glycoprotein)	FALSE	FALSE
2.80736	0.0132253	0.314739	0.845724	NA	1.00921	1.00921	10	NAT2	Arylamine N-acetyltransferase 2 (EC 2.3.1.5) (Arylamide acetylase 2) (N-acetyltransferase type 2) (NAT-2) (Polymorphic arylamine N-acetyltransferase) (PNAT)	FALSE	TRUE
20.2653	0.35628	0.406757	0.0784467	0.191674	1.28012	1.28012	100	ADA	Adenosine deaminase (EC 3.5.4.4) (Adenosine aminohydrolase)	FALSE	FALSE
17.4821	1.01782	0.548421	0.00364746	0.0292956	2.02485	2.02485	1000	CDH2	Cadherin-2 (CDw325) (Neural cadherin) (N-cadherin) (CD antigen CD325)	FALSE	FALSE
33.661	0.0536388	0.26813	0.726212	0.827775	1.03788	1.03788	10000	AKT3	RAC-gamma serine/threonine-protein kinase (EC 2.7.11.1) (Protein kinase Akt-3) (Protein kinase B gamma) (PKB gamma) (RAC-PK-gamma) (STK-2)	FALSE	FALSE
0	NA	NA	NA	NA	NA	NA	100008586	GAGE12F	NA	FALSE	FALSE
346.456	0.00770452	0.154776	0.956016	0.975155	1.00535	1.00535	10001	MED6	Mediator of RNA polymerase II transcription subunit 6 (Activator-recruited cofactor 33 kDa component) (ARC33) (Mediator complex subunit 6) (hMed6) (Renal carcinoma antigen NY-REN-28)	FALSE	FALSE
3.52343	0.0345808	0.313192	0.671749	NA	1.02426	1.02426	10002	NR2E3	Photoreceptor-specific nuclear receptor (Nuclear receptor subfamily 2 group E member 3) (Retina-specific nuclear receptor)	FALSE	TRUE
1.90553	-0.0387049	0.316733	0.589405	NA	-1.02719	1.02719	10003	NAALAD2	N-acetylated-alpha-linked acidic dipeptidase 2 (EC 3.4.17.21) (Glutamate carboxypeptidase III) (GCPIII) (N-acetylated-alpha-linked acidic dipeptidase II) (NAALADase II)	FALSE	TRUE
0	NA	NA	NA	NA	NA	NA	100033411	DUXB	NA	FALSE	FALSE
8.94999	0.00675169	0.298658	0.952972	0.973802	1.00469	1.00469	100037417	DDTL	D-dopachrome decarboxylase-like protein (EC 4.1.1.-) (D-dopachrome tautomerase-like protein)	FALSE	FALSE
7.21794	-0.192756	0.371068	0.139163	0.278838	-1.14295	1.14295	10004	NAALADL1	Aminopeptidase NAALADL1 (EC 3.4.11.-) (100 kDa ileum brush border membrane protein) (I100) (Ileal dipeptidylpeptidase) (N-acetylated-alpha-linked acidic dipeptidase-like protein) (NAALADase L)	FALSE	FALSE
0	NA	NA	NA	NA	NA	NA	100049587	SIGLEC14	Sialic acid-binding Ig-like lectin 14 (Siglec-14)	FALSE	FALSE
123.172	-0.391463	0.27121	0.0446399	0.130364	-1.31172	1.31172	10005	ACOT8	Acyl-coenzyme A thioesterase 8 (Acyl-CoA thioesterase 8) (EC 3.1.2.1) (EC 3.1.2.11) (EC 3.1.2.2) (EC 3.1.2.3) (EC 3.1.2.5) (Choloyl-coenzyme A thioesterase) (EC 3.1.2.27) (HIV-Nef-associated acyl-CoA thioesterase) (Peroxisomal acyl-CoA thioesterase 2) (PTE-2) (Peroxisomal acyl-coenzyme A thioester hydrolase 1) (PTE-1) (Peroxisomal long-chain acyl-CoA thioesterase 1) (Thioesterase II) (hACTE-III) …	FALSE	FALSE
1342.38	0.15182	0.161034	0.277489	0.4461	1.11097	1.11097	10006	ABI1	Abl interactor 1 (Abelson interactor 1) (Abi-1) (Abl-binding protein 4) (AblBP4) (Eps8 SH3 domain-binding protein) (Eps8-binding protein) (Nap1-binding protein) (Nap1BP) (Spectrin SH3 domain-binding protein 1) (e3B1)	FALSE	FALSE
205.94	0.39803	0.175259	0.00849819	0.0464349	1.31771	1.31771	10007	GNPDA1	Glucosamine-6-phosphate isomerase 1 (EC 3.5.99.6) (Glucosamine-6-phosphate deaminase 1) (GNPDA 1) (GlcN6P deaminase 1) (Oscillin)	FALSE	FALSE
164.091	-0.487063	0.683525	0.0292334	0.0999156	-1.40159	1.40159	10008	KCNE3	Potassium voltage-gated channel subfamily E member 3 (MinK-related peptide 2) (Minimum potassium ion channel-related peptide 2) (Potassium channel subunit beta MiRP2)	FALSE	FALSE
726.833	-0.192429	0.134661	0.114417	0.245264	-1.14269	1.14269	10009	ZBTB33	Transcriptional regulator Kaiso (Zinc finger and BTB domain-containing protein 33)	FALSE	FALSE
4067.08	0.985319	0.501198	0.00323128	0.027193	1.97975	1.97975	1001	CDH3	Cadherin-3 (Placental cadherin) (P-cadherin)	FALSE	FALSE
911.351	0.635715	0.188413	0.000133308	0.00503085	1.55371	1.55371	10010	TANK	TRAF family member-associated NF-kappa-B activator (TRAF-interacting protein) (I-TRAF)	FALSE	FALSE
604.425	0.404299	0.218008	0.0209926	0.0808399	1.32345	1.32345	100101267	POM121C	NA	FALSE	FALSE
111.847	-0.28818	0.201217	0.0766894	0.188691	-1.2211	1.2211	100101467	ZSCAN30	Zinc finger and SCAN domain-containing protein 30 (ZNF-WYM) (Zinc finger protein 397 opposite strand) (Zinc finger protein 397OS)	FALSE	FALSE
110.652	-0.124406	0.190928	0.420093	0.583086	-1.09006	1.09006	10011	SRA1	Steroid receptor RNA activator 1 (Steroid receptor RNA activator protein) (SRAP)	FALSE	FALSE
34.6929	-0.0533275	0.279006	0.709797	0.816338	-1.03766	1.03766	100113407	TMEM170B	Transmembrane protein 170B	FALSE	FALSE
34.3641	0.283334	0.459016	0.05961	0.158661	1.217	1.217	100125288	ZGLP1	GATA-type zinc finger protein 1 (GATA-like protein 1) (GLP-1)	FALSE	FALSE
0	NA	NA	NA	NA	NA	NA	100126572	GJE1	NA	FALSE	FALSE
10.5491	0.160213	0.328012	0.266428	0.433988	1.11745	1.11745	100127206	MINAR2	Major intrinsically disordered NOTCH2-binding receptor 1-like (Membrane integral NOTCH2-associated receptor 2)	FALSE	FALSE
4.09546	0.0401736	0.312214	0.649899	NA	1.02824	1.02824	100127983	C8orf88	Uncharacterized protein C8orf88	FALSE	TRUE
4.693	-0.00689679	0.304957	0.941914	NA	-1.00479	1.00479	100128071	FAM229A	Protein FAM229A	FALSE	TRUE
0.530401	-0.000711175	0.320726	0.974936	NA	-1.00049	1.00049	100128108	LOC100128108	NA	FALSE	TRUE
0	NA	NA	NA	NA	NA	NA	100128124	HGC6.3	HGC6.3 protein	FALSE	FALSE
20.3287	-0.0331543	0.274987	0.816645	0.888533	-1.02325	1.02325	100128327	TRAPPC3L	Trafficking protein particle complex subunit 3-like protein (TRAPPC3-like protein) (BET3-like protein)	FALSE	FALSE
89.4309	0.217521	0.351122	0.179072	0.332402	1.16273	1.16273	100128553	CTAGE4	NA	FALSE	FALSE
2.81042	-0.00239971	0.312432	0.973185	NA	-1.00166	1.00166	100128569	C19orf71	Uncharacterized protein C19orf71	FALSE	TRUE
404.426	0.127873	0.190465	0.40969	0.573032	1.09268	1.09268	100128731	OST4	Dolichyl-diphosphooligosaccharide--protein glycosyltransferase subunit 4	FALSE	FALSE
1.19757	0.0123423	0.320756	0.69446	NA	1.00859	1.00859	100128908	LMLN2	NA	FALSE	TRUE
205.055	0.232718	0.161276	0.0968603	0.219252	1.17505	1.17505	100128927	ZBTB42	Zinc finger and BTB domain-containing protein 42	FALSE	FALSE
0	NA	NA	NA	NA	NA	NA	100129094	BTNL10	NA	FALSE	FALSE
0.118388	-0.0106121	0.321708	0.98864	NA	-1.00738	1.00738	100129128	KHDC1L	Putative KHDC1-like protein	FALSE	TRUE
0.279536	-0.0145265	0.321962	0.790986	NA	-1.01012	1.01012	100129216	DEFB131B	Beta-defensin 131B (Defensin, beta 131)	FALSE	TRUE
0	NA	NA	NA	NA	NA	NA	100129239	CXorf51A	NA	FALSE	FALSE
20.2913	-0.126979	0.311458	0.365015	0.530522	-1.092	1.092	100129250	SMIM27	NA	FALSE	FALSE
2.29564	0.0692121	0.332373	0.0289158	NA	1.04914	1.04914	100129271	C1orf68	Skin-specific protein 32	FALSE	TRUE
0.0984044	-0.010012	0.321682	0.987837	NA	-1.00696	1.00696	100129278	TDRD15	Tudor domain-containing protein 15	FALSE	TRUE
0	NA	NA	NA	NA	NA	NA	100129307	LOC100129307	NA	FALSE	FALSE
226.12	-0.362789	0.19972	0.027187	0.0952183	-1.28591	1.28591	100129361	SMIM10L1	Small integral membrane protein 10-like protein 1	FALSE	FALSE
0	NA	NA	NA	NA	NA	NA	100129385	C9orf92	Putative uncharacterized protein C9orf92	FALSE	FALSE
0.879019	0.0235847	0.322218	0.416307	NA	1.01648	1.01648	100129396	FAM106C	Protein FAM106C (FAM106C pseudogene)	FALSE	TRUE
0	NA	NA	NA	NA	NA	NA	100129407	FAM236A	NA	FALSE	FALSE
80.0076	-0.26195	0.241631	0.139385	0.279164	-1.1991	1.1991	100129480	MKRN2OS	MKRN2 opposite strand protein (MKRN2 antisense RNA 1) (MKRN2 antisense gene protein 1)	FALSE	FALSE
16.3045	-0.0488432	0.271863	0.743011	0.840087	-1.03444	1.03444	100129484	LOC100129484	NA	FALSE	FALSE
0.58774	-0.0174756	0.322295	0.584708	NA	-1.01219	1.01219	100129515	ETDB	NA	FALSE	TRUE
0.419547	0.00652093	0.320998	0.785324	NA	1.00453	1.00453	100129520	TEX13C	Putative testis-expressed protein 13C	FALSE	TRUE
3.00927	-0.0305159	0.313723	0.697625	NA	-1.02138	1.02138	100129543	ZNF730	Putative zinc finger protein 730	FALSE	TRUE
398.785	-1.40087	0.555481	0.000535994	0.0104163	-2.64061	2.64061	100129583	FAM47E	NA	FALSE	FALSE
21.3104	-0.206157	0.372129	0.141958	0.283035	-1.15361	1.15361	100129654	TCF24	Transcription factor 24 (TCF-24)	FALSE	FALSE
0	NA	NA	NA	NA	NA	NA	100129669	IZUMO3	Izumo sperm-egg fusion protein 3	FALSE	FALSE
0	NA	NA	NA	NA	NA	NA	100129697	LOC100129697	cDNA FLJ26728 fis, clone PNC06635	FALSE	FALSE
15.29	-0.356051	0.493274	0.0610659	0.161232	-1.27992	1.27992	100129792	CCDC152	Coiled-coil domain-containing protein 152	FALSE	FALSE
0	NA	NA	NA	NA	NA	NA	100129836	COL4A2-AS2	cDNA FLJ26619 fis, clone MPB09660	FALSE	FALSE
102.814	-0.292318	0.210013	0.0803284	0.194685	-1.22461	1.22461	100129842	ZNF737	Zinc finger protein 737 (Zinc finger protein 102)	FALSE	FALSE
5.48211	-0.0593255	0.313334	0.534396	0.684525	-1.04198	1.04198	100129924	TMEM269	NA	FALSE	FALSE
0	NA	NA	NA	NA	NA	NA	100129969	FAM205C	Protein FAM205C (FAM205C pseudogene)	FALSE	FALSE
491.001	-0.128074	0.145225	0.320061	0.488514	-1.09283	1.09283	10013	HDAC6	Histone deacetylase 6 (HD6) (EC 3.5.1.98) (Tubulin-lysine deacetylase HDAC6) (EC 3.5.1.-)	FALSE	FALSE
3.06644	0.00224382	0.318554	0.964162	NA	1.00156	1.00156	100130086	HSFX2	NA	FALSE	TRUE
0	NA	NA	NA	NA	NA	NA	100130274	CCDC166	Coiled-coil domain-containing protein 166	FALSE	FALSE
2.3096	-0.145852	0.363297	0.0543571	NA	-1.10638	1.10638	100130301	C8orf89	Putative uncharacterized protein C8orf89	FALSE	TRUE
0	NA	NA	NA	NA	NA	NA	100130302	SUPT20HL1	NA	FALSE	FALSE
13.5969	0.0136179	0.297525	0.907053	0.946061	1.00948	1.00948	100130311	C17orf107	Uncharacterized protein C17orf107	FALSE	FALSE
0	NA	NA	NA	NA	NA	NA	100130348	TMEM262	Transmembrane protein 262	FALSE	FALSE
52.9983	0.280625	0.480273	0.0384976	0.11887	1.21472	1.21472	100130361	CXorf49	NA	FALSE	FALSE
1.33395	0.0060025	0.31649	0.918708	NA	1.00417	1.00417	100130519	TMEM221	Transmembrane protein 221	FALSE	TRUE
0	NA	NA	NA	NA	NA	NA	100130520	CD300H	Protein CD300H (CD300 antigen-like family member H)	FALSE	FALSE
34.5421	0.901519	0.514214	0.00516507	0.0351931	1.86803	1.86803	100130613	PRR32	Proline-rich protein 32	FALSE	FALSE
3.93616	-0.0106425	0.310147	0.897232	NA	-1.0074	1.0074	100130705	ATP6V1FNB	Protein ATP6V1FNB (ATP6V1F neighbor gene protein)	FALSE	TRUE
7.83736	-0.419292	0.617132	0.039874	0.121459	-1.33727	1.33727	100130733	LRRC70	Leucine-rich repeat-containing protein 70 (Synleurin)	FALSE	FALSE
4.54697	0.0840077	0.328845	0.261818	NA	1.05996	1.05996	100130742	LRRC69	Leucine-rich repeat-containing protein 69	FALSE	TRUE
574.029	-1.65311	0.521061	7.08859e-05	0.0037193	-3.14511	3.14511	100130771	EFCAB10	NA	FALSE	FALSE
0.138164	-0.011109	0.321733	0.987959	NA	-1.00773	1.00773	100130827	SBK3	Uncharacterized serine/threonine-protein kinase SBK3 (EC 2.7.11.1) (SH3-binding domain kinase family member 3) (Sugen kinase 110)	FALSE	TRUE
18.5352	-0.608686	0.497334	0.022544	0.0844931	-1.52487	1.52487	100130890	TSTD3	Thiosulfate sulfurtransferase/rhodanese-like domain-containing protein 3 (Rhodanese domain-containing protein 3)	FALSE	FALSE
40.6469	0.0342746	0.265127	0.823802	0.893847	1.02404	1.02404	100130933	SMIM6	Small integral membrane protein 6	FALSE	FALSE
5.45629	0.109134	0.331918	0.260865	0.427868	1.07858	1.07858	100130958	SYCE1L	Synaptonemal complex central element protein 1-like (Meiosis-related protein)	FALSE	FALSE
0	NA	NA	NA	NA	NA	NA	100130988	SPATA48	NA	FALSE	FALSE
308.817	0.00953693	0.214236	0.95488	0.974691	1.00663	1.00663	100131017	ZNF316	Zinc finger protein 316	FALSE	FALSE
1.29165	-0.0301655	0.317852	0.623891	NA	-1.02113	1.02113	100131107	LOC100131107	NA	FALSE	TRUE
0	NA	NA	NA	NA	NA	NA	100131137	BSPH1	Binder of sperm protein homolog 1 (Bovine seminal plasma protein homolog 1) (Bovine seminal plasma protein-like 1)	FALSE	FALSE
253.262	-1.00619	0.448368	0.00159866	0.0183638	-2.0086	2.0086	100131187	TSTD1	Thiosulfate:glutathione sulfurtransferase (TST) (EC 2.8.1.-)	FALSE	FALSE
71.6507	-0.054624	0.24409	0.732527	0.832936	-1.03859	1.03859	100131211	NEMP2	Nuclear envelope integral membrane protein 2	FALSE	FALSE
0	NA	NA	NA	NA	NA	NA	100131244	ANKRD63	Ankyrin repeat domain-containing protein 63	FALSE	FALSE
0.301045	0.00390159	0.321059	0.8025	NA	1.00271	1.00271	100131303	DPEP2NB	DPEP2 neighbor protein	FALSE	TRUE
28.1135	0.0563652	0.2583	0.721297	0.824673	1.03984	1.03984	100131378	C11orf91	Uncharacterized protein C11orf91	FALSE	FALSE
0	NA	NA	NA	NA	NA	NA	100131390	SP9	Transcription factor Sp9	FALSE	FALSE
1.75856	0.0564825	0.319873	0.448327	NA	1.03993	1.03993	100131439	CD300LD	CMRF35-like molecule 5 (CLM-5) (CD300 antigen-like family member D) (CMRF35-A4) (CD antigen CD300d)	FALSE	TRUE
1.65862	0.0041365	0.314672	0.951625	NA	1.00287	1.00287	100131539	ZNF705E	Putative zinc finger protein 705E	FALSE	TRUE
0	NA	NA	NA	NA	NA	NA	100131608	PRR23D1	NA	FALSE	FALSE
49.0627	-0.318638	0.319012	0.103052	0.228374	-1.24715	1.24715	100131755	ARMCX4	Armadillo repeat-containing X-linked protein 4	FALSE	FALSE
159.937	-0.359316	0.233654	0.0458546	0.132706	-1.28282	1.28282	100131801	PET100	Protein PET100 homolog, mitochondrial	FALSE	FALSE
77.1665	-0.426008	0.256936	0.0271296	0.0951521	-1.34351	1.34351	100131827	ZNF717	NA	FALSE	FALSE
0.794493	-0.0224513	0.320792	0.621456	NA	-1.01568	1.01568	100131897	INSYN2B	Protein INSYN2B (Inhibitory synaptic factor family member 2B)	FALSE	TRUE
0	NA	NA	NA	NA	NA	NA	100131902	KRTAP25-1	Keratin-associated protein 25-1	FALSE	FALSE
0	NA	NA	NA	NA	NA	NA	100131980	ZNF705G	Putative zinc finger protein 705G	FALSE	FALSE
0.259836	0.0159611	0.322118	0.626507	NA	1.01112	1.01112	100132015	TEX13D	NA	FALSE	TRUE
32.5541	-0.108811	0.269821	0.497026	0.652073	-1.07834	1.07834	100132074	FOXO6	Forkhead box protein O6	FALSE	FALSE
1.32356	0.0356289	0.320498	0.493358	NA	1.025	1.025	100132146	FAM240A	Protein FAM240A	FALSE	TRUE
0.905092	-0.0308268	0.323452	0.361329	NA	-1.0216	1.0216	100132202	LOC100132202	NA	FALSE	TRUE
678.745	0.232143	0.310389	0.197242	0.355397	1.17458	1.17458	100132247	NPIPB5	Nuclear pore complex-interacting protein family member B5	FALSE	FALSE
0	NA	NA	NA	NA	NA	NA	100132285	KIR2DS2	Killer cell immunoglobulin-like receptor 2DS2 (CD158 antigen-like family member J) (MHC class I NK cell receptor) (NK receptor 183 ActI) (Natural killer-associated transcript 5) (NKAT-5) (p58 natural killer cell receptor clone CL-49) (p58 NK receptor CL-49) (CD antigen CD158j)	FALSE	FALSE
0	NA	NA	NA	NA	NA	NA	100132304	FAM236B	NA	FALSE	FALSE
0	NA	NA	NA	NA	NA	NA	100132386	KRTAP4-9	Keratin-associated protein 4-9 (Keratin-associated protein 4.9) (Ultrahigh sulfur keratin-associated protein 4.9)	FALSE	FALSE
0	NA	NA	NA	NA	NA	NA	100132396	ZNF705B	Putative zinc finger protein 705B	FALSE	FALSE
0	NA	NA	NA	NA	NA	NA	100132399	GAGE12D	NA	FALSE	FALSE
499.829	1.04287	0.387345	0.000503084	0.0101384	2.06032	2.06032	100132406	NBPF10	Neuroblastoma breakpoint family member 10	FALSE	FALSE
0.582517	0.0230902	0.321173	0.494525	NA	1.01613	1.01613	100132463	CLDN24	Putative claudin-24 (Claudin-21)	FALSE	TRUE
0	NA	NA	NA	NA	NA	NA	100132476	KRTAP4-7	NA	FALSE	FALSE
0.117629	-0.0105845	0.321707	0.987914	NA	-1.00736	1.00736	100132565	GOLGA8F	NA	FALSE	TRUE
1.64407	-0.0396848	0.32101	0.461838	NA	-1.02789	1.02789	100132911	DPH3P1	Putative DPH3 homolog B (CSL-type zinc finger-containing protein 1)	FALSE	TRUE
0.0982094	-0.0100036	0.321682	0.987613	NA	-1.00696	1.00696	100132916	SHISAL2B	Protein shisa-like-2B	FALSE	TRUE
0	NA	NA	NA	NA	NA	NA	100132963	SMIM9	Small integral membrane protein 9	FALSE	FALSE
52.9983	0.280625	0.480273	0.0384976	0.11887	1.21472	1.21472	100132994	CXorf49B	NA	FALSE	FALSE
0	NA	NA	NA	NA	NA	NA	100133053	CXorf51B	NA	FALSE	FALSE
0.0978473	-0.00998814	0.321681	0.987197	NA	-1.00695	1.00695	100133093	FAM25G	NA	FALSE	TRUE
24.2675	-0.166583	0.302781	0.304218	0.472713	-1.1224	1.1224	100133204	C9orf147	NA	FALSE	FALSE
1.23279	-0.00593746	0.319071	0.888463	NA	-1.00412	1.00412	100133220	GOLGA6L3	NA	FALSE	TRUE
0	NA	NA	NA	NA	NA	NA	100133251	PRR23D2	NA	FALSE	FALSE
0	NA	NA	NA	NA	NA	NA	100133267	DEFB130B	NA	FALSE	FALSE
21956.4	-0.385317	0.161138	0.00668649	0.0408757	-1.30615	1.30615	100133941	CD24	Signal transducer CD24 (Small cell lung carcinoma cluster 4 antigen) (CD antigen CD24)	FALSE	FALSE
16.2943	0.573733	0.80828	0.0223381	0.0839876	1.48837	1.48837	100134444	KCNJ18	Inward rectifier potassium channel 18 (Inward rectifier K(+) channel Kir2.6) (Potassium channel, inwardly rectifying subfamily J member 18)	FALSE	FALSE
63.1064	-0.11674	0.239808	0.48188	0.63889	-1.08428	1.08428	100134934	TEN1	CST complex subunit TEN1 (Protein telomeric pathways with STN1 homolog) (Telomere length regulation protein TEN1 homolog)	FALSE	FALSE
416.652	0.203691	0.317041	0.231269	0.394708	1.15164	1.15164	100134938	UPK3BL1	NA	FALSE	FALSE
87.4605	-0.24179	0.305611	0.181697	0.3356	-1.18246	1.18246	100137047	JMJD7	Bifunctional peptidase and (3S)-lysyl hydroxylase JMJD7 (EC 1.14.11.63) (EC 3.4.-.-) (JmjC domain-containing protein 7) (Jumonji domain-containing protein 7) (L-lysine (3S)-hydroxylase JMJD7)	FALSE	FALSE
27.3772	-0.0296248	0.321417	0.471592	0.62956	-1.02075	1.02075	100137049	PLA2G4B	NA	FALSE	FALSE
334.234	-0.161852	0.248733	0.341001	0.507877	-1.11872	1.11872	10014	HDAC5	Histone deacetylase 5 (HD5) (EC 3.5.1.98) (Antigen NY-CO-9)	FALSE	FALSE
1.8115	0.0642263	0.326623	0.252227	NA	1.04552	1.04552	100141515	C17orf99	Protein IL-40 (Interleukin-40) (IL-40)	FALSE	TRUE
83.7358	1.2984	0.307076	1.5649e-06	0.000381835	2.45956	2.45956	100142659	CTAGE8	cTAGE family member 8 (Protein cTAGE-8)	FALSE	FALSE
46.0675	-0.270733	0.451132	0.0581914	0.156178	-1.20642	1.20642	100144748	KLLN	Killin	FALSE	FALSE
2689.92	-0.355391	0.15191	0.00753478	0.0436644	-1.27933	1.27933	10015	PDCD6IP	Programmed cell death 6-interacting protein (PDCD6-interacting protein) (ALG-2-interacting protein 1) (ALG-2-interacting protein X) (Hp95)	FALSE	FALSE
0	NA	NA	NA	NA	NA	NA	100151643	KRTAP20-4	NA	FALSE	FALSE
708.099	-0.166052	0.143073	0.194062	0.351467	-1.12198	1.12198	10016	PDCD6	Programmed cell death protein 6 (Apoptosis-linked gene 2 protein homolog) (ALG-2)	FALSE	FALSE
0	NA	NA	NA	NA	NA	NA	100169851	PATE3	Prostate and testis expressed protein 3 (Acrosomal vesicle protein HEL-127) (PATE-like protein DJ) (PATE-DJ)	FALSE	FALSE
4.14233	-0.109845	0.329174	0.291621	NA	-1.07911	1.07911	10017	BCL2L10	Bcl-2-like protein 10 (Bcl2-L-10) (Anti-apoptotic protein NrH) (Apoptosis regulator Bcl-B)	FALSE	TRUE
5.31776	0.222056	0.40433	0.0794486	0.193188	1.16639	1.16639	100170229	SRRM5	Serine/arginine repetitive matrix protein 5	FALSE	FALSE
0.939331	0.0256006	0.320962	0.523105	NA	1.0179	1.0179	100170765	ERICH4	Glutamate-rich protein 4	FALSE	TRUE
71.8225	1.08727	1.00493	0.00746976	0.0434742	2.12472	2.12472	100170841	EPOP	Elongin BC and Polycomb repressive complex 2-associated protein (Proline-rich protein 28)	FALSE	FALSE
500.135	0.549125	0.267682	0.00762191	0.0438664	1.4632	1.4632	10018	BCL2L11	Bcl-2-like protein 11 (Bcl2-L-11) (Bcl2-interacting mediator of cell death)	FALSE	FALSE
539.711	0.0244906	0.14888	0.85367	0.912335	1.01712	1.01712	100188893	TOMM6	Mitochondrial import receptor subunit TOM6 homolog (Overexpressed breast tumor protein) (Translocase of outer membrane 6 kDa subunit homolog)	FALSE	FALSE
517.34	0.718694	0.260412	0.000755864	0.0123835	1.64569	1.64569	10019	SH2B3	SH2B adapter protein 3 (Lymphocyte adapter protein) (Lymphocyte-specific adapter protein Lnk) (Signal transduction protein Lnk)	FALSE	FALSE
0.595286	-0.00561449	0.319864	0.882703	NA	-1.0039	1.0039	100190949	C5orf52	Uncharacterized protein C5orf52	FALSE	TRUE
3.06354	-0.0269589	0.308405	0.771245	NA	-1.01886	1.01886	100191040	C2CD4D	C2 calcium-dependent domain-containing protein 4D	FALSE	TRUE
19.2855	1.09443	1.06323	0.00791421	0.0447292	2.13528	2.13528	1002	CDH4	Cadherin-4 (Retinal cadherin) (R-CAD) (R-cadherin)	FALSE	FALSE
942.246	0.290134	0.220985	0.0928034	0.213553	1.22275	1.22275	10020	GNE	Bifunctional UDP-N-acetylglucosamine 2-epimerase/N-acetylmannosamine kinase (UDP-GlcNAc-2-epimerase/ManAc kinase) [Includes: UDP-N-acetylglucosamine 2-epimerase (hydrolyzing) (EC 3.2.1.183) (UDP-GlcNAc-2-epimerase) (Uridine diphosphate-N-acetylglucosamine-2-epimerase)
48.9182	-1.28935	0.512227	0.000626777	0.0112586	-2.44419	2.44419	10021	HCN4	Potassium/sodium hyperpolarization-activated cyclic nucleotide-gated channel 4	FALSE	FALSE
3.75125	0.0515548	0.313299	0.569629	NA	1.03638	1.03638	10022	INSL5	Insulin-like peptide INSL5 (Insulin-like peptide 5) [Cleaved into: Insulin-like peptide INSL5 B chain
51.8853	-0.234553	0.313811	0.189955	0.345933	-1.17654	1.17654	10023	FRAT1	Proto-oncogene FRAT1 (Frequently rearranged in advanced T-cell lymphomas 1) (FRAT-1)	FALSE	FALSE
14.8242	-0.178072	0.322686	0.260418	0.427426	-1.13137	1.13137	10024	TROAP	Tastin (Trophinin-assisting protein) (Trophinin-associated protein)	FALSE	FALSE
268.536	-0.20255	0.159199	0.143175	0.2847	-1.15073	1.15073	10025	MED16	Mediator of RNA polymerase II transcription subunit 16 (Mediator complex subunit 16) (Thyroid hormone receptor-associated protein 5) (Thyroid hormone receptor-associated protein complex 95 kDa component) (Trap95) (Vitamin D3 receptor-interacting protein complex 92 kDa component) (DRIP92)	FALSE	FALSE
256.281	-0.506001	0.276092	0.0138598	0.0622042	-1.42011	1.42011	10026	PIGK	GPI-anchor transamidase (GPI transamidase) (EC 3.-.-.-) (GPI8 homolog) (hGPI8) (Phosphatidylinositol-glycan biosynthesis class K protein) (PIG-K)	FALSE	FALSE
66.7238	-0.148192	0.311108	0.32376	0.491931	-1.10818	1.10818	100271715	ARHGEF33	Rho guanine nucleotide exchange factor 33	FALSE	FALSE
0.765858	-0.0287885	0.323171	0.41146	NA	-1.02016	1.02016	100271846	ERVV-2	Endogenous retrovirus group V member 2 Env polyprotein (HERV-V_19q13.41 provirus ancestral Env polyprotein 2)	FALSE	TRUE
10.2537	0.0396334	0.31625	0.598469	0.735032	1.02785	1.02785	100271849	MEF2B	MADS box transcription enhancer factor 2, polypeptide B (Myocyte enhancer factor 2B), isoform CRA_a	FALSE	FALSE
35.8559	-0.176775	0.270323	0.305329	0.473847	-1.13035	1.13035	100271927	RASA4B	Ras GTPase-activating protein 4B	FALSE	FALSE
61.384	-0.15308	0.233139	0.361827	0.527404	-1.11194	1.11194	100272147	CMC4	Cx9C motif-containing protein 4 (Mature T-cell proliferation 1 neighbor protein) (Mature T-cell proliferation-1 type A) (MTCP-1 type A) (Protein p8 MTCP-1) (p8MTCP1)	FALSE	FALSE
1.62581	-0.0309682	0.319176	0.57137	NA	-1.0217	1.0217	100287036	LOC100287036	cDNA FLJ59013	FALSE	TRUE
0	NA	NA	NA	NA	NA	NA	100287045	FAM90A26	NA	FALSE	FALSE
0	NA	NA	NA	NA	NA	NA	100287144	USP17L10	Ubiquitin carboxyl-terminal hydrolase 17-like protein 10 (EC 3.4.19.12)	FALSE	FALSE
108.755	-0.125879	0.233584	0.447111	0.607014	-1.09117	1.09117	100287171	WASHC1	WASH complex subunit 1 (CXYorf1-like protein on chromosome 9) (Protein FAM39E) (WAS protein family homolog 1)	FALSE	FALSE
0	NA	NA	NA	NA	NA	NA	100287178	USP17L11	Ubiquitin carboxyl-terminal hydrolase 17-like protein 11 (EC 3.4.19.12)	FALSE	FALSE
0	NA	NA	NA	NA	NA	NA	100287205	USP17L12	Ubiquitin carboxyl-terminal hydrolase 17-like protein 12 (EC 3.4.19.12)	FALSE	FALSE
0	NA	NA	NA	NA	NA	NA	100287226	ZNF729	Zinc finger protein 729	FALSE	FALSE
0	NA	NA	NA	NA	NA	NA	100287238	USP17L13	Ubiquitin carboxyl-terminal hydrolase 17-like protein 13 (EC 3.4.19.12)	FALSE	FALSE
2.11121	0.0725399	0.32963	0.185855	NA	1.05157	1.05157	100287284	MANSC4	MANSC domain-containing protein 4	FALSE	TRUE
0.196648	-0.0132541	0.321853	0.876988	NA	-1.00923	1.00923	100287327	USP17L17	Ubiquitin carboxyl-terminal hydrolase 17-like protein 17 (EC 3.4.19.12)	FALSE	TRUE
0	NA	NA	NA	NA	NA	NA	100287364	USP17L18	Ubiquitin carboxyl-terminal hydrolase 17-like protein 18 (EC 3.4.19.12)	FALSE	FALSE
0	NA	NA	NA	NA	NA	NA	100287399	POTEB2	POTE ankyrin domain family member B (POTE ankyrin domain family member B2) (POTEB protein)	FALSE	FALSE
0	NA	NA	NA	NA	NA	NA	100287404	USP17L19	Ubiquitin carboxyl-terminal hydrolase 17-like protein 19 (EC 3.4.19.12)	FALSE	FALSE
0	NA	NA	NA	NA	NA	NA	100287441	USP17L20	Ubiquitin carboxyl-terminal hydrolase 17-like protein 20 (EC 3.4.19.12)	FALSE	FALSE
0	NA	NA	NA	NA	NA	NA	100287478	USP17L21	Ubiquitin carboxyl-terminal hydrolase 17-like protein 21 (EC 3.4.19.12)	FALSE	FALSE
61.6963	-0.841132	0.579421	0.00874595	0.0472802	-1.79146	1.79146	100287482	SMKR1	Small lysine-rich protein 1	FALSE	FALSE
0	NA	NA	NA	NA	NA	NA	100287513	USP17L22	Ubiquitin carboxyl-terminal hydrolase 17-like protein 22 (EC 3.4.19.12)	FALSE	FALSE
0	NA	NA	NA	NA	NA	NA	100287520	GLYATL1B	NA	FALSE	FALSE
470.211	-1.11083	0.668089	0.00398784	0.030572	-2.15969	2.15969	100287718	ANKRD66	Ankyrin repeat domain-containing protein 66	FALSE	FALSE
99.8402	-0.818231	0.522703	0.00775128	0.0441707	-1.76324	1.76324	100287896	LOC100287896	Similar to Cytochrome c, somatic	FALSE	FALSE
22.4892	-1.35993	0.511231	0.000468315	0.00977522	-2.56672	2.56672	100287898	TTC34	Tetratricopeptide repeat protein 34 (TPR repeat protein 34)	FALSE	FALSE
529.615	-0.0797125	0.146531	0.538816	0.688554	-1.05681	1.05681	100287932	TIMM23	Mitochondrial import inner membrane translocase subunit Tim23	FALSE	FALSE
17.0123	-0.286921	0.461334	0.0589358	0.157548	-1.22003	1.22003	100288072	SDR42E2	NA	FALSE	FALSE
138.766	0.741791	0.356692	0.00386875	0.0300167	1.67225	1.67225	100288142	NBPF20	Neuroblastoma breakpoint family member 20	FALSE	FALSE
0	NA	NA	NA	NA	NA	NA	100288287	KRTAP22-2	Keratin-associated protein 22-2	FALSE	FALSE
0	NA	NA	NA	NA	NA	NA	100288323	KRTAP21-3	Keratin-associated protein 21-3	FALSE	FALSE
697.07	-0.233135	0.33668	0.17929	0.332675	-1.17539	1.17539	100288332	NPIPA5	Nuclear pore complex-interacting protein family member A5	FALSE	FALSE
14.4719	0.155458	0.312898	0.310021	0.47861	1.11377	1.11377	100288413	ERVMER34-1	Endogenous retroviral envelope protein HEMO (Endogenous retrovirus group MER34 member 1 Env polyprotein) (HERV-MER_4q12 provirus ancestral Env polyprotein) (Human endogenous MER34 (medium-reiteration-frequency-family-34) open reading frame) (Human endogenous MER34 ORF) (HEMO) [Cleaved into: Endogenous retroviral envelope protein HEMO, secreted form (Endogenous retroviral envelope protein HEMO, 48…	FALSE	FALSE
1.89512	0.00899347	0.315565	0.886895	NA	1.00625	1.00625	100288485	MTRNR2L7	Humanin-like 7 (HN7) (MT-RNR2-like protein 7)	FALSE	TRUE
0	NA	NA	NA	NA	NA	NA	100288520	USP17L15	Ubiquitin carboxyl-terminal hydrolase (EC 3.4.19.12)	FALSE	FALSE
0.720036	0.019333	0.322562	0.382724	NA	1.01349	1.01349	100288687	DUX4	Double homeobox protein 4 (Double homeobox protein 10)	FALSE	TRUE
1.32235	0.00405061	0.320188	0.9056	NA	1.00281	1.00281	100288695	LIMS4	NA	FALSE	TRUE
2.2846	-0.0192119	0.314675	0.780587	NA	-1.01341	1.01341	100288797	TMEM239	Transmembrane protein 239	FALSE	TRUE
0.735945	0.0172289	0.320355	0.648911	NA	1.01201	1.01201	100288801	FRG2C	Protein FRG2-like-2 (FSHD region gene 2 protein family member C) (HSA3-FRG2)	FALSE	TRUE
0.688128	-0.0451544	0.324989	0.319105	NA	-1.03179	1.03179	100288814	CLDN34	Claudin-34	FALSE	TRUE
0	NA	NA	NA	NA	NA	NA	100288966	LOC100288966	NA	FALSE	FALSE
0	NA	NA	NA	NA	NA	NA	100289087	TSPY10	NA	FALSE	FALSE
9.98501	-0.10445	0.313508	0.405588	0.569376	-1.07508	1.07508	100289187	TMEM225B	Transmembrane protein 225B	FALSE	FALSE
1.52811	-0.0819533	0.334971	0.0788511	NA	-1.05845	1.05845	100289462	DEFB4B	NA	FALSE	TRUE
13.4383	-0.0715874	0.292908	0.594845	0.732839	-1.05087	1.05087	100289561	LOC100289561	NA	FALSE	FALSE
141.223	-0.15291	0.167883	0.285895	0.455025	-1.11181	1.11181	100289635	ZNF605	Zinc finger protein 605	FALSE	FALSE
46.3034	0.00901875	0.319694	0.830333	0.898026	1.00627	1.00627	100289678	ZNF783	Protein ZNF783	FALSE	FALSE
75.9887	0.00597878	0.197496	0.970562	0.982433	1.00415	1.00415	100293516	ZNF587B	Zinc finger protein 587B	FALSE	FALSE
189.203	0.00980631	0.213364	0.952834	0.973802	1.00682	1.00682	100293534	C4B_2	NA	FALSE	FALSE
1.84709	0.0153246	0.315519	0.813407	NA	1.01068	1.01068	1003	CDH5	Cadherin-5 (7B4 antigen) (Vascular endothelial cadherin) (VE-cadherin) (CD antigen CD144)	FALSE	TRUE
5.21781	0.00373059	0.319855	0.923973	NA	1.00259	1.00259	100302652	GPR75-ASB3	NA	FALSE	TRUE
63.8506	0.276579	0.31119	0.142676	0.284067	1.21132	1.21132	100302736	TMED7-TICAM2	Protein TMED7-TICAM2	FALSE	FALSE
69.4119	-0.21037	0.252387	0.230242	0.393667	-1.15699	1.15699	100303755	PET117	Protein PET117 homolog, mitochondrial	FALSE	FALSE
0.138036	-0.0111065	0.321733	0.988008	NA	-1.00773	1.00773	100310812	SPDYE2B	Speedy protein E2B	FALSE	TRUE
0.627029	0.0294342	0.323418	0.310973	NA	1.02061	1.02061	100310846	ANKRD61	Ankyrin repeat domain-containing protein 61	FALSE	TRUE
16.3507	-0.102929	0.293322	0.478901	0.636437	-1.07395	1.07395	100316904	SAP25	Histone deacetylase complex subunit SAP25 (25 kDa Sin3-associated polypeptide) (Sin3 corepressor complex subunit SAP25)	FALSE	FALSE
2.24179	0.063248	0.323311	0.362037	NA	1.04482	1.04482	100329135	TRPC5OS	Putative uncharacterized protein TRPC5OS (TRPC5 opposite strand protein) (TRPC5-antisense RNA 1)	FALSE	TRUE
160.285	0.0297994	0.164109	0.833809	0.900167	1.02087	1.02087	10036	CHAF1A	Chromatin assembly factor 1 subunit A (CAF-1 subunit A) (Chromatin assembly factor I p150 subunit) (CAF-I 150 kDa subunit) (CAF-I p150) (hp150)	FALSE	FALSE
207.981	-0.238657	0.158432	0.0843469	0.200956	-1.17989	1.17989	10038	PARP2	Poly [ADP-ribose] polymerase 2 (PARP-2) (hPARP-2) (EC 2.4.2.30) (ADP-ribosyltransferase diphtheria toxin-like 2) (ARTD2) (DNA ADP-ribosyltransferase PARP2) (EC 2.4.2.-) (NAD(+) ADP-ribosyltransferase 2) (ADPRT-2) (Poly[ADP-ribose] synthase 2) (pADPRT-2) (Protein poly-ADP-ribosyltransferase PARP2) (EC 2.4.2.-)	FALSE	FALSE
115.154	0.380021	0.299789	0.0590192	0.157711	1.30136	1.30136	100381270	ZBED6	Zinc finger BED domain-containing protein 6	FALSE	FALSE
361.231	-0.0629198	0.185955	0.67469	0.791791	-1.04458	1.04458	10039	PARP3	Protein mono-ADP-ribosyltransferase PARP3 (EC 2.4.2.-) (ADP-ribosyltransferase diphtheria toxin-like 3) (ARTD3) (DNA ADP-ribosyltransferase PARP3) (EC 2.4.2.-) (IRT1) (NAD(+) ADP-ribosyltransferase 3) (ADPRT-3) (Poly [ADP-ribose] polymerase 3) (PARP-3) (hPARP-3) (Poly[ADP-ribose] synthase 3) (pADPRT-3)	FALSE	FALSE
458.482	0.486071	0.20751	0.0049715	0.0345363	1.40063	1.40063	1004	CDH6	Cadherin-6 (Kidney cadherin) (K-cadherin)	FALSE	FALSE
484.989	-0.158687	0.1579	0.248485	0.414297	-1.11627	1.11627	10040	TOM1L1	TOM1-like protein 1 (Src-activating and signaling molecule protein) (Target of Myb-like protein 1)	FALSE	FALSE
0.398003	0.0058217	0.320999	0.788219	NA	1.00404	1.00404	100419008	PRR20G	NA	FALSE	TRUE
219.565	0.421674	0.271009	0.032908	0.107879	1.33948	1.33948	10042	HMGXB4	HMG domain-containing protein 4 (HMG box-containing protein 4) (High mobility group protein 2-like 1) (Protein HMGBCG)	FALSE	FALSE
0	NA	NA	NA	NA	NA	NA	100423062	IGLL5	Immunoglobulin lambda-like polypeptide 5 (G lambda-1) (Germline immunoglobulin lambda 1)	FALSE	FALSE
444.857	-0.355648	0.148738	0.00748054	0.0434742	-1.27956	1.27956	10043	TOM1	Target of Myb protein 1	FALSE	FALSE
0	NA	NA	NA	NA	NA	NA	100431172	KLRF2	Killer cell lectin-like receptor subfamily F member 2 (Lectin-like receptor F2) (Activating coreceptor NKp65)	FALSE	FALSE
5.79569	-0.0696965	0.310834	0.515434	0.668833	-1.0495	1.0495	10044	SH2D3C	SH2 domain-containing protein 3C (Cas/HEF1-associated signal transducer) (Chat-H) (Novel SH2-containing protein 3) (SH2 domain-containing Eph receptor-binding protein 1) (SHEP1)	FALSE	FALSE
310.53	0.487899	0.30058	0.0216691	0.0824847	1.4024	1.4024	10045	SH2D3A	SH2 domain-containing protein 3A (Novel SH2-containing protein 1)	FALSE	FALSE
19.7313	0.191751	0.331634	0.227123	0.390457	1.14215	1.14215	10046	MAMLD1	Mastermind-like domain-containing protein 1 (F18) (Protein CG1)	FALSE	FALSE
10777.7	0.580035	0.233504	0.00246592	0.0232497	1.49489	1.49489	100462977	MTRNR2L1	Humanin-like 1 (HN1) (MT-RNR2-like protein 1)	FALSE	FALSE
18248.2	0.748588	0.24557	0.000297722	0.00773095	1.68015	1.68015	100462981	MTRNR2L2	Humanin-like 2 (HN2) (MT-RNR2-like protein 2)	FALSE	FALSE
1.2585	0.00620447	0.315856	0.9201	NA	1.00431	1.00431	100462983	MTRNR2L3	Humanin-like 3 (HN3) (MT-RNR2-like protein 3)	FALSE	TRUE
119.669	0.393942	0.32428	0.0569141	0.153594	1.31398	1.31398	100463285	MTRNR2L4	Humanin-like 4 (HN4) (MT-RNR2-like protein 4)	FALSE	FALSE
4.13822	0.142067	0.351962	0.139412	NA	1.10348	1.10348	100463289	MTRNR2L5	Humanin-like 5 (HN5) (MT-RNR2-like protein 5)	FALSE	TRUE
1124.2	0.583724	0.258431	0.00424284	0.0317068	1.49871	1.49871	100463482	MTRNR2L6	Humanin-like 6 (HN6) (MT-RNR2-like protein 6)	FALSE	FALSE
44508	0.626569	0.237798	0.00141729	0.0170994	1.54389	1.54389	100463486	MTRNR2L8	Humanin-like 8 (HN8) (MT-RNR2-like protein 8)	FALSE	FALSE
24.6992	0.254164	0.363646	0.14351	0.285126	1.19264	1.19264	100463487	MTRNR2L9	Humanin-like 9 (HN9) (MT-RNR2-like protein 9)	FALSE	FALSE
373.251	0.559283	0.287921	0.00916242	0.0485279	1.47354	1.47354	100463488	MTRNR2L10	Humanin-like 10 (HN10) (MT-RNR2-like protein 10)	FALSE	FALSE
0	NA	NA	NA	NA	NA	NA	10047	CST8	Cystatin-8 (Cystatin-related epididymal spermatogenic protein)	FALSE	FALSE
859.56	0.143448	0.124381	0.210488	0.370823	1.10454	1.10454	10048	RANBP9	Ran-binding protein 9 (RanBP9) (BPM-L) (BPM90) (Ran-binding protein M) (RanBPM) (RanBP7)	FALSE	FALSE
1910.52	-0.0496791	0.138281	0.686416	0.799585	-1.03503	1.03503	10049	DNAJB6	DnaJ homolog subfamily B member 6 (HHDJ1) (Heat shock protein J2) (HSJ-2) (MRJ) (MSJ-1)	FALSE	FALSE
735.823	-0.263501	0.413541	0.0955643	0.217502	-1.20039	1.20039	100499483	CCDC180	Coiled-coil domain-containing protein 180	FALSE	FALSE
9.11051	0.00474105	0.29848	0.967782	0.980601	1.00329	1.00329	1005	CDH7	Cadherin-7	FALSE	FALSE
0	NA	NA	NA	NA	NA	NA	10050	SLC17A4	Probable small intestine urate exporter (Solute carrier family 17 member 4)	FALSE	FALSE
0	NA	NA	NA	NA	NA	NA	100500938	CCDC179	Coiled-coil domain-containing protein 179	FALSE	FALSE
90.0134	0.498691	0.439911	0.0352629	0.112498	1.41293	1.41293	100505385	IQCJ-SCHIP1	IQCJ-SCHIP1 readthrough transcript protein	FALSE	FALSE
0	NA	NA	NA	NA	NA	NA	100505478	TEX48	Testis-expressed protein 48	FALSE	FALSE
4.20667	0.0169304	0.317683	0.760855	NA	1.0118	1.0118	100505502	LOC100505502	NA	FALSE	TRUE
118.222	0.0183067	0.196436	0.907622	0.946479	1.01277	1.01277	100505573	INAFM2	Putative transmembrane protein INAFM2 (InaF-motif-containing protein 2) (Osteogenesis up-regulated transcript 1)	FALSE	FALSE
0	NA	NA	NA	NA	NA	NA	100505591	LRRC3C	Leucine-rich repeat-containing protein 3C	FALSE	FALSE
0.532122	-0.0206873	0.32241	0.573497	NA	-1.01444	1.01444	100505679	UBE2Q2L	Putative ubiquitin-conjugating enzyme E2Q2-like protein	FALSE	TRUE
0	NA	NA	NA	NA	NA	NA	100505724	KRTAP9-7	Keratin-associated protein 9-7 (Keratin-associated protein 9-like 1)	FALSE	FALSE
5.73079	-0.0189161	0.311331	0.814881	0.88757	-1.0132	1.0132	100505741	SPATA1	Spermatogenesis-associated protein 1 (Sperm-specific protein SP-2)	FALSE	FALSE
0	NA	NA	NA	NA	NA	NA	100505753	KRTAP16-1	Keratin-associated protein 16-1	FALSE	FALSE
1.0918	-0.00310051	0.317885	0.950233	NA	-1.00215	1.00215	100505767	SPDYE18	NA	FALSE	TRUE
22.827	-0.308515	0.447095	0.0766656	0.188691	-1.23843	1.23843	100505841	LOC100505841	NA	FALSE	FALSE
421.987	-0.520553	0.241364	0.00670029	0.0409424	-1.43451	1.43451	100505876	CEBPZOS	Protein CEBPZOS (CEBPZ antisense RNA 1) (CEBPZ opposite strand)	FALSE	FALSE
128.109	0.0398248	0.195197	0.798955	0.87745	1.02799	1.02799	100505989	SMIM31	NA	FALSE	FALSE
0.0979966	-0.00999454	0.321682	0.987368	NA	-1.00695	1.00695	100505993	TMEM210	Transmembrane protein 210	FALSE	TRUE
9.9356	-0.0336268	0.310138	0.705103	0.813021	-1.02358	1.02358	100506012	PPP5D1	NA	FALSE	FALSE
3.61931	-0.0160226	0.305607	0.867569	NA	-1.01117	1.01117	100506013	APELA	Apelin receptor early endogenous ligand (Protein Elabela) (ELA) (Protein Toddler)	FALSE	TRUE
0	NA	NA	NA	NA	NA	NA	100506049	LRRC72	Leucine-rich repeat-containing protein 72	FALSE	FALSE
39.9399	-0.316069	0.344689	0.106265	0.232976	-1.24493	1.24493	100506084	ARL17B	NA	FALSE	FALSE
13.2869	0.110444	0.301728	0.437083	0.598625	1.07956	1.07956	100506115	SMIM25	NA	FALSE	FALSE
32.9754	-0.329989	0.382864	0.0932274	0.214181	-1.257	1.257	100506127	GVQW3	Protein GVQW3 (GVQW motif-containing protein 3)	FALSE	FALSE
121.162	-0.089518	0.202233	0.571184	0.715028	-1.06401	1.06401	100506144	TMEM35B	Transmembrane protein 35B (ZMYM6 neighbor protein)	FALSE	FALSE
11.1429	-0.221545	0.382751	0.125759	0.261109	-1.16598	1.16598	100506164	HSFX1	NA	FALSE	FALSE
5.39978	0.0453379	0.305022	0.672451	0.790146	1.03192	1.03192	100506243	KRBOX1	KRAB domain-containing protein 1	FALSE	FALSE
0	NA	NA	NA	NA	NA	NA	100506374	EDDM13	NA	FALSE	FALSE
2.60512	-0.0321136	0.311314	0.711179	NA	-1.02251	1.02251	100506422	LOC100506422	Putative inactive deoxyuridine 5'-triphosphate nucleotidohydrolase-like protein FLJ16323 (dUTPase-like protein)	FALSE	TRUE
3.18181	-0.0150615	0.307622	0.869332	NA	-1.01049	1.01049	100506540	SPTY2D1OS	NA	FALSE	TRUE
2.62523	-0.132986	0.35181	0.115147	NA	-1.09656	1.09656	100506564	THEGL	Testicular haploid expressed gene protein-like (Theg spermatid-like protein)	FALSE	TRUE
6.01667	0.0335211	0.302554	0.75827	0.849958	1.02351	1.02351	100506581	C16orf95	Uncharacterized protein C16orf95	FALSE	FALSE
999.528	0.647213	0.392756	0.0112962	0.0546813	1.56614	1.56614	100506658	OCLN	Occludin	FALSE	FALSE
8.33409	0.0911368	0.302197	0.493896	0.649706	1.06521	1.06521	100506736	SLFN12L	Schlafen family member 12-like	FALSE	FALSE
0	NA	NA	NA	NA	NA	NA	100506888	ELOA3D	Elongin-A3 member D (EloA3D) (Elongin-A3-like-2) (EloA3-like-2) (RNA polymerase II transcription factor SIII subunit A3-like-2) (Transcription elongation factor B polypeptide 3C-like-2)	FALSE	FALSE
0.27603	-0.0144704	0.321957	0.794919	NA	-1.01008	1.01008	100507003	GFY	Golgi-associated olfactory signaling regulator (Golgi protein in olfactory neurons) (Goofy)	FALSE	TRUE
18.7099	-2.36067	0.652838	1.83551e-05	0.00172028	-5.13608	5.13608	100507027	MRLN	Myoregulin	FALSE	FALSE
0.183593	0.0149737	0.322014	0.626507	NA	1.01043	1.01043	100507050	TPBGL	Trophoblast glycoprotein-like	FALSE	TRUE
0.183593	0.0149737	0.322014	0.626507	NA	1.01043	1.01043	100507055	LRCOL1	Leucine-rich colipase-like protein 1	FALSE	TRUE
0	NA	NA	NA	NA	NA	NA	100507096	GIMD1	GTPase IMAP family member GIMD1 (GIMAP family P-loop NTPase domain-containing protein 1)	FALSE	FALSE
0	NA	NA	NA	NA	NA	NA	100507170	CT47A12	NA	FALSE	FALSE
0	NA	NA	NA	NA	NA	NA	100507203	SMLR1	Small leucine-rich protein 1	FALSE	FALSE
142.267	-0.147658	0.171356	0.309233	0.477707	-1.10777	1.10777	100507290	ZNF865	Zinc finger protein 865	FALSE	FALSE
1.28315	0.0480937	0.321455	0.42028	NA	1.0339	1.0339	100507341	SMIM18	Small integral membrane protein 18	FALSE	TRUE
49.628	-0.217639	0.317703	0.209542	0.369647	-1.16283	1.16283	100507421	TMEM178B	Transmembrane protein 178B	FALSE	FALSE
99.285	0.784988	0.35425	0.00260257	0.0238856	1.72308	1.72308	100507436	MICA	MHC class I polypeptide-related sequence A (MIC-A)	FALSE	FALSE
0	NA	NA	NA	NA	NA	NA	100507527	THEG5	Testis highly expressed protein 5	FALSE	FALSE
4.37997	0.0129347	0.308437	0.885813	NA	1.00901	1.00901	100507537	STRIT1	NA	FALSE	TRUE
1.04744	0.0492561	0.323557	0.335438	NA	1.03473	1.03473	100507588	TGFBR3L	Transforming growth factor-beta receptor type 3-like protein (TGF-beta receptor type-3-like protein) (TGFR-3L) (Transforming growth factor-beta receptor type III-like protein) (TGF-beta receptor type III-like protein)	FALSE	TRUE
31.4512	0.253705	0.35458	0.150474	0.294987	1.19226	1.19226	100507607	NPIPB9	Nuclear pore complex-interacting protein family member B9	FALSE	FALSE
0	NA	NA	NA	NA	NA	NA	100507608	KRTAP9-6	Keratin-associated protein 9-6 (Keratin-associated protein 9-like 2)	FALSE	FALSE
0.438982	-0.0033569	0.320164	0.992145	NA	-1.00233	1.00233	100507650	RNF212B	RING finger protein 212B	FALSE	TRUE
4.59484	0.0812429	0.325772	0.321383	NA	1.05793	1.05793	100507679	MUC22	Mucin-22 (Panbronchiolitis-related mucin-like protein 1)	FALSE	TRUE
28.1969	-0.457554	0.432779	0.0443604	0.129869	-1.37321	1.37321	100507747	C13orf46	NA	FALSE	FALSE
472.465	0.312001	0.167285	0.0310568	0.103831	1.24143	1.24143	10051	SMC4	Structural maintenance of chromosomes protein 4 (SMC protein 4) (SMC-4) (Chromosome-associated polypeptide C) (hCAP-C) (XCAP-C homolog)	FALSE	FALSE
0.236411	-0.0138973	0.321906	0.834342	NA	-1.00968	1.00968	100510707	TBC1D3J	NA	FALSE	TRUE
14.7494	0.223246	0.353821	0.17067	0.321785	1.16736	1.16736	10052	GJC1	Gap junction gamma-1 protein (Connexin-45) (Cx45) (Gap junction alpha-7 protein)	FALSE	FALSE
183.141	-0.0217593	0.312689	0.773733	0.860508	-1.0152	1.0152	100526664	LY75-CD302	NA	FALSE	FALSE
54.8466	-0.373094	0.487084	0.058879	0.157481	-1.29513	1.29513	100526693	ARPC4-TTLL3	Protein ARPC4-TTLL3	FALSE	FALSE
[truncated: 19,067 more rows]
[truncated: 8 more columns]
